# Supplementary material for: Establishing the contribution of active histone methylation marks to the aging transcriptional landscape of Drosophila photoreceptors
Source: Sci Rep. 2023 Mar 29;13:5105. doi: 10.1038/s41598-023-32273-5 (PMC10060402; doi:10.1038/s41598-023-32273-5)
Supplement: Supplementary file 2 — Supplementary Table 1. [file 41598_2023_32273_MOESM2_ESM.xlsx]

## Sheet: Table S1 Set2 DEGs
S1 Table. Differentially expressed genes comparing shSet2 vs shCtrl photoreceptors at day 10 (n=3)
FBGN_ID	baseMean	log2FoldChange	lfcSE	pvalue	padj	absFC	dir
FBgn0051807	8.02675	6.696	2.58521	1.75e-06	6.01e-05	6.696	up
FBgn0051324	741.195	6.64247	0.279568	6.24e-125	2.32e-121	6.64247	up
FBgn0039413	119.416	6.6043	0.583994	1.77e-29	5.25e-27	6.6043	up
FBgn0259938	1553.27	5.52703	0.19515	2.14e-177	1.59e-173	5.52703	up
FBgn0031542	17.1441	5.25765	1.08465	6.71e-07	2.54e-05	5.25765	up
FBgn0039415	9.36319	4.93647	1.49687	4.73e-05	0.00114248	4.93647	up
FBgn0039429	11.6041	4.61659	1.10287	9.78e-06	0.00027482	4.61659	up
FBgn0014396	13910.1	4.53877	0.219295	1.51e-96	3.72e-93	4.53877	up
FBgn0002564	6.25596	4.17578	1.50474	0.000260368	0.005005	4.17578	up
FBgn0036360	91.3373	4.11034	0.371308	2.68e-29	7.65e-27	4.11034	up
FBgn0085419	126.969	4.03647	0.309757	1.06e-39	5.61e-37	4.03647	up
FBgn0003068	1254.34	3.95268	0.460005	4.32e-19	6.54e-17	3.95268	up
FBgn0016076	2528.64	3.95051	1.04532	5.44e-06	0.000166038	3.95051	up
FBgn0004511	18.476	3.92797	0.755524	2.98e-08	1.41e-06	3.92797	up
FBgn0036415	117.443	3.86936	0.32545	1.21e-33	4.5e-31	3.86936	up
FBgn0036725	144.592	3.67399	0.278868	8.85e-41	5.05e-38	3.67399	up
FBgn0010314	171.359	3.40755	0.257801	6.66e-41	4.12e-38	3.40755	up
FBgn0032109	935.898	3.38715	0.210624	2.51e-59	3.73e-56	3.38715	up
FBgn0039428	11.8149	3.36338	0.873495	1.12e-05	0.000311747	3.36338	up
FBgn0039690	92.1116	3.35889	0.355425	2.88e-22	5.62e-20	3.35889	up
FBgn0039482	18.438	3.30605	0.662271	5.72e-08	2.57e-06	3.30605	up
FBgn0259966	9.92763	3.00873	0.952833	0.000115429	0.00248255	3.00873	up
FBgn0265714	59.4475	2.99865	0.394414	1.93e-15	2.14e-13	2.99865	up
FBgn0004919	7726.43	2.91172	0.21574	6.77e-43	5.02e-40	2.91172	up
FBgn0038862	1132.59	2.85235	0.448326	9.97e-12	8.6e-10	2.85235	up
FBgn0016694	16971.8	2.80721	0.181506	1.34e-55	1.42e-52	2.80721	up
FBgn0045443	8.90573	2.79286	0.967198	0.00025724	0.00495771	2.79286	up
FBgn0037248	51.6072	2.71577	0.392465	3.3e-13	3.18e-11	2.71577	up
FBgn0264377	8.58772	2.69263	0.997857	0.000419868	0.00738252	2.69263	up
FBgn0036199	103.065	2.67248	0.308803	3.16e-19	4.99e-17	2.67248	up
FBgn0085447	1438.88	2.59815	0.164417	1.79e-57	2.21e-54	2.59815	up
FBgn0039479	53.8399	2.58373	0.363497	8.03e-14	8.16e-12	2.58373	up
FBgn0086673	54.5403	2.51746	0.406441	4.17e-11	3.09e-09	2.51746	up
FBgn0266377	743.991	2.47975	0.198148	3.91e-37	1.82e-34	2.47975	up
FBgn0040805	48.0574	2.46815	0.438322	1.21e-09	6.95e-08	2.46815	up
FBgn0001321	26.7443	2.44717	0.535459	3.09e-07	1.23e-05	2.44717	up
FBgn0003963	164.151	2.44556	0.235576	1.84e-26	4.41e-24	2.44556	up
FBgn0032741	346.099	2.36929	0.507904	1.46e-07	6.13e-06	2.36929	up
FBgn0039616	223.116	2.30287	0.266737	3.76e-19	5.82e-17	2.30287	up
FBgn0259697	23.9618	2.29765	0.542743	1.37e-06	4.84e-05	2.29765	up
FBgn0030082	50.577	2.18847	0.379056	4.53e-10	2.9e-08	2.18847	up
FBgn0011661	3713.15	2.17783	0.165016	5.92e-41	3.99e-38	2.17783	up
FBgn0016919	13.0618	2.15175	0.703765	0.000124826	0.00263794	2.15175	up
FBgn0052564	9.36056	2.12462	0.87563	0.000768318	0.0122075	2.12462	up
FBgn0035999	67.5381	2.11466	0.315857	1.46e-12	1.34e-10	2.11466	up
FBgn0032731	74.9302	2.08022	0.391915	6.66e-09	3.48e-07	2.08022	up
FBgn0040299	510.655	2.03486	0.218913	8.94e-22	1.62e-19	2.03486	up
FBgn0264087	17913.7	2.00763	0.178762	2.03e-30	6.29e-28	2.00763	up
FBgn0052563	7.54625	2.00573	1.10808	0.00275072	0.0341941	2.00573	up
FBgn0040752	5076.56	2.00382	0.198813	3.48e-25	7.61e-23	2.00382	up
FBgn0033913	1764.13	1.99792	0.173538	7.16e-32	2.53e-29	1.99792	up
FBgn0033702	7.28511	1.97524	1.08047	0.00276417	0.0342979	1.97524	up
FBgn0264324	570.179	1.95713	0.195977	1.04e-24	2.21e-22	1.95713	up
FBgn0040849	550.156	1.92699	0.205681	4.45e-22	8.46e-20	1.92699	up
FBgn0262889	153.355	1.88864	0.310762	7.75e-11	5.38e-09	1.88864	up
FBgn0261547	2291.91	1.88677	0.157502	3.05e-34	1.19e-31	1.88677	up
FBgn0264308	3337.84	1.8774	0.148303	7.04e-38	3.48e-35	1.8774	up
FBgn0046114	279.121	1.84105	0.214616	6.19e-19	9.19e-17	1.84105	up
FBgn0024997	106.568	1.80681	0.263159	4.26e-13	4e-11	1.80681	up
FBgn0264077	9.01622	1.79009	0.910796	0.0021212	0.0277588	1.79009	up
FBgn0032694	373.062	1.78031	0.28814	3.98e-11	2.98e-09	1.78031	up
FBgn0033993	16.5641	1.75247	0.629269	0.000269904	0.00516157	1.75247	up
FBgn0050354	69.9129	1.75176	0.306911	7.58e-10	4.47e-08	1.75176	up
FBgn0036801	383.347	1.70975	0.207268	1.04e-17	1.4e-15	1.70975	up
FBgn0264301	231.759	1.7037	0.19652	3.06e-19	4.94e-17	1.7037	up
FBgn0085350	689.262	1.69713	0.219253	6.76e-16	7.6e-14	1.69713	up
FBgn0015904	91.4687	1.67554	0.290131	5.07e-10	3.19e-08	1.67554	up
FBgn0038912	628.725	1.67337	0.213966	3.61e-16	4.18e-14	1.67337	up
FBgn0286778	9759.53	1.66096	0.190049	1.63e-19	2.69e-17	1.66096	up
FBgn0086698	148.91	1.65888	0.280234	2.15e-10	1.43e-08	1.65888	up
FBgn0024734	1005.32	1.62863	0.222972	1.94e-14	2.06e-12	1.62863	up
FBgn0051522	368.209	1.61963	0.204967	1.99e-16	2.39e-14	1.61963	up
FBgn0260812	441.931	1.5733	0.208471	3.04e-15	3.27e-13	1.5733	up
FBgn0263046	96.7351	1.57325	0.274576	6.86e-10	4.07e-08	1.57325	up
FBgn0028426	36.7804	1.55089	0.566767	0.000307467	0.0057035	1.55089	up
FBgn0032908	43.8832	1.54535	0.380257	3.03e-06	9.94e-05	1.54535	up
FBgn0050418	462.289	1.53854	0.191073	6.07e-17	7.51e-15	1.53854	up
FBgn0050083	20.5662	1.53291	0.571995	0.000400623	0.00712859	1.53291	up
FBgn0031516	71.6714	1.53119	0.349441	8.01e-07	3.02e-05	1.53119	up
FBgn0016930	3052.03	1.52238	0.166845	5.49e-21	9.7e-19	1.52238	up
FBgn0036661	52.2795	1.48241	0.340327	8.89e-07	3.32e-05	1.48241	up
FBgn0052707	41.8497	1.4809	0.380213	6.27e-06	0.000187698	1.4809	up
FBgn0051710	416.475	1.47219	0.212775	3.37e-13	3.2e-11	1.47219	up
FBgn0035577	21.788	1.44835	0.538837	0.000402976	0.0071533	1.44835	up
FBgn0262954	13.0997	1.4195	0.733316	0.0023908	0.0303763	1.4195	up
FBgn0037921	72.0129	1.41697	0.347447	2.92e-06	9.69e-05	1.41697	up
FBgn0259734	1133.02	1.4086	0.178345	2.19e-16	2.58e-14	1.4086	up
FBgn0015522	542.107	1.40688	0.175592	8.89e-17	1.08e-14	1.40688	up
FBgn0050323	221.486	1.40483	0.222897	2.25e-11	1.83e-09	1.40483	up
FBgn0037010	1055.97	1.38746	0.171699	5.15e-17	6.48e-15	1.38746	up
FBgn0259918	477.941	1.38481	0.223665	4.63e-11	3.4e-09	1.38481	up
FBgn0038504	451.679	1.38057	0.181721	2.43e-15	2.65e-13	1.38057	up
FBgn0039487	295.944	1.37946	0.2194	2.55e-11	2.03e-09	1.37946	up
FBgn0035975	1796.07	1.37055	0.168738	3.65e-17	4.75e-15	1.37055	up
FBgn0039427	194.572	1.36497	0.215695	1.93e-11	1.59e-09	1.36497	up
FBgn0032629	51.8324	1.35571	0.400235	4.56e-05	0.00111194	1.35571	up
FBgn0032484	163.97	1.34463	0.278375	9.85e-08	4.27e-06	1.34463	up
FBgn0033391	28.5365	1.3434	0.489498	0.000355572	0.00643499	1.3434	up
FBgn0035186	94.2536	1.34049	0.328634	3.07e-06	0.0001	1.34049	up
FBgn0037082	73.9519	1.3389	0.332042	4e-06	0.000126827	1.3389	up
FBgn0004889	1482.98	1.33861	0.150984	6.34e-20	1.07e-17	1.33861	up
FBgn0040973	212.517	1.32073	0.212126	3.74e-11	2.86e-09	1.32073	up
FBgn0266580	1524.49	1.31708	0.21591	8.66e-11	5.95e-09	1.31708	up
FBgn0036934	239.753	1.30193	0.207821	3e-11	2.37e-09	1.30193	up
FBgn0003861	27281	1.29297	0.15188	1.47e-18	2.14e-16	1.29297	up
FBgn0015919	105.752	1.29193	0.262738	6.75e-08	2.98e-06	1.29193	up
FBgn0032637	24.4904	1.28842	0.506957	0.00066084	0.0107296	1.28842	up
FBgn0031649	307.496	1.28718	0.21251	1.17e-10	7.88e-09	1.28718	up
FBgn0263120	1486.5	1.28305	0.152681	3.76e-18	5.27e-16	1.28305	up
FBgn0034788	89.263	1.27489	0.273951	2.59e-07	1.03e-05	1.27489	up
FBgn0027094	102.153	1.26233	0.370722	4.44e-05	0.00108608	1.26233	up
FBgn0036259	43.4484	1.25294	0.36564	4.41e-05	0.00108541	1.25294	up
FBgn0031359	561.45	1.24846	0.234921	8.67e-09	4.44e-07	1.24846	up
FBgn0021738	1075.34	1.24143	0.20149	6.08e-11	4.38e-09	1.24143	up
FBgn0005619	1361.31	1.21674	0.174675	2.9e-13	2.87e-11	1.21674	up
FBgn0033000	611.8	1.21563	0.170138	7.98e-14	8.16e-12	1.21563	up
FBgn0052792	25.2304	1.19775	0.483906	0.00084084	0.0131348	1.19775	up
FBgn0032850	25.3355	1.19649	0.573679	0.00200849	0.0266815	1.19649	up
FBgn0259678	891.673	1.17739	0.203727	6.68e-10	4e-08	1.17739	up
FBgn0086365	43.8215	1.15188	0.366846	0.000130202	0.0027214	1.15188	up
FBgn0041585	1925.18	1.14409	0.17871	1.43e-11	1.19e-09	1.14409	up
FBgn0051729	1581.42	1.13354	0.17579	1.09e-11	9.26e-10	1.13354	up
FBgn0024183	386.172	1.12578	0.177947	2.37e-11	1.91e-09	1.12578	up
FBgn0260486	352.393	1.12452	0.208291	6.31e-09	3.32e-07	1.12452	up
FBgn0033395	94.3065	1.11885	0.338743	7.28e-05	0.00165751	1.11885	up
FBgn0039944	88.3218	1.09449	0.326777	6.73e-05	0.00155029	1.09449	up
FBgn0033995	57.7545	1.09279	0.344098	0.000118934	0.00253589	1.09279	up
FBgn0013718	2184.63	1.08074	0.166245	8.14e-12	7.11e-10	1.08074	up
FBgn0052428	126.178	1.05741	0.246545	1.66e-06	5.76e-05	1.05741	up
FBgn0028490	236.801	1.052	0.24719	1.99e-06	6.75e-05	1.052	up
FBgn0039381	173.657	1.04511	0.239962	1.27e-06	4.54e-05	1.04511	up
FBgn0036191	112.376	1.04305	0.240191	1.37e-06	4.84e-05	1.04305	up
FBgn0262103	767.466	1.0425	0.178096	5e-10	3.17e-08	1.0425	up
FBgn0003301	6387.37	1.04211	0.146158	1.07e-13	1.07e-11	1.04211	up
FBgn0011817	811.052	1.03731	0.167644	6.37e-11	4.55e-09	1.03731	up
FBgn0037627	90.1927	1.03499	0.295896	4.33e-05	0.00107041	1.03499	up
FBgn0033538	74.1794	1.02093	0.318648	0.000120507	0.00256206	1.02093	up
FBgn0032130	65.2386	1.01873	0.328422	0.000166123	0.00334955	1.01873	up
FBgn0039942	302.415	0.996282	0.279208	3.44e-05	0.000880029	0.996282	up
FBgn0267698	3427.76	0.989946	0.157737	3.87e-11	2.93e-09	0.989946	up
FBgn0024728	1701.34	0.988453	0.189788	2.06e-08	1.01e-06	0.988453	up
FBgn0039727	247.666	0.985234	0.186005	1.29e-08	6.54e-07	0.985234	up
FBgn0267792	1287.96	0.984636	0.149722	5.28e-12	4.72e-10	0.984636	up
FBgn0264272	341.501	0.979255	0.185269	1.38e-08	6.91e-07	0.979255	up
FBgn0002413	1633.11	0.979103	0.175876	2.88e-09	1.59e-07	0.979103	up
FBgn0039644	85.975	0.978088	0.31227	0.000160686	0.00326655	0.978088	up
FBgn0036030	1367.94	0.977008	0.181188	7.7e-09	3.97e-07	0.977008	up
FBgn0031492	45.2628	0.968778	0.357926	0.000600801	0.00995076	0.968778	up
FBgn0036416	35.0902	0.962288	0.427193	0.00194073	0.0259932	0.962288	up
FBgn0083963	131.83	0.954138	0.257597	2.22e-05	0.000593294	0.954138	up
FBgn0284220	91.8209	0.951464	0.315991	0.000250578	0.00488002	0.951464	up
FBgn0034933	41.4068	0.935974	0.37835	0.00116623	0.0174464	0.935974	up
FBgn0053181	654.031	0.925332	0.179215	2.85e-08	1.37e-06	0.925332	up
FBgn0259685	5564.05	0.925227	0.149084	6.66e-11	4.7e-09	0.925227	up
FBgn0010808	81.7377	0.913399	0.300875	0.000240898	0.00471627	0.913399	up
FBgn0040153	239.94	0.912788	0.240882	1.65e-05	0.000449825	0.912788	up
FBgn0053080	482.639	0.908969	0.281228	0.000128545	0.00269435	0.908969	up
FBgn0020386	4570.92	0.907263	0.155251	6.36e-10	3.9e-08	0.907263	up
FBgn0034996	83.9729	0.905711	0.295412	0.000225032	0.00441729	0.905711	up
FBgn0030696	45.9459	0.904647	0.403986	0.00218028	0.0283322	0.904647	up
FBgn0031453	1046.45	0.902837	0.151947	3.22e-10	2.07e-08	0.902837	up
FBgn0003890	254.317	0.898844	0.185041	1.45e-07	6.13e-06	0.898844	up
FBgn0033607	242.276	0.889453	0.194415	5.82e-07	2.24e-05	0.889453	up
FBgn0010768	70.8373	0.88868	0.286815	0.000210623	0.00416752	0.88868	up
FBgn0086613	84.0118	0.874181	0.270381	0.000137633	0.00285261	0.874181	up
FBgn0265998	40586.2	0.87167	0.147637	9.69e-10	5.66e-08	0.87167	up
FBgn0036821	966.05	0.851547	0.164274	2.92e-08	1.39e-06	0.851547	up
FBgn0004362	76.013	0.851517	0.278677	0.000256381	0.00495622	0.851517	up
FBgn0051363	309.7	0.850663	0.199481	2.55e-06	8.51e-05	0.850663	up
FBgn0028879	938.861	0.846887	0.167963	6.16e-08	2.74e-06	0.846887	up
FBgn0000520	56.0312	0.844963	0.326866	0.0010298	0.0156581	0.844963	up
FBgn0023215	1068.23	0.84373	0.159096	1.55e-08	7.7e-07	0.84373	up
FBgn0250823	16463	0.840206	0.152309	5.24e-09	2.78e-07	0.840206	up
FBgn0019650	1649.45	0.836967	0.175396	2.48e-07	9.94e-06	0.836967	up
FBgn0032120	698.377	0.832548	0.159879	2.67e-08	1.3e-06	0.832548	up
FBgn0036272	388.958	0.827351	0.192149	2.24e-06	7.5e-05	0.827351	up
FBgn0004369	1176.41	0.823154	0.157058	2.24e-08	1.1e-06	0.823154	up
FBgn0259210	6795.63	0.817573	0.151212	9.28e-09	4.72e-07	0.817573	up
FBgn0033382	162.502	0.817016	0.241401	9.15e-05	0.00202053	0.817016	up
FBgn0034377	50.063	0.815736	0.358581	0.00237281	0.0302658	0.815736	up
FBgn0029158	73.2169	0.810967	0.297957	0.000770963	0.0122234	0.810967	up
FBgn0022029	127.26	0.80827	0.284894	0.000542755	0.00915282	0.80827	up
FBgn0086913	292.15	0.807929	0.190875	3.21e-06	0.000104038	0.807929	up
FBgn0027086	121.928	0.803741	0.356401	0.00249403	0.0314189	0.803741	up
FBgn0267435	22396.4	0.798029	0.153413	3.17e-08	1.49e-06	0.798029	up
FBgn0043364	556.741	0.797078	0.197298	7.5e-06	0.000219164	0.797078	up
FBgn0028408	197.007	0.795818	0.198919	8.9e-06	0.000255104	0.795818	up
FBgn0261808	99.0973	0.795539	0.25931	0.000274641	0.00521186	0.795539	up
FBgn0026869	3707.73	0.784772	0.175159	1.11e-06	4e-05	0.784772	up
FBgn0037391	219.34	0.782936	0.256467	0.000292239	0.00547579	0.782936	up
FBgn0041150	1791.15	0.782456	0.138944	2.76e-09	1.54e-07	0.782456	up
FBgn0265778	1035.47	0.777978	0.16008	1.79e-07	7.31e-06	0.777978	up
FBgn0036202	252.857	0.766938	0.207439	3.19e-05	0.000827578	0.766938	up
FBgn0053554	3199.75	0.7665	0.166416	6.43e-07	2.46e-05	0.7665	up
FBgn0032910	233.799	0.76389	0.198811	1.81e-05	0.000489294	0.76389	up
FBgn0033005	608.335	0.759237	0.185675	6.59e-06	0.000194866	0.759237	up
FBgn0040918	73.7449	0.756281	0.282387	0.000977452	0.0149232	0.756281	up
FBgn0010355	686.004	0.752326	0.170635	1.64e-06	5.71e-05	0.752326	up
FBgn0035769	381.051	0.751548	0.178153	3.87e-06	0.000123665	0.751548	up
FBgn0285926	1184.54	0.748446	0.222808	0.000114996	0.00248044	0.748446	up
FBgn0031866	128.343	0.743018	0.244135	0.000338005	0.00615241	0.743018	up
FBgn0259234	3158.54	0.734379	0.167567	1.94e-06	6.63e-05	0.734379	up
FBgn0032078	63.7606	0.732471	0.347125	0.00418875	0.0461821	0.732471	up
FBgn0025743	209.045	0.729439	0.198685	3.85e-05	0.00097189	0.729439	up
FBgn0010228	133.118	0.726253	0.23237	0.000272528	0.00519835	0.726253	up
FBgn0027101	1768.35	0.725817	0.183644	1.28e-05	0.000352624	0.725817	up
FBgn0033054	697.295	0.722903	0.162234	1.43e-06	5.02e-05	0.722903	up
FBgn0011818	182.422	0.722246	0.218266	0.000146909	0.00303638	0.722246	up
FBgn0041210	2072.68	0.715311	0.144869	1.4e-07	5.98e-06	0.715311	up
FBgn0039590	529.951	0.714036	0.200338	5.95e-05	0.00139656	0.714036	up
FBgn0020647	1777.14	0.713907	0.158641	1.16e-06	4.16e-05	0.713907	up
FBgn0260859	78.4377	0.71307	0.277433	0.00146651	0.0208691	0.71307	up
FBgn0260007	207.119	0.710514	0.215531	0.000155845	0.00318558	0.710514	up
FBgn0037770	323.884	0.710511	0.188786	2.79e-05	0.000730149	0.710511	up
FBgn0029903	913.923	0.707458	0.152072	5.82e-07	2.24e-05	0.707458	up
FBgn0259745	652.648	0.7042	0.169023	5.42e-06	0.000166038	0.7042	up
FBgn0015278	268.217	0.693551	0.187527	3.79e-05	0.000958788	0.693551	up
FBgn0038432	78.7716	0.679706	0.277568	0.0022171	0.0287101	0.679706	up
FBgn0003612	850.298	0.67573	0.165426	8.26e-06	0.000239346	0.67573	up
FBgn0034723	610.046	0.6756	0.180859	3.44e-05	0.000880029	0.6756	up
FBgn0033983	252.577	0.671389	0.185071	5.23e-05	0.00124449	0.671389	up
FBgn0033339	442.445	0.670402	0.166986	1.12e-05	0.000311747	0.670402	up
FBgn0064227	127.584	0.668876	0.266116	0.00189	0.0255442	0.668876	up
FBgn0260744	421.462	0.667885	0.194015	0.000105528	0.00229625	0.667885	up
FBgn0250754	321.579	0.666438	0.205697	0.000212816	0.00419971	0.666438	up
FBgn0053143	2348.47	0.661367	0.144489	9.4e-07	3.45e-05	0.661367	up
FBgn0016917	1425.04	0.657144	0.157578	5.99e-06	0.000180247	0.657144	up
FBgn0039959	3930.4	0.653345	0.16645	1.71e-05	0.000463838	0.653345	up
FBgn0022959	453.495	0.652108	0.182588	6.87e-05	0.00157857	0.652108	up
FBgn0001139	575.052	0.650239	0.155067	5.58e-06	0.000168943	0.650239	up
FBgn0262519	610.702	0.649362	0.180686	6.32e-05	0.00146807	0.649362	up
FBgn0040281	736.463	0.649219	0.15342	4.79e-06	0.000149417	0.649219	up
FBgn0034971	388.202	0.64569	0.211002	0.000411995	0.00727858	0.64569	up
FBgn0011655	143.423	0.643413	0.219753	0.000634371	0.0103679	0.643413	up
FBgn0052772	221.14	0.643219	0.202314	0.000280946	0.00529092	0.643219	up
FBgn0058045	471.222	0.636329	0.201579	0.000309496	0.00572683	0.636329	up
FBgn0050421	924.362	0.635647	0.155495	9.29e-06	0.000263117	0.635647	up
FBgn0285954	488.673	0.629847	0.16859	3.87e-05	0.000973861	0.629847	up
FBgn0284257	4963.34	0.628538	0.170708	4.77e-05	0.0011489	0.628538	up
FBgn0083977	2006.49	0.625399	0.15827	1.66e-05	0.00044999	0.625399	up
FBgn0039817	1897.4	0.625251	0.182209	0.000123206	0.00261197	0.625251	up
FBgn0033188	174.82	0.619222	0.236388	0.0016851	0.0231545	0.619222	up
FBgn0265598	1023.83	0.616251	0.203748	0.000502161	0.00854595	0.616251	up
FBgn0034093	95.2813	0.615219	0.267182	0.00383387	0.043431	0.615219	up
FBgn0033652	2328.31	0.612159	0.158371	2.41e-05	0.000639541	0.612159	up
FBgn0260632	105.671	0.608942	0.254584	0.00315132	0.0376534	0.608942	up
FBgn0036714	98.2705	0.603573	0.26485	0.00425177	0.0468073	0.603573	up
FBgn0036165	783.831	0.603111	0.166172	6.33e-05	0.00146807	0.603111	up
FBgn0263352	4270.32	0.602897	0.164403	5.49e-05	0.00129393	0.602897	up
FBgn0035020	115.542	0.599748	0.25954	0.00398447	0.0443915	0.599748	up
FBgn0243512	2197.26	0.599663	0.214269	0.00106651	0.016086	0.599663	up
FBgn0000206	1627.27	0.596029	0.140433	5.16e-06	0.000159587	0.596029	up
FBgn0027779	2414.53	0.588158	0.17654	0.000197337	0.00392557	0.588158	up
FBgn0285963	511.115	0.587875	0.157465	4.42e-05	0.00108541	0.587875	up
FBgn0003044	135.969	0.587009	0.223604	0.00182929	0.0248142	0.587009	up
FBgn0035677	317.787	0.586937	0.172581	0.000154415	0.00316508	0.586937	up
FBgn0266084	1222.93	0.586913	0.142175	8.89e-06	0.000255104	0.586913	up
FBgn0050021	428.113	0.586619	0.191136	0.00047766	0.0081853	0.586619	up
FBgn0032172	349.944	0.578721	0.208761	0.00123227	0.0182504	0.578721	up
FBgn0259729	606.698	0.574976	0.155693	5.38e-05	0.00127232	0.574976	up
FBgn0038826	4850.01	0.574098	0.157697	6.61e-05	0.0015279	0.574098	up
FBgn0004623	3122.13	0.573766	0.171965	0.000200506	0.00397796	0.573766	up
FBgn0020412	363.36	0.572318	0.178212	0.000311364	0.00574009	0.572318	up
FBgn0000097	292.42	0.570205	0.189932	0.000626266	0.010258	0.570205	up
FBgn0036624	108.627	0.56986	0.241902	0.00392104	0.0438603	0.56986	up
FBgn0015399	279.81	0.567867	0.181647	0.000423231	0.00742406	0.567867	up
FBgn0031319	604.872	0.564149	0.162747	0.000131022	0.00273085	0.564149	up
FBgn0042134	151	0.562206	0.21845	0.00226994	0.0291906	0.562206	up
FBgn0261552	25473.3	0.559065	0.143165	2.46e-05	0.000647914	0.559065	up
FBgn0003345	872.184	0.558664	0.150054	5.09e-05	0.00121935	0.558664	up
FBgn0260866	1496.38	0.557944	0.150025	5.11e-05	0.00121947	0.557944	up
FBgn0030421	247.165	0.557439	0.211136	0.00193567	0.0259723	0.557439	up
FBgn0030141	154.764	0.552967	0.221625	0.00291193	0.0354787	0.552967	up
FBgn0286831	1482.88	0.552849	0.177124	0.000449399	0.00775474	0.552849	up
FBgn0024329	263.392	0.552705	0.189702	0.000874744	0.0135221	0.552705	up
FBgn0036544	6963.18	0.551412	0.149999	6.24e-05	0.00145553	0.551412	up
FBgn0013263	121.275	0.551253	0.230068	0.0037904	0.0431362	0.551253	up
FBgn0035802	1534.12	0.55124	0.207956	0.00190619	0.0257162	0.55124	up
FBgn0038286	1078.46	0.547245	0.191426	0.0010539	0.0159591	0.547245	up
FBgn0003870	1885.56	0.544341	0.145161	4.65e-05	0.001128	0.544341	up
FBgn0052647	1562.2	0.542962	0.180175	0.000660693	0.0107296	0.542962	up
FBgn0039167	280.958	0.542672	0.185478	0.000871392	0.0134984	0.542672	up
FBgn0032798	151.392	0.540005	0.21589	0.00300882	0.0362425	0.540005	up
FBgn0261403	1701.27	0.537599	0.152803	0.000117626	0.00251848	0.537599	up
FBgn0022153	424.272	0.537265	0.178731	0.000691777	0.0111345	0.537265	up
FBgn0036897	280.957	0.535753	0.19344	0.001434	0.0205015	0.535753	up
FBgn0010504	260.188	0.533427	0.209459	0.00269211	0.0336854	0.533427	up
FBgn0004587	7007.97	0.533032	0.13852	3.21e-05	0.000829453	0.533032	up
FBgn0052264	1557.08	0.532606	0.224612	0.00429245	0.0471852	0.532606	up
FBgn0011725	242.127	0.531896	0.211433	0.00295294	0.0357436	0.531896	up
FBgn0011763	158.319	0.529726	0.212751	0.00319746	0.038021	0.529726	up
FBgn0027567	2336.1	0.528727	0.149234	0.000109066	0.00236628	0.528727	up
FBgn0025633	1193.47	0.528619	0.151	0.000128041	0.0026914	0.528619	up
FBgn0025681	2629.34	0.527408	0.154665	0.000184557	0.00368123	0.527408	up
FBgn0004875	1197.99	0.526166	0.168056	0.000476262	0.00818024	0.526166	up
FBgn0030240	165.763	0.519425	0.212171	0.00370869	0.0426643	0.519425	up
FBgn0263220	8649.14	0.517111	0.143189	8.98e-05	0.00198883	0.517111	up
FBgn0014189	171.726	0.514927	0.207927	0.00351656	0.0408	0.514927	up
FBgn0028572	1195.43	0.514842	0.187794	0.00167503	0.0231017	0.514842	up
FBgn0033988	201.934	0.514257	0.201064	0.00282411	0.03482	0.514257	up
FBgn0037703	228.932	0.510395	0.199606	0.0028597	0.035189	0.510395	up
FBgn0261617	1782.44	0.5087	0.154473	0.000312763	0.00574431	0.5087	up
FBgn0039229	706.229	0.507519	0.197365	0.00277679	0.0343969	0.507519	up
FBgn0031885	272.837	0.507105	0.183583	0.00162254	0.0225033	0.507105	up
FBgn0283682	322.556	0.50558	0.173613	0.00103645	0.015727	0.50558	up
FBgn0039816	1640.13	0.503658	0.200296	0.00329705	0.0387704	0.503658	up
FBgn0004049	481.893	0.503446	0.205011	0.00384306	0.0434688	0.503446	up
FBgn0035526	253.649	0.503177	0.184686	0.00185204	0.0250769	0.503177	up
FBgn0039633	1440.8	0.500789	0.188958	0.00228295	0.0292565	0.500789	up
FBgn0003435	3826.21	0.499116	0.132255	5.06e-05	0.00121477	0.499116	up
FBgn0264492	295.583	0.498093	0.203146	0.00397444	0.0443464	0.498093	up
FBgn0027529	1068.02	0.497272	0.16871	0.000953381	0.0146159	0.497272	up
FBgn0031414	6936.29	0.497257	0.195524	0.00318944	0.0379866	0.497257	up
FBgn0030034	252.414	0.494835	0.185886	0.00225738	0.0290795	0.494835	up
FBgn0002783	208.142	0.494402	0.192607	0.00295232	0.0357436	0.494402	up
FBgn0263355	470.161	0.493368	0.193777	0.00312497	0.0374593	0.493368	up
FBgn0261395	980.863	0.492864	0.172928	0.00130735	0.0190956	0.492864	up
FBgn0259978	221.362	0.492648	0.198735	0.00378534	0.0431362	0.492648	up
FBgn0051116	8007.95	0.490733	0.175299	0.00154235	0.0215118	0.490733	up
FBgn0031858	1035.11	0.489409	0.154562	0.000483338	0.00826353	0.489409	up
FBgn0016797	372.016	0.487761	0.192058	0.00322241	0.0382565	0.487761	up
FBgn0039186	616.283	0.487212	0.157488	0.000617832	0.0101423	0.487212	up
FBgn0033844	518.961	0.486453	0.159433	0.000720739	0.0115256	0.486453	up
FBgn0014133	9772.79	0.485789	0.134264	9.57e-05	0.00210139	0.485789	up
FBgn0019662	667.427	0.485591	0.172024	0.00147135	0.0208746	0.485591	up
FBgn0261885	1673.76	0.485086	0.15445	0.000527556	0.00893714	0.485086	up
FBgn0262900	5050.43	0.482996	0.160156	0.000811157	0.0127517	0.482996	up
FBgn0002938	27603.3	0.480303	0.143995	0.000278701	0.00527541	0.480303	up
FBgn0261239	841.586	0.479783	0.158754	0.000805611	0.0126914	0.479783	up
FBgn0038143	2865.96	0.478544	0.159783	0.000851027	0.013266	0.478544	up
FBgn0259168	611.211	0.478376	0.184719	0.00293128	0.0356559	0.478376	up
FBgn0030555	1302.3	0.47587	0.159051	0.000897256	0.0138412	0.47587	up
FBgn0035903	300.199	0.471752	0.178966	0.00265404	0.0332652	0.471752	up
FBgn0003884	8189.33	0.47061	0.143087	0.000339823	0.00616501	0.47061	up
FBgn0000256	2009.26	0.470446	0.165269	0.00139693	0.0201267	0.470446	up
FBgn0033688	640.132	0.469997	0.152086	0.000668777	0.0108112	0.469997	up
FBgn0035253	8463.24	0.46716	0.139599	0.000301923	0.005643	0.46716	up
FBgn0020620	574.955	0.466934	0.190803	0.00452637	0.0491738	0.466934	up
FBgn0004795	4240.34	0.465121	0.155646	0.000930954	0.0143016	0.465121	up
FBgn0026575	1220.08	0.465046	0.144818	0.000452625	0.00779229	0.465046	up
FBgn0035229	595.489	0.46469	0.151943	0.000752321	0.011979	0.46469	up
FBgn0032479	1858.77	0.463355	0.175676	0.00275077	0.0341941	0.463355	up
FBgn0032456	2598.44	0.462071	0.170546	0.00223798	0.02893	0.462071	up
FBgn0085437	1045	0.461168	0.151092	0.000779241	0.0123283	0.461168	up
FBgn0036518	1166.39	0.460337	0.15329	0.000918683	0.0141424	0.460337	up
FBgn0265623	769.852	0.458414	0.178155	0.00329531	0.0387704	0.458414	up
FBgn0004227	1010.51	0.457973	0.150035	0.000789179	0.012459	0.457973	up
FBgn0259222	1790.72	0.457307	0.157532	0.00127221	0.018728	0.457307	up
FBgn0037702	859.871	0.456829	0.165331	0.00194704	0.0260307	0.456829	up
FBgn0005564	643.458	0.455363	0.156016	0.00122655	0.018202	0.455363	up
FBgn0025936	1384.74	0.451918	0.158323	0.00150896	0.0212457	0.451918	up
FBgn0261822	4344.74	0.449785	0.139199	0.000445289	0.00771972	0.449785	up
FBgn0039790	3190.6	0.448673	0.170303	0.00296033	0.0357747	0.448673	up
FBgn0039808	1248.21	0.447025	0.158836	0.00175001	0.0238696	0.447025	up
FBgn0030766	413.614	0.445483	0.172019	0.00337364	0.0394629	0.445483	up
FBgn0035872	327.985	0.445462	0.167183	0.00270105	0.0337404	0.445462	up
FBgn0260987	775.645	0.442229	0.174231	0.00389915	0.0437094	0.442229	up
FBgn0261722	449.348	0.441964	0.162847	0.00237395	0.0302658	0.441964	up
FBgn0005427	684.188	0.441325	0.163379	0.00246671	0.0311806	0.441325	up
FBgn0025741	1801.85	0.438945	0.148654	0.00117676	0.0175685	0.438945	up
FBgn0085387	4293.39	0.438095	0.170968	0.00371802	0.0426699	0.438095	up
FBgn0016070	770.406	0.436723	0.170748	0.00376367	0.0429637	0.436723	up
FBgn0041111	2705.25	0.435587	0.173803	0.00436089	0.0477254	0.435587	up
FBgn0266083	438.399	0.435386	0.173593	0.00434569	0.0476293	0.435386	up
FBgn0259174	5464.39	0.435032	0.157182	0.00216155	0.028138	0.435032	up
FBgn0011300	1837.84	0.431885	0.168708	0.00382231	0.0433663	0.431885	up
FBgn0020261	337.356	0.431013	0.17298	0.00461982	0.0498242	0.431013	up
FBgn0262509	21398.4	0.430795	0.165946	0.00340614	0.0396759	0.430795	up
FBgn0261934	1568.97	0.430544	0.162055	0.002908	0.0354787	0.430544	up
FBgn0052767	1656.85	0.428596	0.16749	0.00385033	0.0434847	0.428596	up
FBgn0041188	1387.54	0.419185	0.144121	0.00142551	0.020459	0.419185	up
FBgn0086704	7454.06	0.417337	0.164725	0.00434411	0.0476293	0.417337	up
FBgn0003415	3750.04	0.408082	0.160617	0.00455947	0.0492868	0.408082	up
FBgn0020621	9741.53	0.407442	0.129232	0.000718587	0.011516	0.407442	up
FBgn0020306	1084.4	0.404366	0.149098	0.0027512	0.0341941	0.404366	up
FBgn0000382	2858.73	0.404312	0.143752	0.00204681	0.0269757	0.404312	up
FBgn0003093	1243.85	0.402518	0.15506	0.0037044	0.0426643	0.402518	up
FBgn0262617	1233.7	0.3877	0.142296	0.00282502	0.03482	0.3877	up
FBgn0039302	881.283	0.384928	0.150222	0.00449626	0.0489182	0.384928	up
FBgn0263392	2227.44	0.383715	0.14329	0.00325925	0.038509	0.383715	up
FBgn0035001	8846.5	0.383097	0.146408	0.00386863	0.0435587	0.383097	up
FBgn0036896	2116.24	0.381101	0.144295	0.00361852	0.0418215	0.381101	up
FBgn0020279	1133.47	0.373406	0.142517	0.00405638	0.04499	0.373406	up
FBgn0261954	1343.4	0.372988	0.140607	0.00370135	0.0426643	0.372988	up
FBgn0262738	61729.9	0.370201	0.137323	0.00327488	0.0386322	0.370201	up
FBgn0019968	2555.35	0.365737	0.141674	0.00465018	0.0498617	0.365737	up
FBgn0026438	7319.47	-0.374867	0.137496	0.00295217	0.0357436	0.374867	down
FBgn0265991	8434.77	-0.394558	0.144711	0.0026413	0.0331866	0.394558	down
FBgn0004657	630.796	-0.399033	0.156891	0.00449145	0.0489182	0.399033	down
FBgn0285917	1114.18	-0.416235	0.158807	0.00337721	0.0394629	0.416235	down
FBgn0000017	785.168	-0.417668	0.152953	0.00245025	0.0310253	0.417668	down
FBgn0053548	728.249	-0.427638	0.1505	0.00163678	0.0226584	0.427638	down
FBgn0020307	785.147	-0.42896	0.172026	0.00455748	0.0492868	0.42896	down
FBgn0266696	15284.4	-0.431594	0.141476	0.000860578	0.0133868	0.431594	down
FBgn0034158	1383.82	-0.435886	0.161065	0.00247919	0.031285	0.435886	down
FBgn0261985	1211.98	-0.438136	0.157715	0.0019576	0.0261248	0.438136	down
FBgn0262593	5362.75	-0.440797	0.154851	0.00158401	0.02201	0.440797	down
FBgn0000253	12351.8	-0.442465	0.142226	0.000673947	0.0108711	0.442465	down
FBgn0033159	754.375	-0.443006	0.176395	0.00408191	0.0452056	0.443006	down
FBgn0263112	369.643	-0.445011	0.179311	0.00443331	0.0484464	0.445011	down
FBgn0263108	1090.21	-0.453059	0.175816	0.00325201	0.0384847	0.453059	down
FBgn0029105	1026.8	-0.453791	0.157682	0.00138854	0.0200447	0.453791	down
FBgn0265512	502.076	-0.466422	0.180656	0.00314242	0.0376076	0.466422	down
FBgn0260795	843.597	-0.467271	0.162218	0.00129796	0.0189958	0.467271	down
FBgn0051635	1043.81	-0.468035	0.16531	0.00149439	0.0210806	0.468035	down
FBgn0014184	741.498	-0.476469	0.156036	0.000725547	0.0115776	0.476469	down
FBgn0003053	1638.4	-0.48164	0.173477	0.00172116	0.0235194	0.48164	down
FBgn0261703	464.257	-0.484046	0.178671	0.00202779	0.0268132	0.484046	down
FBgn0015803	489.538	-0.488744	0.170138	0.00120051	0.0178513	0.488744	down
FBgn0016978	284.041	-0.499477	0.185357	0.0020101	0.0266815	0.499477	down
FBgn0051320	809.964	-0.499802	0.175096	0.00124221	0.0183244	0.499802	down
FBgn0027580	994.764	-0.510629	0.156134	0.000311759	0.00574009	0.510629	down
FBgn0000308	534.079	-0.511285	0.190613	0.00198622	0.0264592	0.511285	down
FBgn0039612	303.672	-0.513522	0.191029	0.00193077	0.0259535	0.513522	down
FBgn0042135	1084.54	-0.516469	0.163172	0.000437917	0.0076097	0.516469	down
FBgn0039830	621.657	-0.518065	0.163668	0.000434676	0.00757113	0.518065	down
FBgn0003996	27465.8	-0.519215	0.180352	0.00106815	0.016086	0.519215	down
FBgn0260003	793.526	-0.520619	0.160175	0.000317391	0.00581491	0.520619	down
FBgn0027620	190.083	-0.524018	0.210496	0.00324343	0.0384444	0.524018	down
FBgn0051523	775.438	-0.524712	0.182976	0.00114103	0.017104	0.524712	down
FBgn0003710	157.893	-0.536525	0.220763	0.00361028	0.0417914	0.536525	down
FBgn0036007	975.101	-0.539593	0.196369	0.00148297	0.0209647	0.539593	down
FBgn0001186	152.448	-0.5481	0.228377	0.00372068	0.0426699	0.5481	down
FBgn0030574	590.326	-0.549081	0.173677	0.000396831	0.00707808	0.549081	down
FBgn0037218	544.335	-0.551398	0.174985	0.000405689	0.00718428	0.551398	down
FBgn0034950	245.876	-0.554838	0.20218	0.00143075	0.0204945	0.554838	down
FBgn0032719	175.135	-0.555509	0.203224	0.00146815	0.0208691	0.555509	down
FBgn0003943	592.848	-0.558021	0.201702	0.00132428	0.0193048	0.558021	down
FBgn0028550	439.434	-0.561571	0.17929	0.000415574	0.00732437	0.561571	down
FBgn0037232	129.262	-0.562912	0.233421	0.00346505	0.0402989	0.562912	down
FBgn0001128	736.171	-0.56342	0.159121	9.89e-05	0.00215834	0.56342	down
FBgn0261049	147.544	-0.567733	0.221534	0.00227858	0.029251	0.567733	down
FBgn0004396	754.862	-0.584946	0.177054	0.000214872	0.00422904	0.584946	down
FBgn0031590	92.3962	-0.590292	0.261245	0.00454112	0.0492618	0.590292	down
FBgn0260008	284.884	-0.590852	0.186615	0.000305144	0.00568804	0.590852	down
FBgn0002643	2168.08	-0.591644	0.157696	4.01e-05	0.000999552	0.591644	down
FBgn0036273	156.64	-0.600726	0.230209	0.00177795	0.0241618	0.600726	down
FBgn0004784	5265.81	-0.612583	0.148682	8.35e-06	0.00024112	0.612583	down
FBgn0032986	2039.84	-0.616511	0.207116	0.000576301	0.00960934	0.616511	down
FBgn0262656	1136.7	-0.62041	0.15983	2.08e-05	0.000557047	0.62041	down
FBgn0033543	93.356	-0.622575	0.265574	0.00335839	0.0393842	0.622575	down
FBgn0028527	681.317	-0.636648	0.154233	6.38e-06	0.000189495	0.636648	down
FBgn0020653	137.11	-0.637323	0.224261	0.000823385	0.0128893	0.637323	down
FBgn0035880	1268.65	-0.637933	0.180598	8.1e-05	0.00181494	0.637933	down
FBgn0263258	255.997	-0.643433	0.245792	0.0015209	0.0212795	0.643433	down
FBgn0036734	717.731	-0.645385	0.172984	3.74e-05	0.000953946	0.645385	down
FBgn0028509	2620.56	-0.65267	0.177758	4.58e-05	0.00111498	0.65267	down
FBgn0031771	141.222	-0.657835	0.223589	0.000574148	0.00959499	0.657835	down
FBgn0027066	1086.77	-0.66067	0.188802	8.54e-05	0.00190292	0.66067	down
FBgn0023090	483.884	-0.669837	0.215645	0.000322615	0.00589607	0.669837	down
FBgn0033132	290.037	-0.670618	0.198603	0.00013151	0.00273334	0.670618	down
FBgn0041342	280.661	-0.671903	0.220042	0.00038137	0.00683519	0.671903	down
FBgn0025680	96.1029	-0.673806	0.304805	0.00392497	0.0438603	0.673806	down
FBgn0261461	2430.42	-0.676447	0.19209	7.55e-05	0.00170867	0.676447	down
FBgn0050428	106.856	-0.678114	0.301563	0.00351914	0.0408	0.678114	down
FBgn0284248	98.7824	-0.681493	0.268872	0.00171462	0.0234927	0.681493	down
FBgn0035287	274.884	-0.682992	0.193821	7.41e-05	0.00168251	0.682992	down
FBgn0001296	329.099	-0.683288	0.195537	8.26e-05	0.00184655	0.683288	down
FBgn0017581	3673.39	-0.685319	0.20746	0.000161479	0.0032737	0.685319	down
FBgn0053087	220.121	-0.689695	0.28183	0.00210437	0.0275874	0.689695	down
FBgn0267385	326.283	-0.697174	0.205957	0.000117778	0.00251848	0.697174	down
FBgn0024352	96.8333	-0.697366	0.296936	0.0026433	0.0331866	0.697366	down
FBgn0250788	768.487	-0.698836	0.191196	4.32e-05	0.00107041	0.698836	down
FBgn0023537	90.4956	-0.69925	0.270137	0.00140809	0.0202482	0.69925	down
FBgn0037443	1475.87	-0.702525	0.15452	9.56e-07	3.46e-05	0.702525	down
FBgn0038053	137.934	-0.705313	0.281186	0.00171604	0.0234927	0.705313	down
FBgn0035120	127.668	-0.707401	0.280617	0.00167942	0.0231193	0.707401	down
FBgn0038237	120.589	-0.707508	0.260175	0.000955494	0.0146181	0.707508	down
FBgn0262508	3504.59	-0.708898	0.146782	2.38e-07	9.59e-06	0.708898	down
FBgn0250785	638.493	-0.715672	0.174594	6.91e-06	0.000203604	0.715672	down
FBgn0004363	392.278	-0.721727	0.171866	4.43e-06	0.00013857	0.721727	down
FBgn0042132	471.8	-0.72611	0.178988	8.11e-06	0.000235998	0.72611	down
FBgn0037030	56.3864	-0.728858	0.350686	0.00444515	0.0485044	0.728858	down
FBgn0014391	47.144	-0.738036	0.344762	0.00389968	0.0437094	0.738036	down
FBgn0003091	6193.75	-0.738962	0.175635	4.09e-06	0.000129019	0.738962	down
FBgn0260943	1532.85	-0.740285	0.241505	0.000305866	0.00568804	0.740285	down
FBgn0035948	313.668	-0.740988	0.190153	1.5e-05	0.000411469	0.740988	down
FBgn0005355	107.747	-0.746436	0.264022	0.000636052	0.0103725	0.746436	down
FBgn0033356	89.2399	-0.748777	0.292227	0.00135937	0.0197389	0.748777	down
FBgn0003209	601.238	-0.761043	0.18077	3.83e-06	0.00012296	0.761043	down
FBgn0262872	1149.22	-0.76412	0.186187	6e-06	0.000180247	0.76412	down
FBgn0259243	1937.59	-0.766189	0.156728	1.56e-07	6.43e-06	0.766189	down
FBgn0036369	262.874	-0.770812	0.190202	7.48e-06	0.000219164	0.770812	down
FBgn0039048	148.149	-0.772995	0.292127	0.000990275	0.015088	0.772995	down
FBgn0029881	1176	-0.786626	0.174507	9.49e-07	3.45e-05	0.786626	down
FBgn0034558	156.332	-0.787451	0.256458	0.000274143	0.00521186	0.787451	down
FBgn0034327	70.5194	-0.788147	0.320938	0.00158313	0.02201	0.788147	down
FBgn0085434	603.554	-0.793371	0.168448	3.6e-07	1.41e-05	0.793371	down
FBgn0035388	260.59	-0.796764	0.236732	9.8e-05	0.00214415	0.796764	down
FBgn0032156	110.81	-0.799236	0.317336	0.00133429	0.0194126	0.799236	down
FBgn0265084	2281.88	-0.79932	0.191929	4.3e-06	0.000135129	0.79932	down
FBgn0085408	3345.07	-0.801114	0.177914	9.44e-07	3.45e-05	0.801114	down
FBgn0037191	120.41	-0.801584	0.291603	0.000706247	0.0113428	0.801584	down
FBgn0036816	39.8917	-0.803678	0.406076	0.00463712	0.0498617	0.803678	down
FBgn0267398	282.277	-0.813979	0.197836	5.16e-06	0.000159587	0.813979	down
FBgn0086708	2086.3	-0.815374	0.167826	1.52e-07	6.33e-06	0.815374	down
FBgn0031835	161.066	-0.820437	0.223826	3.16e-05	0.000822447	0.820437	down
FBgn0032961	45.6186	-0.825379	0.378908	0.00288061	0.0353291	0.825379	down
FBgn0035676	545.658	-0.835505	0.18314	6.63e-07	2.52e-05	0.835505	down
FBgn0026415	102.642	-0.840612	0.335871	0.00127462	0.018728	0.840612	down
FBgn0039925	812.071	-0.848003	0.199182	2.61e-06	8.68e-05	0.848003	down
FBgn0263106	996.624	-0.853251	0.251418	7.92e-05	0.00178105	0.853251	down
FBgn0031381	144.685	-0.854579	0.279933	0.000256228	0.00495622	0.854579	down
FBgn0053530	40.9407	-0.858756	0.40592	0.00305245	0.0367085	0.858756	down
FBgn0035542	445.775	-0.860503	0.268406	0.000149187	0.00307492	0.860503	down
FBgn0030593	100.146	-0.861701	0.355375	0.00148335	0.0209647	0.861701	down
FBgn0036106	65.1591	-0.862219	0.387387	0.00238647	0.0303733	0.862219	down
FBgn0039241	60.5701	-0.867545	0.379933	0.00209116	0.0274627	0.867545	down
FBgn0015245	77.9263	-0.870119	0.315357	0.000591884	0.00984705	0.870119	down
FBgn0083950	129.625	-0.87081	0.260424	9.26e-05	0.00203782	0.87081	down
FBgn0265595	99.5	-0.882396	0.258896	7.26e-05	0.00165672	0.882396	down
FBgn0035231	43.3078	-0.883595	0.392289	0.00213548	0.0278476	0.883595	down
FBgn0000592	61.1983	-0.884155	0.387643	0.00202072	0.0267745	0.884155	down
FBgn0027611	158.608	-0.887526	0.270214	0.0001105	0.00239041	0.887526	down
FBgn0035235	316.275	-0.899771	0.209607	2.01e-06	6.78e-05	0.899771	down
FBgn0029994	35.1842	-0.90163	0.461259	0.00399172	0.044394	0.90163	down
FBgn0032853	43.1404	-0.903757	0.43617	0.00298661	0.0360335	0.903757	down
FBgn0262952	209.856	-0.90529	0.328613	0.00055761	0.00936078	0.90529	down
FBgn0052791	53.675	-0.9095	0.333834	0.000617393	0.0101423	0.9095	down
FBgn0004650	33.6033	-0.912	0.436222	0.00288915	0.0353754	0.912	down
FBgn0032382	54.0366	-0.912164	0.41636	0.00231291	0.0295893	0.912164	down
FBgn0010352	3504.35	-0.92114	0.145742	3.16e-11	2.47e-09	0.92114	down
FBgn0011202	293.017	-0.921555	0.201533	5.49e-07	2.14e-05	0.921555	down
FBgn0265045	85.589	-0.921737	0.425692	0.00239894	0.0304276	0.921737	down
FBgn0035146	166.127	-0.921971	0.226519	5.19e-06	0.000159733	0.921971	down
FBgn0029114	38.9233	-0.923222	0.384995	0.00145557	0.0207699	0.923222	down
FBgn0041180	140.836	-0.92937	0.333704	0.000494269	0.00843097	0.92937	down
FBgn0052666	812.499	-0.934099	0.160273	6.55e-10	3.95e-08	0.934099	down
FBgn0010397	225.146	-0.935644	0.209877	9.02e-07	3.35e-05	0.935644	down
FBgn0030474	64.3795	-0.941977	0.326955	0.000374845	0.00675085	0.941977	down
FBgn0034797	56.6572	-0.946726	0.49797	0.00385766	0.0435013	0.946726	down
FBgn0041194	51.9669	-0.959874	0.50208	0.00375952	0.0429637	0.959874	down
FBgn0000064	572.32	-0.96042	0.188413	3.77e-08	1.75e-06	0.96042	down
FBgn0037712	123.072	-0.96307	0.269524	3.4e-05	0.000877202	0.96307	down
FBgn0033544	2551.62	-0.965962	0.176747	4.99e-09	2.66e-07	0.965962	down
FBgn0039804	39.6196	-0.971703	0.402133	0.00124104	0.0183244	0.971703	down
FBgn0010583	658.735	-0.971947	0.191546	4.15e-08	1.91e-06	0.971947	down
FBgn0250839	194.284	-0.975357	0.205818	2.32e-07	9.41e-06	0.975357	down
FBgn0026376	346.487	-0.984663	0.257786	1.28e-05	0.000352624	0.984663	down
FBgn0261260	430.582	-0.988329	0.245507	5.56e-06	0.000168943	0.988329	down
FBgn0003249	107.612	-0.988467	0.298544	8.62e-05	0.00191551	0.988467	down
FBgn0050089	147.8	-0.99888	0.269796	1.98e-05	0.000533514	0.99888	down
FBgn0058191	321.942	-0.999251	0.206792	1.41e-07	5.98e-06	0.999251	down
FBgn0033308	21.4893	-1.00148	0.565347	0.00463187	0.0498617	1.00148	down
FBgn0038400	78.3722	-1.00573	0.275359	2.46e-05	0.000647914	1.00573	down
FBgn0027556	33.6369	-1.00606	0.496843	0.00282212	0.03482	1.00606	down
FBgn0069969	893.304	-1.00696	0.172725	5.78e-10	3.58e-08	1.00696	down
FBgn0000826	25.1668	-1.00831	0.497754	0.00291022	0.0354787	1.00831	down
FBgn0033491	136.285	-1.00912	0.300738	6.97e-05	0.00159545	1.00912	down
FBgn0033031	96.845	-1.01027	0.266465	1.44e-05	0.000394679	1.01027	down
FBgn0026179	1159.26	-1.01104	0.180988	2.37e-09	1.33e-07	1.01104	down
FBgn0035290	58.2164	-1.0153	0.431705	0.00136894	0.0198077	1.0153	down
FBgn0027579	229.616	-1.01572	0.279495	2.49e-05	0.000652355	1.01572	down
FBgn0011280	128.485	-1.02886	0.370758	0.000431819	0.00753905	1.02886	down
FBgn0038627	39.1839	-1.03255	0.39187	0.000665507	0.0107818	1.03255	down
FBgn0011693	221.655	-1.03848	0.335608	0.000162704	0.00328954	1.03848	down
FBgn0037215	38.0256	-1.04098	0.479185	0.00203087	0.0268132	1.04098	down
FBgn0250846	77.455	-1.05304	0.345291	0.000181701	0.00364384	1.05304	down
FBgn0250826	40.7784	-1.05451	0.41526	0.000817014	0.0128166	1.05451	down
FBgn0268063	61.1011	-1.0609	0.466849	0.0015179	0.0212795	1.0609	down
FBgn0259211	57.6369	-1.0688	0.366914	0.000282224	0.00530153	1.0688	down
FBgn0264273	57.7374	-1.06885	0.401608	0.000563782	0.00944303	1.06885	down
FBgn0265784	268.925	-1.07607	0.197283	3.76e-09	2.04e-07	1.07607	down
FBgn0036043	197.658	-1.08739	0.212752	2.93e-08	1.39e-06	1.08739	down
FBgn0034087	323.585	-1.09714	0.218704	4.7e-08	2.14e-06	1.09714	down
FBgn0040074	45.1522	-1.10236	0.417185	0.000596029	0.00989381	1.10236	down
FBgn0052801	37.9374	-1.11073	0.406642	0.000446699	0.00772613	1.11073	down
FBgn0025454	58.6014	-1.11325	0.36636	0.00018263	0.00365259	1.11325	down
FBgn0023550	90.2711	-1.11787	0.293778	1.15e-05	0.000320312	1.11787	down
FBgn0029880	248.285	-1.12727	0.216776	1.76e-08	8.71e-07	1.12727	down
FBgn0031299	537.687	-1.12755	0.163674	4.54e-13	4.21e-11	1.12755	down
FBgn0042201	57.5649	-1.12805	0.455673	0.000865259	0.0134314	1.12805	down
FBgn0040733	21.2472	-1.13048	0.602678	0.00338489	0.0394904	1.13048	down
FBgn0016081	7334.67	-1.1328	0.133288	1.76e-18	2.52e-16	1.1328	down
FBgn0029831	38.5673	-1.13957	0.427408	0.000530132	0.00896031	1.13957	down
FBgn0004583	24.2501	-1.14027	0.699147	0.00456334	0.0492868	1.14027	down
FBgn0032886	361.995	-1.14379	0.200884	1.12e-09	6.52e-08	1.14379	down
FBgn0039737	177.931	-1.14404	0.277024	2.96e-06	9.75e-05	1.14404	down
FBgn0027493	71.5951	-1.14413	0.296629	9.51e-06	0.000268331	1.14413	down
FBgn0261113	599.045	-1.14455	0.237123	1.17e-07	5.03e-06	1.14455	down
FBgn0086915	26.5717	-1.14532	0.5225	0.00165659	0.02289	1.14532	down
FBgn0004387	663.598	-1.15248	0.215272	7.4e-09	3.84e-07	1.15248	down
FBgn0011206	1318.22	-1.19143	0.205533	5.75e-10	3.58e-08	1.19143	down
FBgn0002563	144.096	-1.19457	0.28289	1.96e-06	6.68e-05	1.19457	down
FBgn0037186	98.3698	-1.20051	0.266798	5.52e-07	2.14e-05	1.20051	down
FBgn0051721	338.818	-1.20581	0.187554	1.1e-11	9.31e-10	1.20581	down
FBgn0034083	351.788	-1.21608	0.285448	1.54e-06	5.38e-05	1.21608	down
FBgn0039764	21.9199	-1.21963	0.536506	0.00136945	0.0198077	1.21963	down
FBgn0036619	34.8525	-1.23775	0.527147	0.00106879	0.016086	1.23775	down
FBgn0029800	28.0649	-1.24615	0.469585	0.00050714	0.00861093	1.24615	down
FBgn0032268	19.1248	-1.24985	0.566881	0.00152283	0.0212795	1.24985	down
FBgn0039312	15.4345	-1.25435	0.667352	0.00286528	0.0351993	1.25435	down
FBgn0067905	15.333	-1.25978	0.701281	0.00335987	0.0393842	1.25978	down
FBgn0027070	69.1702	-1.27178	0.299959	1.73e-06	5.97e-05	1.27178	down
FBgn0032135	122.147	-1.286	0.263683	8.61e-08	3.78e-06	1.286	down
FBgn0036986	16.3137	-1.28856	0.627571	0.00206548	0.0271736	1.28856	down
FBgn0000116	840.714	-1.29073	0.208981	5.13e-11	3.73e-09	1.29073	down
FBgn0261788	99497.3	-1.29243	0.184622	3.23e-13	3.16e-11	1.29243	down
FBgn0017558	433.337	-1.29367	0.224549	6.54e-10	3.95e-08	1.29367	down
FBgn0261955	340.024	-1.29901	0.214887	1.14e-10	7.75e-09	1.29901	down
FBgn0039325	13.0596	-1.30048	0.788584	0.00417694	0.0461204	1.30048	down
FBgn0000044	40.2207	-1.30272	0.60609	0.00151602	0.0212795	1.30272	down
FBgn0036680	31.6704	-1.30348	0.47794	0.000379012	0.00680937	1.30348	down
FBgn0034512	78.7558	-1.30814	0.459404	0.000261685	0.00501732	1.30814	down
FBgn0262477	1015.89	-1.30835	0.15619	4.51e-18	6.19e-16	1.30835	down
FBgn0038181	28.6089	-1.31127	0.663747	0.00213535	0.0278476	1.31127	down
FBgn0085395	43.8207	-1.32117	0.382872	3.76e-05	0.000956318	1.32117	down
FBgn0004629	45.099	-1.328	0.471391	0.000280242	0.00529092	1.328	down
FBgn0033921	20.1764	-1.33134	0.585598	0.0011933	0.0177796	1.33134	down
FBgn0003748	881.039	-1.33137	0.164645	4.88e-17	6.24e-15	1.33137	down
FBgn0263773	145.845	-1.33525	0.244827	3.69e-09	2.01e-07	1.33525	down
FBgn0023076	1745.74	-1.344	0.245085	3.04e-09	1.67e-07	1.344	down
FBgn0052371	149.458	-1.34478	0.3314	3.22e-06	0.000104038	1.34478	down
FBgn0015019	28.231	-1.34551	0.470497	0.000250571	0.00488002	1.34551	down
FBgn0264489	58.1392	-1.35518	0.50057	0.000369213	0.0066656	1.35518	down
FBgn0033133	154.194	-1.36148	0.244317	1.91e-09	1.08e-07	1.36148	down
FBgn0004133	43.6452	-1.36178	0.454379	0.00015429	0.00316508	1.36178	down
FBgn0085195	26.1382	-1.36936	0.539826	0.000614498	0.0101324	1.36936	down
FBgn0050203	63.8173	-1.37559	0.337564	3.05e-06	9.96e-05	1.37559	down
FBgn0004449	868.387	-1.38459	0.170268	3.19e-17	4.22e-15	1.38459	down
FBgn0032713	87.6676	-1.386	0.291692	1.41e-07	5.98e-06	1.386	down
FBgn0051676	9.89851	-1.41019	0.927703	0.00464689	0.0498617	1.41019	down
FBgn0035499	197.223	-1.43726	0.22165	6.48e-12	5.72e-10	1.43726	down
FBgn0025692	11.0325	-1.43926	0.918629	0.00409927	0.0453303	1.43926	down
FBgn0265137	59.6953	-1.44144	0.329257	8.12e-07	3.04e-05	1.44144	down
FBgn0031805	13.8341	-1.44176	0.909093	0.00375423	0.0429637	1.44176	down
FBgn0025583	37.3309	-1.44322	0.480987	0.000159522	0.00325179	1.44322	down
FBgn0036975	77.95	-1.46071	0.30941	1.54e-07	6.38e-06	1.46071	down
FBgn0284243	277.276	-1.46848	0.22044	1.85e-12	1.68e-10	1.46848	down
FBgn0035574	81.5108	-1.47466	0.297397	5.08e-08	2.3e-06	1.47466	down
FBgn0010113	290.686	-1.4748	0.241182	6.71e-11	4.7e-09	1.4748	down
FBgn0062978	86.0028	-1.47529	0.305187	8.87e-08	3.87e-06	1.47529	down
FBgn0035710	13.7706	-1.53808	0.766429	0.00192135	0.0258737	1.53808	down
FBgn0039911	228.377	-1.56725	0.216058	2.93e-14	3.06e-12	1.56725	down
FBgn0035921	1236.85	-1.58435	0.614734	0.000429753	0.00752068	1.58435	down
FBgn0010441	9.81188	-1.60311	0.9217	0.00310415	0.0372699	1.60311	down
FBgn0005664	22.6489	-1.60528	0.646694	0.00060646	0.0100221	1.60528	down
FBgn0004169	22.0545	-1.60639	0.749271	0.00129222	0.0189492	1.60639	down
FBgn0087011	18.244	-1.61663	0.636394	0.000551166	0.00927358	1.61663	down
FBgn0262717	8.06209	-1.61664	0.997624	0.00399666	0.044394	1.61664	down
FBgn0083970	34.0242	-1.62597	0.428821	9.21e-06	0.000261706	1.62597	down
FBgn0037163	44.6492	-1.64208	0.378196	9.12e-07	3.37e-05	1.64208	down
FBgn0263404	23.7061	-1.66237	0.599222	0.000256495	0.00495622	1.66237	down
FBgn0261575	70.1882	-1.67471	0.418887	3.89e-06	0.00012379	1.67471	down
FBgn0040832	9.44898	-1.67472	1.06063	0.00388248	0.0436485	1.67472	down
FBgn0011274	131.229	-1.67958	0.360053	1.79e-07	7.31e-06	1.67958	down
FBgn0001112	10.0819	-1.73115	0.850128	0.001776	0.0241618	1.73115	down
FBgn0013277	72.6686	-1.75072	1.44143	0.00381332	0.0433305	1.75072	down
FBgn0033065	30.3737	-1.78475	0.506184	2.36e-05	0.000626543	1.78475	down
FBgn0039629	8.6904	-1.82404	0.943962	0.00224885	0.0290199	1.82404	down
FBgn0085261	11.3581	-1.84549	0.819099	0.00108001	0.0162221	1.84549	down
FBgn0039594	3302.9	-1.87692	0.196707	8.76e-23	1.76e-20	1.87692	down
FBgn0001075	71.3952	-1.90377	0.320008	1.71e-10	1.14e-08	1.90377	down
FBgn0044812	7.5287	-1.95514	1.11976	0.00315831	0.0376764	1.95514	down
FBgn0039207	208.848	-1.99991	0.204994	1.14e-23	2.34e-21	1.99991	down
FBgn0004872	18.5616	-2.025	0.670116	0.000125142	0.00263794	2.025	down
FBgn0002565	374.209	-2.03213	0.802177	0.000385239	0.00688789	2.03213	down
FBgn0014859	576.795	-2.05169	0.202466	2.21e-25	4.96e-23	2.05169	down
FBgn0026314	20.2007	-2.06119	0.608972	3.95e-05	0.000991259	2.06119	down
FBgn0264895	362.284	-2.1435	0.176338	3.3e-35	1.36e-32	2.1435	down
FBgn0052369	772.037	-2.18561	0.234358	6.01e-22	1.12e-19	2.18561	down
FBgn0037995	37.2876	-2.21254	0.448762	4.43e-08	2.03e-06	2.21254	down
FBgn0028396	59.1754	-2.22276	0.44658	3.58e-08	1.67e-06	2.22276	down
FBgn0037853	14.1364	-2.26847	0.681416	5.25e-05	0.00124449	2.26847	down
FBgn0037410	13.5726	-2.34857	0.713973	6.22e-05	0.00145553	2.34857	down
FBgn0033856	40.489	-2.4403	0.438585	1.51e-09	8.6e-08	2.4403	down
FBgn0033500	212.182	-2.51427	0.230495	7.72e-29	2.12e-26	2.51427	down
FBgn0051776	10.7366	-2.52943	0.85432	0.000172626	0.00347123	2.52943	down
FBgn0037537	168.505	-2.58191	0.228007	6.14e-31	2.02e-28	2.58191	down
FBgn0031412	11.8895	-2.5928	0.79957	7.65e-05	0.00172489	2.5928	down
FBgn0001233	1189.47	-2.61303	0.241982	1.83e-28	4.86e-26	2.61303	down
FBgn0051205	6.6469	-2.6148	1.32992	0.00218777	0.0283798	2.6148	down
FBgn0013813	1398.56	-2.68276	0.18035	2.62e-51	2.43e-48	2.68276	down
FBgn0040524	123.404	-2.84735	0.272243	1.06e-26	2.62e-24	2.84735	down
FBgn0038074	19.6731	-3.07118	0.663172	3.15e-07	1.25e-05	3.07118	down
FBgn0013275	11.0305	-3.20333	1.18573	0.0003383	0.00615241	3.20333	down
FBgn0260995	144.648	-3.28648	0.26645	4.28e-36	1.87e-33	3.28648	down
FBgn0040571	85.958	-3.72171	0.36457	2.16e-25	4.96e-23	3.72171	down
FBgn0263397	1524.82	-3.73827	0.205565	2.97e-75	5.5e-72	3.73827	down
FBgn0040682	18.0131	-3.78519	0.751692	5.76e-08	2.58e-06	3.78519	down
FBgn0260874	12.2971	-4.66757	1.10587	9.14e-06	0.000260845	4.66757	down
FBgn0039798	9.0142	-4.84599	1.4498	3.98e-05	0.000993572	4.84599	down
FBgn0037166	296.26	-5.59689	0.728538	6.07e-16	6.93e-14	5.59689	down
FBgn0262475	202.146	-5.68402	0.410207	1.73e-44	1.43e-41	5.68402	down
FBgn0038290	102.63	-5.69124	0.493807	6.26e-31	2.02e-28	5.69124	down
FBgn0037164	306.292	-5.92855	1.02345	2.41e-10	1.57e-08	5.92855	down
FBgn0037165	69.579	-6.24711	1.15215	4.33e-09	2.33e-07	6.24711	down
FBgn0037162	267.622	-6.44344	1.05251	3.58e-11	2.76e-09	6.44344	down
FBgn0037167	114.338	-6.47304	0.594911	1.19e-27	3.03e-25	6.47304	down
FBgn0264911	8.10702	-6.58062	2.68251	6.36e-06	0.000189387	6.58062	down
FBgn0033501	132.112	-7.84829	0.824676	1.34e-20	2.31e-18	7.84829	down
FBgn0032424	24.6123	-8.73736	2.80526	2.33e-10	1.53e-08	8.73736	down
FBgn0259166	218.57	0.462078	0.18911	0.00467163	0.0500194	0.462078	not
FBgn0261983	153.887	-0.5162	0.219268	0.00470586	0.0503133	0.5162	not
FBgn0037831	165.554	0.532786	0.228596	0.004746	0.0506696	0.532786	not
FBgn0027363	395.633	-0.453012	0.185401	0.00475938	0.0507394	0.453012	not
FBgn0010294	7.07571	-1.83975	1.32743	0.0047696	0.0507754	1.83975	not
FBgn0000286	571.953	0.422117	0.169481	0.00478273	0.0508422	0.422117	not
FBgn0033741	20.8584	0.992992	0.561913	0.00480272	0.0509817	0.992992	not
FBgn0014135	49.0251	-0.898273	0.494086	0.00482741	0.0511706	0.898273	not
FBgn0039600	928.557	-0.37932	0.149437	0.00491688	0.0520446	0.37932	not
FBgn0003396	2215.83	-0.446454	0.183105	0.00494532	0.0521739	0.446454	not
FBgn0026427	784.103	0.440357	0.179745	0.00494668	0.0521739	0.440357	not
FBgn0029167	119.069	-0.671628	0.318215	0.00495019	0.0521739	0.671628	not
FBgn0020294	78.9618	-0.637683	0.296373	0.00499568	0.052561	0.637683	not
FBgn0038467	24.4767	-0.942817	0.528234	0.00500108	0.052561	0.942817	not
FBgn0052085	530.757	0.400918	0.16002	0.00500828	0.0525622	0.400918	not
FBgn0263111	13349.6	0.423316	0.171546	0.00504495	0.0528722	0.423316	not
FBgn0020415	18.1479	-1.10645	0.681005	0.00506808	0.0530397	1.10645	not
FBgn0036663	365.089	-0.593553	0.268993	0.00507774	0.053066	0.593553	not
FBgn0264449	1286.56	0.389969	0.155367	0.00513072	0.0535443	0.389969	not
FBgn0036446	537.193	-0.425943	0.173891	0.00522777	0.0544804	0.425943	not
FBgn0033240	21.8789	1.01149	0.60946	0.00531447	0.0553063	1.01149	not
FBgn0052626	2315.74	-0.407923	0.165399	0.00534357	0.0555025	0.407923	not
FBgn0053543	31.0821	-0.888146	0.494402	0.00534828	0.0555025	0.888146	not
FBgn0034985	24.0952	-0.970831	0.570559	0.00543297	0.0563026	0.970831	not
FBgn0013679	59.8996	-0.830269	0.45035	0.00544312	0.0563272	0.830269	not
FBgn0034300	203.418	0.473203	0.200171	0.0054518	0.0563272	0.473203	not
FBgn0051612	262.92	0.486784	0.207779	0.00546571	0.0563272	0.486784	not
FBgn0053519	22.7577	-1.18705	0.817818	0.00546374	0.0563272	1.18705	not
FBgn0031664	19.8701	1.01502	0.610141	0.00547849	0.0563806	1.01502	not
FBgn0051998	1117.21	0.410341	0.166987	0.00548907	0.0564112	0.410341	not
FBgn0082585	44.4919	-0.727987	0.367683	0.00552806	0.0567333	0.727987	not
FBgn0027844	389.727	-0.41649	0.170814	0.00556767	0.0570609	0.41649	not
FBgn0016754	2268.44	-0.36358	0.144589	0.00560265	0.0571039	0.36358	not
FBgn0029935	195.807	-0.508802	0.221337	0.00559979	0.0571039	0.508802	not
FBgn0034763	216.389	0.464747	0.19628	0.00559538	0.0571039	0.464747	not
FBgn0037456	33.3061	-1.01206	0.636276	0.00558783	0.0571039	1.01206	not
FBgn0039094	100.993	0.656611	0.317218	0.00562191	0.0572217	0.656611	not
FBgn0037454	30.8659	-0.967034	0.586366	0.00563079	0.0572335	0.967034	not
FBgn0034709	9.49109	-1.44645	1.0794	0.00566508	0.0575033	1.44645	not
FBgn0037944	367.137	-0.408334	0.167264	0.00571926	0.0579739	0.408334	not
FBgn0260745	95.4015	-0.762904	0.400716	0.00576909	0.0583992	0.762904	not
FBgn0001226	6.26285	-0.389376	0.772266	0.00582945	0.0588185	0.389376	not
FBgn0004364	268.922	0.425407	0.176401	0.00583518	0.0588185	0.425407	not
FBgn0032600	10654	0.456888	0.19398	0.00585014	0.0588185	0.456888	not
FBgn0040009	365.507	-0.464711	0.197871	0.0058318	0.0588185	0.464711	not
FBgn0051538	512.62	-0.400545	0.164221	0.00584314	0.0588185	0.400545	not
FBgn0263873	857.422	-0.382109	0.15522	0.0059839	0.0600819	0.382109	not
FBgn0033872	1658.84	-0.378256	0.153538	0.00599444	0.0601064	0.378256	not
FBgn0015546	64.7658	0.64699	0.314227	0.00602089	0.0602901	0.64699	not
FBgn0003499	395.282	-0.538317	0.243169	0.00605181	0.0605181	0.538317	not
FBgn0000239	333.249	0.41415	0.171173	0.00609133	0.0608293	0.41415	not
FBgn0031971	21.6646	-1.014	0.645486	0.00609933	0.0608293	1.014	not
FBgn0034939	68.4014	0.676036	0.336973	0.00613744	0.0610453	0.676036	not
FBgn0051849	30.5445	-0.847761	0.481104	0.00613385	0.0610453	0.847761	not
FBgn0026375	1183.53	0.35474	0.142225	0.00615383	0.061086	0.35474	not
FBgn0262483	5035.84	0.372594	0.150441	0.006158	0.061086	0.372594	not
FBgn0039562	124.419	-0.53993	0.245118	0.00623004	0.0617182	0.53993	not
FBgn0003741	29.0641	-0.809129	0.446709	0.00624565	0.0617903	0.809129	not
FBgn0003218	7443.73	0.351054	0.140778	0.00625425	0.061793	0.351054	not
FBgn0036992	31.233	-0.888004	0.520168	0.00626335	0.0618006	0.888004	not
FBgn0016013	6.65652	-1.7087	1.45841	0.00633585	0.0623294	1.7087	not
FBgn0027073	19.4897	-1.09676	0.758389	0.00633643	0.0623294	1.09676	not
FBgn0030554	40.9108	0.709967	0.365116	0.00634214	0.0623294	0.709967	not
FBgn0000384	896.185	0.42737	0.179898	0.00636845	0.0625051	0.42737	not
FBgn0032938	1339.69	0.389309	0.160311	0.00642667	0.0629933	0.389309	not
FBgn0036891	13.3385	-1.10961	0.762218	0.00648176	0.0634266	1.10961	not
FBgn0039927	5912.76	0.451494	0.193728	0.00648798	0.0634266	0.451494	not
FBgn0031952	946.835	-0.363708	0.148068	0.00653263	0.0637791	0.363708	not
FBgn0031164	22.9906	0.903192	0.540452	0.00657075	0.064067	0.903192	not
FBgn0035099	307.931	-0.486292	0.214978	0.00662127	0.0644749	0.486292	not
FBgn0036862	48.6365	-0.805245	0.455944	0.00665186	0.0646879	0.805245	not
FBgn0037648	36.3588	0.777715	0.425713	0.00666277	0.0647091	0.777715	not
FBgn0030812	789.868	0.393127	0.163275	0.00668722	0.064777	0.393127	not
FBgn0051368	90.2916	0.560649	0.26135	0.00668166	0.064777	0.560649	not
FBgn0004512	17.2489	-1.01441	0.669796	0.00675135	0.0652303	1.01441	not
FBgn0039882	54.1707	0.667003	0.337565	0.0067516	0.0652303	0.667003	not
FBgn0053914	68.4537	-0.621899	0.305704	0.00677967	0.0654163	0.621899	not
FBgn0033259	478.377	-0.420862	0.178859	0.00685239	0.0660321	0.420862	not
FBgn0061200	940.618	0.346282	0.140631	0.00692601	0.066655	0.346282	not
FBgn0264894	29.951	-0.989496	0.671904	0.00694517	0.0667528	0.989496	not
FBgn0036022	107.287	-0.686979	0.358713	0.00698056	0.0670061	0.686979	not
FBgn0010660	148.353	0.488316	0.218011	0.00699534	0.0670612	0.488316	not
FBgn0038878	9.40175	-1.30391	1.1148	0.00700514	0.0670685	1.30391	not
FBgn0003423	950.364	0.378934	0.15761	0.00707761	0.0676751	0.378934	not
FBgn0015766	388.29	-0.57974	0.279357	0.00713669	0.068112	0.57974	not
FBgn0043841	85.2402	-0.699053	0.370867	0.00714166	0.068112	0.699053	not
FBgn0044810	8.01496	-1.42834	1.41321	0.00716662	0.0682623	1.42834	not
FBgn0086656	86.6268	-0.553181	0.261359	0.00720664	0.0685555	0.553181	not
FBgn0013305	772.402	-0.41983	0.179747	0.00722308	0.0686239	0.41983	not
FBgn0010909	1526.87	0.347781	0.142255	0.00723656	0.068664	0.347781	not
FBgn0085412	1594.56	-0.529294	0.246243	0.00724664	0.0686719	0.529294	not
FBgn0015039	29.0555	-0.875978	0.552654	0.00760427	0.0718374	0.875978	not
FBgn0040382	469.554	-0.386444	0.163398	0.00759255	0.0718374	0.386444	not
FBgn0261714	1437.35	0.426256	0.184778	0.00760973	0.0718374	0.426256	not
FBgn0039209	638.474	0.405215	0.17333	0.00762556	0.0718953	0.405215	not
FBgn0000259	848.493	0.370123	0.155163	0.00764122	0.0719516	0.370123	not
FBgn0024293	26.9587	-0.864569	0.539032	0.00767325	0.0721616	0.864569	not
FBgn0020513	70.8447	-0.695535	0.37566	0.00770066	0.0722854	0.695535	not
FBgn0026059	5049.93	0.333669	0.13679	0.00771564	0.0722854	0.333669	not
FBgn0036194	460.362	-0.411818	0.177806	0.00771506	0.0722854	0.411818	not
FBgn0036684	255.06	0.444046	0.195507	0.00773788	0.0723112	0.444046	not
FBgn0259139	473.28	0.410669	0.176778	0.00773778	0.0723112	0.410669	not
FBgn0031150	1265.61	0.370466	0.155255	0.00779719	0.0727738	0.370466	not
FBgn0031893	321.304	0.465371	0.208904	0.00789353	0.0735804	0.465371	not
FBgn0263705	33.1056	-0.878118	0.570879	0.00792167	0.0737501	0.878118	not
FBgn0264560	486.87	0.369958	0.155814	0.00797582	0.0741612	0.369958	not
FBgn0262117	1474.85	0.402681	0.173321	0.00801365	0.0744196	0.402681	not
FBgn0031769	41.5547	0.695028	0.376778	0.00802596	0.0744408	0.695028	not
FBgn0030699	167.633	0.460119	0.206517	0.00808816	0.074924	0.460119	not
FBgn0003250	69.275	-0.665019	0.354471	0.00811241	0.075055	0.665019	not
FBgn0010379	405.589	0.402255	0.173567	0.00812717	0.0750979	0.402255	not
FBgn0030519	21.1291	-0.857422	0.545146	0.00814692	0.0751868	0.857422	not
FBgn0050295	943.488	-0.422616	0.185382	0.00816741	0.0752782	0.422616	not
FBgn0086604	46.8841	-0.683662	0.371332	0.00817712	0.0752782	0.683662	not
FBgn0033446	43.0446	-0.792264	0.479568	0.00820457	0.0754373	0.792264	not
FBgn0037182	137.288	0.482221	0.221423	0.0083081	0.0762004	0.482221	not
FBgn0052344	65.8247	-0.583397	0.291662	0.00830447	0.0762004	0.583397	not
FBgn0035498	118.156	-0.495794	0.230777	0.00833302	0.0763346	0.495794	not
FBgn0024315	53.6523	0.640883	0.336388	0.00840455	0.076807	0.640883	not
FBgn0053113	1601.23	-0.342596	0.144629	0.0084053	0.076807	0.342596	not
FBgn0000229	306.079	0.43149	0.191332	0.00846212	0.0772311	0.43149	not
FBgn0039818	1778.57	0.411473	0.179752	0.00853397	0.0776957	0.411473	not
FBgn0263102	11431.9	0.355764	0.149994	0.00852862	0.0776957	0.355764	not
FBgn0262511	2064.06	0.389899	0.168273	0.00856671	0.0778983	0.389899	not
FBgn0014019	32.9501	-0.850362	0.555944	0.00858297	0.0779506	0.850362	not
FBgn0043456	250.071	0.423841	0.187295	0.00859987	0.0780086	0.423841	not
FBgn0052066	76.6049	0.561976	0.277319	0.00861285	0.078031	0.561976	not
FBgn0035995	140.616	-0.500992	0.235918	0.0086807	0.0785497	0.500992	not
FBgn0021800	752.842	0.37202	0.159287	0.00875376	0.0790181	0.37202	not
FBgn0036133	40.6042	0.699938	0.391944	0.00874482	0.0790181	0.699938	not
FBgn0037963	91.4858	-0.628104	0.33217	0.00883511	0.0796556	0.628104	not
FBgn0036058	236.015	-0.440739	0.198817	0.00884823	0.079677	0.440739	not
FBgn0020385	83.339	-0.657479	0.359488	0.00895793	0.080567	0.657479	not
FBgn0035986	177.727	0.439801	0.198629	0.00903875	0.0811955	0.439801	not
FBgn0033958	726.907	0.371266	0.159839	0.00905866	0.0812529	0.371266	not
FBgn0038294	37.9227	-0.908857	0.674839	0.00906703	0.0812529	0.908857	not
FBgn0038054	32.2235	-0.765847	0.468999	0.00908136	0.0812831	0.765847	not
FBgn0004914	373.084	-0.444666	0.202522	0.0091496	0.081539	0.444666	not
FBgn0027592	59.9277	0.590682	0.303167	0.00914107	0.081539	0.590682	not
FBgn0038956	7.75638	-1.26044	1.44895	0.00912446	0.081539	1.26044	not
FBgn0086370	169.391	-0.502174	0.239623	0.0091539	0.081539	0.502174	not
FBgn0284435	65.6102	0.623536	0.331126	0.00918785	0.0817432	0.623536	not
FBgn0028546	21.6725	-0.83452	0.552178	0.00920934	0.0818363	0.83452	not
FBgn0001218	351.914	-0.433754	0.196226	0.00922181	0.0818491	0.433754	not
FBgn0034909	12.6855	-1.03813	0.88119	0.00931733	0.0825981	1.03813	not
FBgn0030828	16.3731	-0.955095	0.73888	0.00933866	0.0826884	0.955095	not
FBgn0004368	3629.46	-0.355609	0.152498	0.00935237	0.0827111	0.355609	not
FBgn0039465	4309.28	0.424741	0.191126	0.00938133	0.0828684	0.424741	not
FBgn0037185	99.2679	0.555067	0.277953	0.00942151	0.0829272	0.555067	not
FBgn0038179	10.8885	-1.05503	0.910173	0.00940797	0.0829272	1.05503	not
FBgn0053481	661.895	0.421298	0.189123	0.00941042	0.0829272	0.421298	not
FBgn0022709	80.6034	0.560691	0.282726	0.00944433	0.082981	0.560691	not
FBgn0052026	13.574	0.99895	0.808221	0.00944999	0.082981	0.99895	not
FBgn0039532	72.7403	0.5622	0.284064	0.00947197	0.0830757	0.5622	not
FBgn0004607	2733.78	0.333034	0.140994	0.00951181	0.0833266	0.333034	not
FBgn0000406	107.409	-0.594847	0.310968	0.00954556	0.0834253	0.594847	not
FBgn0030800	31.8757	-0.722328	0.42911	0.00953891	0.0834253	0.722328	not
FBgn0039431	106.163	-0.58156	0.301296	0.0095664	0.083509	0.58156	not
FBgn0002534	29.0388	0.765827	0.478108	0.00958182	0.0835422	0.765827	not
FBgn0033653	42.6366	0.654263	0.361962	0.00959272	0.0835422	0.654263	not
FBgn0040606	79.2333	-0.734359	0.446986	0.00970429	0.0844148	0.734359	not
FBgn0025630	73.0341	0.606895	0.321582	0.00974229	0.0846461	0.606895	not
FBgn0020521	45.6627	-0.773428	0.493262	0.00976851	0.0847482	0.773428	not
FBgn0053532	7.92088	-1.12994	1.18614	0.00977688	0.0847482	1.12994	not
FBgn0037081	126.867	0.488754	0.233659	0.00979372	0.0847823	0.488754	not
FBgn0050069	145.802	-0.59488	0.314771	0.0098151	0.0847823	0.59488	not
FBgn0260933	58.0001	-0.649585	0.360375	0.0098043	0.0847823	0.649585	not
FBgn0003149	19.7551	-0.954033	0.803391	0.00987756	0.0852227	0.954033	not
FBgn0033985	54.7617	0.650686	0.362576	0.00997411	0.0859558	0.650686	not
FBgn0001150	139.834	-0.57835	0.302983	0.00998984	0.085975	0.57835	not
FBgn0038947	230.388	0.440012	0.202847	0.00999952	0.085975	0.440012	not
FBgn0011722	32.3439	-0.829111	0.583293	0.0101191	0.0867311	0.829111	not
FBgn0015801	18.3903	-0.896597	0.687703	0.0101183	0.0867311	0.896597	not
FBgn0040068	758.465	0.340707	0.146389	0.0101225	0.0867311	0.340707	not
FBgn0052685	1023.06	0.345512	0.149111	0.0101701	0.0870382	0.345512	not
FBgn0011225	2062.58	-0.326891	0.139682	0.0101998	0.0870919	0.326891	not
FBgn0086758	7046.44	0.336249	0.144937	0.0101909	0.0870919	0.336249	not
FBgn0028996	5825.42	0.386677	0.173619	0.0102376	0.0873138	0.386677	not
FBgn0034405	16.3384	-0.94648	0.785349	0.0102586	0.0873926	0.94648	not
FBgn0039631	86.5013	0.525774	0.263967	0.0105413	0.0896981	0.525774	not
FBgn0020910	397.581	-0.449324	0.211427	0.0105646	0.0897929	0.449324	not
FBgn0001216	137.301	-0.483939	0.234506	0.0105977	0.0899678	0.483939	not
FBgn0005614	42356.6	0.349864	0.152471	0.0106094	0.0899678	0.349864	not
FBgn0039993	24.3477	-0.771631	0.513143	0.0107327	0.0909091	0.771631	not
FBgn0035162	203.694	0.428781	0.199059	0.010874	0.0920016	0.428781	not
FBgn0051342	263.862	0.396563	0.179915	0.0110218	0.0931451	0.396563	not
FBgn0270926	20.0526	-0.842003	0.630148	0.0110454	0.0932388	0.842003	not
FBgn0022699	87.0504	0.504942	0.252184	0.0112354	0.0943857	0.504942	not
FBgn0029672	28.1616	-0.731991	0.47244	0.0112316	0.0943857	0.731991	not
FBgn0029820	164.99	0.524065	0.266592	0.0112106	0.0943857	0.524065	not
FBgn0036260	15.3611	-0.89477	0.740666	0.0112449	0.0943857	0.89477	not
FBgn0267487	529.238	-0.355142	0.157469	0.0112419	0.0943857	0.355142	not
FBgn0266268	33.694	0.694414	0.423157	0.0112865	0.0946278	0.694414	not
FBgn0002441	78.5944	-0.561404	0.299409	0.0114593	0.095968	0.561404	not
FBgn0031434	51.7323	0.626261	0.357662	0.0115382	0.0964189	0.626261	not
FBgn0052699	682.62	0.359444	0.15987	0.0115391	0.0964189	0.359444	not
FBgn0264753	109.865	0.510172	0.258058	0.0115548	0.0964415	0.510172	not
FBgn0023511	462.045	-0.370072	0.166337	0.0116478	0.0971084	0.370072	not
FBgn0033352	159.737	0.445366	0.212873	0.0116882	0.0973359	0.445366	not
FBgn0085430	1365.57	0.337119	0.148269	0.0117197	0.0974891	0.337119	not
FBgn0087002	3365.5	-0.479331	0.23766	0.0118112	0.0981401	0.479331	not
FBgn0261872	789.698	0.352606	0.156952	0.0118495	0.0983481	0.352606	not
FBgn0013334	7033.83	0.338659	0.149398	0.0119065	0.0983812	0.338659	not
FBgn0032478	110.201	-0.501014	0.253949	0.0118716	0.0983812	0.501014	not
FBgn0033033	32.7839	-0.745614	0.505052	0.0118902	0.0983812	0.745614	not
FBgn0038821	128.264	-0.56783	0.308718	0.0119001	0.0983812	0.56783	not
FBgn0010238	200.327	-0.440898	0.211873	0.0120544	0.0994794	0.440898	not
FBgn0051773	7.07717	0.649698	1.88397	0.0120662	0.0994794	0.649698	not
FBgn0004167	7445.88	0.363809	0.164248	0.0121351	0.0999365	0.363809	not
FBgn0283471	15.1804	-0.880099	0.803239	0.0123104	0.101267	0.880099	not
FBgn0052451	3222.04	-0.31434	0.137627	0.012434	0.102171	0.31434	not
FBgn0014141	67.6212	-0.70781	0.468642	0.0124565	0.102242	0.70781	not
FBgn0037213	35.8214	-0.685547	0.436309	0.0125731	0.103085	0.685547	not
FBgn0015776	42.7842	-0.658587	0.403996	0.0126307	0.103329	0.658587	not
FBgn0026439	218.246	0.801837	0.641754	0.0126292	0.103329	0.801837	not
FBgn0029666	407.936	0.369677	0.169051	0.0127702	0.104355	0.369677	not
FBgn0036476	88.6255	0.511657	0.266241	0.0129024	0.10532	0.511657	not
FBgn0038398	46.0416	-0.761905	0.567543	0.0129329	0.105453	0.761905	not
FBgn0010263	2513.41	0.319088	0.141173	0.0130692	0.106447	0.319088	not
FBgn0052676	1105.97	-0.340131	0.153146	0.0130849	0.106458	0.340131	not
FBgn0028360	68.3594	-0.526853	0.280522	0.0131734	0.107061	0.526853	not
FBgn0285925	14004.8	-0.348468	0.158169	0.013222	0.107338	0.348468	not
FBgn0033960	55.9438	0.594426	0.34274	0.0133732	0.108447	0.594426	not
FBgn0003360	570.177	-0.349868	0.159476	0.0135024	0.109024	0.349868	not
FBgn0003660	14.0555	-0.840001	0.797283	0.0134935	0.109024	0.840001	not
FBgn0027594	865.999	-0.345154	0.156785	0.0134611	0.109024	0.345154	not
FBgn0030276	588.656	0.356719	0.16319	0.0135292	0.109024	0.356719	not
FBgn0038535	564.644	0.354194	0.161833	0.0135325	0.109024	0.354194	not
FBgn0040383	42.4921	0.646667	0.400826	0.0135182	0.109024	0.646667	not
FBgn0004179	1583.7	0.346519	0.157339	0.0135522	0.109065	0.346519	not
FBgn0013276	405.958	-0.146064	0.384484	0.0136172	0.109461	0.146064	not
FBgn0030294	40.4531	-0.640413	0.399379	0.013631	0.109461	0.640413	not
FBgn0031327	9.96938	-0.705174	1.553	0.0136481	0.10948	0.705174	not
FBgn0037138	250.559	-0.397373	0.18866	0.0136687	0.109527	0.397373	not
FBgn0003162	39.4331	-0.697674	0.47407	0.0137423	0.109953	0.697674	not
FBgn0283427	1744.84	-0.412803	0.197795	0.0137516	0.109953	0.412803	not
FBgn0027584	37.3337	-0.767081	0.600107	0.0137846	0.110099	0.767081	not
FBgn0013684	371.296	-0.484158	0.250895	0.0139857	0.111585	0.484158	not
FBgn0037462	16907.2	0.414048	0.199582	0.014057	0.112033	0.414048	not
FBgn0031879	60.6767	-0.679209	0.457209	0.014117	0.11239	0.679209	not
FBgn0030038	97.2138	0.486936	0.252989	0.0142197	0.113087	0.486936	not
FBgn0037238	2014.27	-0.346698	0.159932	0.0142908	0.113173	0.346698	not
FBgn0040653	95.8816	-0.590479	0.349113	0.0142805	0.113173	0.590479	not
FBgn0053144	4872.35	-0.361109	0.16795	0.0142915	0.113173	0.361109	not
FBgn0263929	4311.89	-0.291491	0.129025	0.0142497	0.113173	0.291491	not
FBgn0000008	42.412	-0.594337	0.353594	0.0144613	0.114395	0.594337	not
FBgn0010435	73.4994	-0.60853	0.369836	0.0145091	0.114529	0.60853	not
FBgn0039182	44.85	0.590141	0.348798	0.0145041	0.114529	0.590141	not
FBgn0015600	6349.9	0.320488	0.144892	0.0146064	0.115052	0.320488	not
FBgn0027586	28.6646	-0.735754	0.55839	0.0146057	0.115052	0.735754	not
FBgn0051121	6.58253	-0.563282	1.27145	0.0146653	0.115394	0.563282	not
FBgn0001197	74.5624	0.536476	0.296962	0.0146845	0.115423	0.536476	not
FBgn0038659	1696.59	0.377609	0.178615	0.0147412	0.115746	0.377609	not
FBgn0029990	388.832	-0.507105	0.273193	0.0147671	0.115826	0.507105	not
FBgn0034071	652.892	0.354844	0.16505	0.0147951	0.115882	0.354844	not
FBgn0038740	219.09	0.38343	0.182511	0.0148162	0.115882	0.38343	not
FBgn0038866	242.521	0.464022	0.23854	0.0148366	0.115882	0.464022	not
FBgn0052507	17.7561	0.761048	0.613563	0.0148362	0.115882	0.761048	not
FBgn0030195	57.6568	-0.564312	0.327555	0.0148751	0.115938	0.564312	not
FBgn0039064	145.663	-0.470144	0.243621	0.0148607	0.115938	0.470144	not
FBgn0032222	34.166	-0.649794	0.42732	0.014939	0.116314	0.649794	not
FBgn0027951	609.752	0.353369	0.164556	0.0149988	0.116658	0.353369	not
FBgn0035298	20.5325	-0.726812	0.555176	0.0150899	0.117243	0.726812	not
FBgn0027341	16.8173	-0.769491	0.66604	0.0151853	0.117739	0.769491	not
FBgn0030648	253.036	0.403263	0.196426	0.0151855	0.117739	0.403263	not
FBgn0032964	28.1128	0.666745	0.450979	0.0152497	0.117991	0.666745	not
FBgn0035262	342.493	-0.394044	0.190971	0.0152338	0.117991	0.394044	not
FBgn0032377	19.7279	-0.739289	0.597111	0.0152926	0.118199	0.739289	not
FBgn0037109	222.155	0.390674	0.188572	0.0153802	0.118752	0.390674	not
FBgn0003575	216.257	-0.393375	0.191509	0.0156359	0.120601	0.393375	not
FBgn0051072	561.163	-0.359166	0.169473	0.0157228	0.121146	0.359166	not
FBgn0033233	114.251	0.4719	0.248038	0.0157481	0.121215	0.4719	not
FBgn0041182	122.275	-0.534285	0.303608	0.0157701	0.121258	0.534285	not
FBgn0031857	26.321	-0.734077	0.612302	0.015831	0.121587	0.734077	not
FBgn0053774	10.8067	0.794916	0.935081	0.0158456	0.121587	0.794916	not
FBgn0020414	21.0776	-0.760255	0.716324	0.0159625	0.122105	0.760255	not
FBgn0031077	39.1409	0.597973	0.369312	0.0159328	0.122105	0.597973	not
FBgn0034638	81.2766	-0.565948	0.336109	0.0159589	0.122105	0.565948	not
FBgn0002945	103.783	0.513847	0.28561	0.0160499	0.122183	0.513847	not
FBgn0025833	45.3014	-0.664774	0.470808	0.016055	0.122183	0.664774	not
FBgn0034606	64.4206	-0.579505	0.350492	0.0159974	0.122183	0.579505	not
FBgn0036040	31.202	-0.672369	0.477692	0.0160257	0.122183	0.672369	not
FBgn0267347	9.21145	0.78715	1.09651	0.0160301	0.122183	0.78715	not
FBgn0034328	6.63838	-0.361614	0.644622	0.0161663	0.122904	0.361614	not
FBgn0036735	337.641	0.355796	0.168911	0.0163539	0.124202	0.355796	not
FBgn0031913	9.21143	-0.609356	1.21924	0.0163744	0.124222	0.609356	not
FBgn0034072	991.255	0.330301	0.153747	0.01639	0.124222	0.330301	not
FBgn0020503	922.436	0.317417	0.146526	0.0165109	0.125011	0.317417	not
FBgn0026418	566.458	-0.443722	0.230272	0.0165431	0.125127	0.443722	not
FBgn0003475	2055.77	0.318757	0.14743	0.0165916	0.125239	0.318757	not
FBgn0034605	15.4621	-0.757603	0.726693	0.0165805	0.125239	0.757603	not
FBgn0038427	472.308	0.343374	0.161902	0.0166234	0.125351	0.343374	not
FBgn0024321	1583.47	-0.337775	0.159007	0.0167254	0.125972	0.337775	not
FBgn0259151	19.2013	0.729913	0.620759	0.0167396	0.125972	0.729913	not
FBgn0040323	13.5014	-0.75718	0.770096	0.0167845	0.126182	0.75718	not
FBgn0030272	17.9514	-0.74719	0.745887	0.0170728	0.128219	0.74719	not
FBgn0001169	316.939	0.361304	0.174003	0.0171144	0.128401	0.361304	not
FBgn0267790	329.764	0.371645	0.18067	0.017152	0.128553	0.371645	not
FBgn0264855	812.826	0.340784	0.161426	0.0172867	0.129432	0.340784	not
FBgn0033668	267.374	-0.403639	0.203985	0.0175139	0.131001	0.403639	not
FBgn0052017	1788.01	0.376333	0.184741	0.0175672	0.131268	0.376333	not
FBgn0001142	69.8043	-0.506536	0.287253	0.0177096	0.132179	0.506536	not
FBgn0001248	105.34	-0.49626	0.278084	0.0177548	0.132179	0.49626	not
FBgn0033936	1979.94	-0.271109	0.499044	0.0177604	0.132179	0.271109	not
FBgn0052190	77.8345	-0.509812	0.291486	0.0177539	0.132179	0.509812	not
FBgn0028397	1168.21	-0.356261	0.172766	0.0178944	0.132996	0.356261	not
FBgn0037298	25.4727	-0.689418	0.551821	0.0179061	0.132996	0.689418	not
FBgn0028371	133.283	-0.67883	0.937954	0.0179281	0.133027	0.67883	not
FBgn0032506	17.9932	-0.710686	0.625969	0.0179583	0.133118	0.710686	not
FBgn0038975	1653.98	-0.29435	0.136592	0.0182464	0.135118	0.29435	not
FBgn0261862	319.362	0.395056	0.198829	0.0182737	0.135185	0.395056	not
FBgn0011642	810.928	0.383966	0.191477	0.0183432	0.135565	0.383966	not
FBgn0067779	199.088	0.404819	0.206467	0.018473	0.136388	0.404819	not
FBgn0266599	1664.47	-0.310348	0.145811	0.018519	0.136591	0.310348	not
FBgn0051005	100.983	-0.448672	0.241434	0.0186528	0.137442	0.448672	not
FBgn0053056	35.4487	0.592456	0.390504	0.0188505	0.13876	0.592456	not
FBgn0250871	23.1929	-0.706064	0.698411	0.0188813	0.138849	0.706064	not
FBgn0002626	52.5012	-0.58058	0.378551	0.0190069	0.139497	0.58058	not
FBgn0004400	13.4581	-0.717026	0.737856	0.0190039	0.139497	0.717026	not
FBgn0004101	238.78	0.38633	0.195028	0.0190693	0.139714	0.38633	not
FBgn0032010	67.3848	-0.631166	0.463596	0.0190742	0.139714	0.631166	not
FBgn0028487	371.594	-0.361401	0.178466	0.0190996	0.139763	0.361401	not
FBgn0011230	2585.32	-0.309112	0.146258	0.0191273	0.139827	0.309112	not
FBgn0051313	16.3074	-0.711377	0.696625	0.0191565	0.139903	0.711377	not
FBgn0032773	38.3572	-0.607892	0.421431	0.0192031	0.140105	0.607892	not
FBgn0086346	144.17	-0.414254	0.216377	0.0193443	0.140997	0.414254	not
FBgn0000053	60.0806	-0.588922	0.39586	0.0194216	0.141421	0.588922	not
FBgn0037741	54.625	-0.531381	0.322115	0.0194439	0.141445	0.531381	not
FBgn0039282	796.034	0.343146	0.167519	0.0196407	0.142737	0.343146	not
FBgn0000667	259.74	0.358631	0.177598	0.019727	0.143134	0.358631	not
FBgn0037261	339.825	-0.360632	0.179374	0.0197339	0.143134	0.360632	not
FBgn0051774	54.913	0.557927	0.355516	0.019781	0.143335	0.557927	not
FBgn0085400	36.0073	-0.628325	0.468859	0.0198011	0.143341	0.628325	not
FBgn0040099	12.6754	-0.698326	0.871031	0.0198733	0.143723	0.698326	not
FBgn0023023	852.354	0.348483	0.17125	0.0199032	0.143799	0.348483	not
FBgn0023083	450.185	-0.338588	0.165418	0.0199498	0.143996	0.338588	not
FBgn0004510	40.281	-0.570214	0.375373	0.0200709	0.144607	0.570214	not
FBgn0265523	2309.23	-0.296055	0.139911	0.0200735	0.144607	0.296055	not
FBgn0000244	27.1368	-0.65939	0.54903	0.0202286	0.145442	0.65939	not
FBgn0035993	131.026	0.422054	0.223989	0.0202213	0.145442	0.422054	not
FBgn0266756	4582.59	0.29139	0.137493	0.020296	0.145785	0.29139	not
FBgn0033904	19.4886	-0.666699	0.567241	0.0203198	0.145815	0.666699	not
FBgn0011674	8.35015	-0.439962	0.777751	0.0205137	0.147064	0.439962	not
FBgn0031799	138.018	-0.419899	0.223639	0.0205498	0.147181	0.419899	not
FBgn0037736	530.305	0.328345	0.16003	0.0206394	0.14768	0.328345	not
FBgn0002773	36.7894	-0.640021	0.512469	0.0207318	0.148199	0.640021	not
FBgn0029859	50.1741	-0.542445	0.345888	0.0207915	0.148482	0.542445	not
FBgn0264493	766.617	0.328313	0.1603	0.0208691	0.148893	0.328313	not
FBgn0028658	15.7746	-0.664754	0.78383	0.0212976	0.151804	0.664754	not
FBgn0030320	109.956	0.421381	0.226971	0.0213704	0.151886	0.421381	not
FBgn0037672	60.1354	-0.502563	0.303202	0.0213454	0.151886	0.502563	not
FBgn0243486	31.2288	-0.616753	0.465938	0.0213632	0.151886	0.616753	not
FBgn0265003	169.924	-0.411441	0.220484	0.0215395	0.15294	0.411441	not
FBgn0010905	3072.89	0.288548	0.137098	0.0216484	0.153357	0.288548	not
FBgn0027616	2030.88	0.316906	0.154395	0.0216736	0.153357	0.316906	not
FBgn0033246	1206.81	-0.34302	0.171532	0.0216412	0.153357	0.34302	not
FBgn0039685	22.3316	0.665531	0.611556	0.0216808	0.153357	0.665531	not
FBgn0001105	942.566	0.322126	0.157879	0.0218077	0.153377	0.322126	not
FBgn0013771	9.63859	-0.611354	0.952219	0.0217907	0.153377	0.611354	not
FBgn0033989	42.931	-0.559475	0.376087	0.0217099	0.153377	0.559475	not
FBgn0035649	37.9161	0.590034	0.419583	0.0218073	0.153377	0.590034	not
FBgn0051158	11097.4	0.279532	0.133026	0.0217555	0.153377	0.279532	not
FBgn0261286	103.108	0.445388	0.248317	0.02177	0.153377	0.445388	not
FBgn0005672	273.47	0.37764	0.195081	0.0219019	0.153894	0.37764	not
FBgn0032295	175.992	0.381683	0.198235	0.0219744	0.154257	0.381683	not
FBgn0038938	29.0365	-0.611034	0.470886	0.02214	0.154983	0.611034	not
FBgn0039114	58.0585	-0.547104	0.360356	0.0221465	0.154983	0.547104	not
FBgn0259985	429.915	-0.387194	0.203282	0.0221613	0.154983	0.387194	not
FBgn0261562	68.7761	0.499097	0.302194	0.0221256	0.154983	0.499097	not
FBgn0005558	243.904	-0.368426	0.189812	0.022204	0.155136	0.368426	not
FBgn0026409	305.726	-0.36106	0.184984	0.02251	0.156701	0.36106	not
FBgn0035480	11.6731	0.64318	0.83986	0.0225125	0.156701	0.64318	not
FBgn0037252	254.266	0.352367	0.178761	0.0224511	0.156701	0.352367	not
FBgn0266719	56.1415	-0.499499	0.304637	0.0224812	0.156701	0.499499	not
FBgn0035719	415.628	0.354397	0.180325	0.0225616	0.156895	0.354397	not
FBgn0260442	3412.91	0.287624	0.138035	0.0226059	0.157056	0.287624	not
FBgn0087012	53.0052	-0.595674	0.450046	0.0226417	0.157158	0.595674	not
FBgn0038873	6.88655	-0.429771	0.738256	0.0226815	0.157287	0.429771	not
FBgn0010051	822.263	0.3126	0.15323	0.0229233	0.158519	0.3126	not
FBgn0036015	51.4593	-0.559709	0.384002	0.0228846	0.158519	0.559709	not
FBgn0260938	2031.71	0.29077	0.140496	0.0229179	0.158519	0.29077	not
FBgn0051021	10.3498	-0.557896	0.899134	0.0229991	0.158895	0.557896	not
FBgn0010786	51.008	-0.527639	0.342531	0.0230579	0.159153	0.527639	not
FBgn0033609	212.209	0.364405	0.188159	0.0230912	0.159235	0.364405	not
FBgn0086254	62.1988	0.525145	0.337244	0.0232128	0.159776	0.525145	not
FBgn0262975	737.134	-0.353363	0.181573	0.0232049	0.159776	0.353363	not
FBgn0036991	222.342	-0.393561	0.210876	0.0232663	0.159996	0.393561	not
FBgn0033777	63.2949	-0.480649	0.288638	0.0232938	0.160037	0.480649	not
FBgn0027868	13.9452	0.641063	0.70887	0.0236037	0.161662	0.641063	not
FBgn0034345	813.75	-0.297346	0.145706	0.0236393	0.161662	0.297346	not
FBgn0034583	47.0962	-0.582163	0.434279	0.023567	0.161662	0.582163	not
FBgn0035285	323.244	-0.342467	0.174259	0.0235999	0.161662	0.342467	not
FBgn0036365	128.423	0.398111	0.214449	0.0236216	0.161662	0.398111	not
FBgn0020304	419.144	-0.330373	0.166567	0.0237881	0.162452	0.330373	not
FBgn0259178	425.153	0.358792	0.185642	0.0237986	0.162452	0.358792	not
FBgn0020497	207.513	0.372361	0.195288	0.023844	0.162613	0.372361	not
FBgn0261238	1444.01	0.302692	0.148936	0.0238941	0.162804	0.302692	not
FBgn0026323	320.495	0.334224	0.169075	0.0239326	0.162917	0.334224	not
FBgn0034493	38.5826	-0.553089	0.387188	0.0239699	0.163007	0.553089	not
FBgn0243516	861.864	-0.30776	0.152482	0.0239898	0.163007	0.30776	not
FBgn0267326	119.33	-0.344894	0.590931	0.0240739	0.163429	0.344894	not
FBgn0034808	27.6095	0.591834	0.455042	0.0242659	0.164582	0.591834	not
FBgn0031816	12.9182	-0.608443	0.784462	0.0243319	0.164655	0.608443	not
FBgn0035713	555.825	0.328165	0.165772	0.0243432	0.164655	0.328165	not
FBgn0037003	161.986	0.383045	0.20453	0.0243122	0.164655	0.383045	not
FBgn0000247	693.404	0.305955	0.151447	0.0245096	0.16563	0.305955	not
FBgn0028899	57.3884	0.496254	0.311374	0.0246431	0.16638	0.496254	not
FBgn0013672	340.237	-0.475693	0.290486	0.0246974	0.166505	0.475693	not
FBgn0028863	2508.33	0.332936	0.169312	0.0247382	0.166505	0.332936	not
FBgn0039075	22.9416	-0.616351	0.564162	0.0247331	0.166505	0.616351	not
FBgn0261383	334.207	0.342203	0.17585	0.0247513	0.166505	0.342203	not
FBgn0014388	173.554	-0.426613	0.24237	0.0247967	0.166659	0.426613	not
FBgn0026238	738.196	0.3406	0.174835	0.0248455	0.166836	0.3406	not
FBgn0259711	13.6658	-0.594485	0.801327	0.0248731	0.16687	0.594485	not
FBgn0032129	61.0128	-0.53456	0.365924	0.0250071	0.167466	0.53456	not
FBgn0040813	107.017	-0.4689	0.283583	0.0249959	0.167466	0.4689	not
FBgn0001104	10.8328	-0.562923	0.826718	0.0251511	0.168089	0.562923	not
FBgn0034802	258.674	0.350454	0.182281	0.0251681	0.168089	0.350454	not
FBgn0264270	5101.14	0.32257	0.16312	0.0251452	0.168089	0.32257	not
FBgn0052675	365.725	0.351862	0.183665	0.0253013	0.168827	0.351862	not
FBgn0053547	15059.9	0.282281	0.138619	0.0254369	0.16958	0.282281	not
FBgn0002069	51.9396	-0.509215	0.335565	0.0255573	0.170229	0.509215	not
FBgn0051510	805.589	0.309725	0.155515	0.0256238	0.170519	0.309725	not
FBgn0086372	4185.92	0.310548	0.156174	0.0256641	0.170634	0.310548	not
FBgn0020887	452.581	0.316941	0.16068	0.0258576	0.171766	0.316941	not
FBgn0032139	7.09917	-0.417164	0.699112	0.026093	0.173175	0.417164	not
FBgn0039238	6.99577	-0.431367	0.720796	0.0261581	0.173452	0.431367	not
FBgn0031078	116.49	0.403172	0.22514	0.0262328	0.173792	0.403172	not
FBgn0010217	434.796	-0.325653	0.166885	0.0263109	0.174154	0.325653	not
FBgn0033893	124.366	-0.416807	0.238664	0.0264685	0.174886	0.416807	not
FBgn0039936	1377.51	0.301662	0.151626	0.0264507	0.174886	0.301662	not
FBgn0039741	70.948	-0.47286	0.294082	0.0264986	0.174928	0.47286	not
FBgn0028916	90.0764	-0.452395	0.27214	0.0265917	0.175387	0.452395	not
FBgn0000307	556.349	0.299752	0.150754	0.0266593	0.175677	0.299752	not
FBgn0000568	1931.95	-0.567902	0.441548	0.0267182	0.175859	0.567902	not
FBgn0015010	43.3188	0.561737	0.428112	0.0267652	0.175859	0.561737	not
FBgn0033919	47.2315	-0.580664	0.493971	0.0267818	0.175859	0.580664	not
FBgn0284436	28.2878	-0.575533	0.467142	0.0267757	0.175859	0.575533	not
FBgn0001308	273.647	-0.350385	0.185579	0.0268352	0.176054	0.350385	not
FBgn0266572	452.923	-0.34132	0.178924	0.0269026	0.17634	0.34132	not
FBgn0036824	59.2104	-0.519762	0.357094	0.0269424	0.176445	0.519762	not
FBgn0028743	453.221	0.330261	0.171196	0.0269865	0.176579	0.330261	not
FBgn0038606	228.783	0.361924	0.194136	0.0271717	0.177633	0.361924	not
FBgn0043854	7.55918	-0.269678	0.486887	0.0273123	0.178199	0.269678	not
FBgn0050183	43.3731	0.511057	0.345287	0.0273303	0.178199	0.511057	not
FBgn0265194	108.515	-0.419774	0.243883	0.0272884	0.178199	0.419774	not
FBgn0031738	1550.6	0.276857	0.137568	0.0274089	0.178398	0.276857	not
FBgn0032187	56.3106	0.492738	0.32284	0.0273936	0.178398	0.492738	not
FBgn0015805	37.0816	0.533069	0.381454	0.0274913	0.178778	0.533069	not
FBgn0035987	586.412	0.38144	0.210179	0.0276535	0.179675	0.38144	not
FBgn0003137	218.531	-0.437172	0.261322	0.0277527	0.180162	0.437172	not
FBgn0261583	6.62747	-0.38578	0.640864	0.0278317	0.180517	0.38578	not
FBgn0000079	14.685	-0.564476	0.741446	0.0278753	0.180595	0.564476	not
FBgn0003495	14.1804	-0.579445	0.719882	0.0278925	0.180595	0.579445	not
FBgn0010300	1034.96	-0.286868	0.144607	0.0279446	0.180688	0.286868	not
FBgn0034142	15.2415	-0.583628	0.697088	0.0279555	0.180688	0.583628	not
FBgn0264502	732.614	0.289502	0.146	0.0280239	0.180972	0.289502	not
FBgn0039688	4893.47	0.265241	0.131221	0.0280494	0.18098	0.265241	not
FBgn0037850	11.9013	-0.554728	0.749435	0.0282126	0.181875	0.554728	not
FBgn0261573	339.697	0.326729	0.170668	0.0282879	0.182201	0.326729	not
FBgn0001145	215.81	-0.458747	0.288413	0.0287522	0.184871	0.458747	not
FBgn0037292	7.02267	-0.406779	0.666473	0.0287445	0.184871	0.406779	not
FBgn0033038	37.7624	0.526846	0.38226	0.0288489	0.185332	0.526846	not
FBgn0024985	582.639	-0.294865	0.150641	0.028902	0.185513	0.294865	not
FBgn0027498	46.8987	0.498843	0.338097	0.0290206	0.186113	0.498843	not
FBgn0035625	656.062	0.32515	0.170741	0.0290747	0.186299	0.32515	not
FBgn0000114	50.8148	-0.50159	0.347118	0.0292548	0.187291	0.50159	not
FBgn0085478	1705.85	-0.301586	0.155538	0.0294214	0.188195	0.301586	not
FBgn0041181	17.0869	-0.553911	0.709785	0.0294733	0.188365	0.553911	not
FBgn0011455	39.3421	-0.51951	0.37663	0.0296008	0.188369	0.51951	not
FBgn0029095	111.574	0.431319	0.260766	0.0295836	0.188369	0.431319	not
FBgn0034878	61.4563	0.475384	0.310282	0.0295804	0.188369	0.475384	not
FBgn0052708	7.66925	0.354075	0.592737	0.0295484	0.188369	0.354075	not
FBgn0083068	70.2553	0.457767	0.289425	0.0295726	0.188369	0.457767	not
FBgn0010100	198.753	-0.396614	0.22852	0.0298109	0.189362	0.396614	not
FBgn0026372	231.378	-0.438807	0.269969	0.0298335	0.189362	0.438807	not
FBgn0031675	29.99	-0.534554	0.406483	0.0297905	0.189362	0.534554	not
FBgn0039801	25.9274	-0.566576	0.501677	0.0299531	0.189959	0.566576	not
FBgn0014037	1738.23	0.318049	0.166542	0.0299919	0.190043	0.318049	not
FBgn0024245	59.51	0.481085	0.320027	0.0302211	0.191006	0.481085	not
FBgn0027570	8.28221	-0.299291	0.518776	0.0302026	0.191006	0.299291	not
FBgn0031760	154.152	0.404214	0.235666	0.0301907	0.191006	0.404214	not
FBgn0027598	1019.8	-0.314628	0.165557	0.0302589	0.191082	0.314628	not
FBgn0038676	12.1192	0.555149	0.69434	0.0302939	0.19114	0.555149	not
FBgn0263289	11769.5	-0.277507	0.141536	0.0304858	0.192187	0.277507	not
FBgn0030608	166.87	-0.450608	0.28593	0.0305845	0.192483	0.450608	not
FBgn0037084	266.841	0.353076	0.193509	0.0305594	0.192483	0.353076	not
FBgn0015477	316.793	0.310575	0.163042	0.0307684	0.193183	0.310575	not
FBgn0038925	33.1214	-0.525153	0.398596	0.0307739	0.193183	0.525153	not
FBgn0067864	180.603	0.354431	0.194855	0.0307717	0.193183	0.354431	not
FBgn0039068	53.7367	0.485939	0.331931	0.0309455	0.193768	0.485939	not
FBgn0050372	403.875	0.313812	0.165506	0.0308982	0.193768	0.313812	not
FBgn0263755	26.4875	0.54969	0.459707	0.0309217	0.193768	0.54969	not
FBgn0028554	60.9515	0.468846	0.308947	0.0309772	0.193803	0.468846	not
FBgn0262636	318.969	-0.319001	0.16954	0.0310264	0.193947	0.319001	not
FBgn0000052	53.798	-0.502251	0.358746	0.0310709	0.194063	0.502251	not
FBgn0032264	21.2713	-0.565869	0.543174	0.031216	0.194641	0.565869	not
FBgn0051098	57.8396	-0.458297	0.296398	0.0311974	0.194641	0.458297	not
FBgn0029506	28.6062	-0.551982	0.485313	0.031409	0.19568	0.551982	not
FBgn0003310	850.827	0.299439	0.156495	0.0315547	0.196423	0.299439	not
FBgn0016078	524.491	-0.329184	0.178257	0.031952	0.198397	0.329184	not
FBgn0037526	34.9634	-0.512609	0.384379	0.0319318	0.198397	0.512609	not
FBgn0039300	64.8293	-0.473795	0.32051	0.0319394	0.198397	0.473795	not
FBgn0050015	869.684	-0.304712	0.160951	0.0319866	0.198445	0.304712	not
FBgn0025629	17.0587	0.560057	0.577059	0.0321463	0.198658	0.560057	not
FBgn0028980	54.6718	-0.462938	0.306929	0.0321329	0.198658	0.462938	not
FBgn0031417	10.3901	-0.514767	0.708255	0.0321548	0.198658	0.514767	not
FBgn0032897	33.3556	-0.546894	0.608927	0.0321176	0.198658	0.546894	not
FBgn0036502	9.28347	-0.463004	0.700242	0.0321176	0.198658	0.463004	not
FBgn0013756	327.97	0.329115	0.178329	0.0322675	0.199188	0.329115	not
FBgn0032077	9.12577	-0.481078	0.707433	0.0323365	0.199449	0.481078	not
FBgn0050020	531.219	0.299967	0.157859	0.0323876	0.199598	0.299967	not
FBgn0026088	20.739	-0.548712	0.495825	0.0325216	0.199891	0.548712	not
FBgn0030824	9.63894	0.375231	0.606662	0.0325409	0.199891	0.375231	not
FBgn0038258	13.1226	-0.471822	0.690269	0.0325334	0.199891	0.471822	not
FBgn0052442	40.3351	0.499902	0.362334	0.032543	0.199891	0.499902	not
FBgn0035159	15.3881	0.553005	0.605035	0.0326174	0.200183	0.553005	not
FBgn0027568	268.786	0.329507	0.179278	0.0327508	0.200836	0.329507	not
FBgn0010240	9.07739	-0.439676	0.673158	0.032858	0.20116	0.439676	not
FBgn0038733	11.9728	-0.479214	0.696342	0.0328579	0.20116	0.479214	not
FBgn0264561	406.924	0.303197	0.160721	0.0329084	0.201303	0.303197	not
FBgn0030479	3854.97	-0.339776	0.18777	0.0330749	0.201736	0.339776	not
FBgn0032815	14.7465	-0.540545	0.632581	0.0331152	0.201736	0.540545	not
FBgn0036967	132.327	0.371274	0.212805	0.0330442	0.201736	0.371274	not
FBgn0086768	46.4406	0.477614	0.330183	0.0330613	0.201736	0.477614	not
FBgn0262740	665.673	0.298037	0.157303	0.0331152	0.201736	0.298037	not
FBgn0266801	897.948	-0.318359	0.172038	0.0331761	0.201942	0.318359	not
FBgn0029979	485.51	0.294456	0.15516	0.0332742	0.202373	0.294456	not
FBgn0000250	330.163	-0.324256	0.176683	0.0334022	0.202487	0.324256	not
FBgn0005648	128.105	0.383589	0.224559	0.033397	0.202487	0.383589	not
FBgn0025686	267.09	0.320557	0.173581	0.0333938	0.202487	0.320557	not
FBgn0043884	3656.52	0.273832	0.142004	0.0333954	0.202487	0.273832	not
FBgn0028670	21.7544	-0.548424	0.575895	0.0334461	0.202588	0.548424	not
FBgn0037350	48.2019	0.479982	0.337391	0.033569	0.203166	0.479982	not
FBgn0026076	380.685	0.336522	0.185747	0.0336632	0.203411	0.336522	not
FBgn0039883	934.311	0.291658	0.154372	0.0336642	0.203411	0.291658	not
FBgn0032213	17.2268	-0.521513	0.654253	0.0337996	0.204063	0.521513	not
FBgn0032603	7.42807	-0.346023	0.573126	0.0338355	0.204113	0.346023	not
FBgn0035917	26.6026	-0.534345	0.469817	0.033904	0.20436	0.534345	not
FBgn0264815	7527.27	0.264156	0.136123	0.0339674	0.204576	0.264156	not
FBgn0035696	27.8108	-0.532848	0.467002	0.0340069	0.204648	0.532848	not
FBgn0260484	24.4345	0.529445	0.448904	0.0341442	0.205308	0.529445	not
FBgn0032006	35.4213	-0.532468	0.474084	0.0341908	0.205422	0.532468	not
FBgn0034974	6.89838	-0.343686	0.568185	0.0342773	0.205775	0.343686	not
FBgn0025631	29.4921	-0.534413	0.490596	0.0343387	0.205976	0.534413	not
FBgn0058263	1446.39	-0.298343	0.156602	0.0343898	0.206116	0.298343	not
FBgn0039908	7482.5	0.288859	0.152934	0.0344297	0.206189	0.288859	not
FBgn0037064	13.653	-0.514839	0.643952	0.0345727	0.206879	0.514839	not
FBgn0034240	558.871	0.309082	0.166937	0.0346183	0.206985	0.309082	not
FBgn0002774	620.004	0.2862	0.151169	0.0346776	0.207172	0.2862	not
FBgn0029502	27.7978	-0.514185	0.417424	0.0350006	0.208934	0.514185	not
FBgn0035755	7.30431	-0.339656	0.563267	0.0350707	0.209184	0.339656	not
FBgn0037935	9.86372	-0.421952	0.64774	0.0353093	0.21	0.421952	not
FBgn0053052	17.3923	-0.531802	0.576223	0.0352967	0.21	0.531802	not
FBgn0053129	201.614	0.347551	0.197187	0.0352842	0.21	0.347551	not
FBgn0263776	18.8615	-0.534542	0.536506	0.0353208	0.21	0.534542	not
FBgn0034067	9.4132	-0.367782	0.590693	0.0355624	0.211267	0.367782	not
FBgn0029669	20.2185	0.533838	0.520731	0.035613	0.211366	0.533838	not
FBgn0050108	21.8838	-0.527371	0.477192	0.035636	0.211366	0.527371	not
FBgn0000536	368.462	0.307172	0.166851	0.0357382	0.211465	0.307172	not
FBgn0000546	912.986	-0.35569	0.205697	0.0357289	0.211465	0.35569	not
FBgn0087007	78.4562	-0.478531	0.351399	0.0357245	0.211465	0.478531	not
FBgn0052758	2173.15	0.264057	0.137896	0.0358179	0.211768	0.264057	not
FBgn0039004	24.9873	0.523108	0.456377	0.0358704	0.21191	0.523108	not
FBgn0038145	490.201	-0.332575	0.186497	0.0359441	0.212036	0.332575	not
FBgn0053293	50.0123	0.455987	0.313112	0.035949	0.212036	0.455987	not
FBgn0027296	21.1454	-0.528475	0.490241	0.0360776	0.212626	0.528475	not
FBgn0026777	308.526	0.321398	0.177868	0.036134	0.212789	0.321398	not
FBgn0037094	326.629	0.30492	0.16593	0.0361908	0.212955	0.30492	not
FBgn0034408	37.4972	-0.514589	0.440942	0.0362767	0.213291	0.514589	not
FBgn0035504	384.417	0.337314	0.190503	0.0363482	0.213373	0.337314	not
FBgn0040394	45.4826	-0.462135	0.325193	0.0363394	0.213373	0.462135	not
FBgn0027079	111.433	0.420995	0.271481	0.0365633	0.214174	0.420995	not
FBgn0032609	35.2615	0.506587	0.411932	0.0365713	0.214174	0.506587	not
FBgn0261109	6.97725	0.367615	0.590922	0.0365435	0.214174	0.367615	not
FBgn0024150	21.871	-0.521442	0.486843	0.0367459	0.214688	0.521442	not
FBgn0030317	84.1786	-0.458188	0.321641	0.0367292	0.214688	0.458188	not
FBgn0051352	460.071	-0.308731	0.169913	0.0367167	0.214688	0.308731	not
FBgn0013685	7.52851	-0.305921	0.517646	0.0368368	0.214882	0.305921	not
FBgn0261649	1039.12	-0.386595	0.23652	0.0368229	0.214882	0.386595	not
FBgn0003557	371.15	0.300477	0.163915	0.0372222	0.216854	0.300477	not
FBgn0031688	62.9203	-0.450666	0.312171	0.0372935	0.216854	0.450666	not
FBgn0036836	9.81986	-0.449063	0.651937	0.037273	0.216854	0.449063	not
FBgn0051004	17.2018	0.521473	0.577373	0.037321	0.216854	0.521473	not
FBgn0261641	1093.87	0.289148	0.155848	0.0373106	0.216854	0.289148	not
FBgn0026262	729.685	0.308118	0.169776	0.0375636	0.217752	0.308118	not
FBgn0053696	11.2477	-0.336026	0.54943	0.0375215	0.217752	0.336026	not
FBgn0262734	299.706	0.301868	0.165171	0.0375617	0.217752	0.301868	not
FBgn0243511	95.9054	0.386476	0.236455	0.0377843	0.21886	0.386476	not
FBgn0022893	52.5892	0.473752	0.350513	0.0378526	0.219085	0.473752	not
FBgn0010114	466.348	0.313213	0.173964	0.037964	0.219094	0.313213	not
FBgn0033739	4655.79	-0.324527	0.183406	0.0379924	0.219094	0.324527	not
FBgn0035981	83.143	0.407016	0.258431	0.037959	0.219094	0.407016	not
FBgn0036926	180.793	0.362414	0.214189	0.0379829	0.219094	0.362414	not
FBgn0040352	33.5856	0.498381	0.410226	0.0380018	0.219094	0.498381	not
FBgn0016794	340.617	0.33347	0.190059	0.0382353	0.220269	0.33347	not
FBgn0034156	30.0674	-0.503586	0.431284	0.0383147	0.220384	0.503586	not
FBgn0036493	7.22197	-0.317237	0.528216	0.0383121	0.220384	0.317237	not
FBgn0041723	447.937	0.289348	0.157497	0.038394	0.220466	0.289348	not
FBgn0261278	28.5617	0.508903	0.444837	0.0384162	0.220466	0.508903	not
FBgn0263110	1443.6	0.269922	0.144111	0.0384181	0.220466	0.269922	not
FBgn0025571	656.635	0.287567	0.156178	0.0384481	0.220468	0.287567	not
FBgn0263706	128.262	-0.387121	0.240301	0.0386444	0.221422	0.387121	not
FBgn0000153	18.1613	-0.511312	0.56474	0.0388387	0.222364	0.511312	not
FBgn0026206	3461.8	0.247998	0.1305	0.0390663	0.223494	0.247998	not
FBgn0026602	35.7725	-0.476653	0.366012	0.0391014	0.223523	0.476653	not
FBgn0013272	166.707	-0.489598	0.577392	0.0392436	0.224152	0.489598	not
FBgn0036018	13.746	0.492764	0.616484	0.039272	0.224152	0.492764	not
FBgn0032956	742.461	0.310943	0.174124	0.0393914	0.22462	0.310943	not
FBgn0034068	229.564	0.333669	0.191988	0.0394145	0.22462	0.333669	not
FBgn0265416	18.1344	0.512881	0.530481	0.0394584	0.224698	0.512881	not
FBgn0020391	57.2154	-0.428326	0.29104	0.0398097	0.225659	0.428326	not
FBgn0022361	1923.42	0.333827	0.192651	0.0397804	0.225659	0.333827	not
FBgn0026326	98.3842	0.38115	0.235661	0.0397365	0.225659	0.38115	not
FBgn0031627	2089.37	-0.286614	0.157271	0.0397488	0.225659	0.286614	not
FBgn0034138	101.158	-0.437454	0.303397	0.0398091	0.225659	0.437454	not
FBgn0039507	224.934	0.329201	0.188787	0.0396858	0.225659	0.329201	not
FBgn0002917	202.754	0.334133	0.193382	0.0400768	0.226379	0.334133	not
FBgn0010215	1429.81	-0.291715	0.161227	0.0402359	0.226379	0.291715	not
FBgn0012037	7.48531	-0.289847	0.49702	0.0401984	0.226379	0.289847	not
FBgn0014163	70.7923	-0.4714	0.366977	0.0402085	0.226379	0.4714	not
FBgn0023528	415.055	0.337867	0.196625	0.0400077	0.226379	0.337867	not
FBgn0030258	10.8133	-0.390112	0.593416	0.0403028	0.226379	0.390112	not
FBgn0039054	4260.13	-0.264907	0.142682	0.0400845	0.226379	0.264907	not
FBgn0039928	1392.04	0.294986	0.163256	0.0402491	0.226379	0.294986	not
FBgn0040743	38.206	-0.473921	0.370401	0.0402484	0.226379	0.473921	not
FBgn0052549	530.782	0.3075	0.172369	0.0400766	0.226379	0.3075	not
FBgn0261599	59.0154	-0.455221	0.335295	0.0402758	0.226379	0.455221	not
FBgn0262124	1745.59	0.296137	0.163722	0.0402347	0.226379	0.296137	not
FBgn0036397	44.1941	0.460495	0.342348	0.0403852	0.226671	0.460495	not
FBgn0051999	50.1419	-0.46388	0.348796	0.0404537	0.226883	0.46388	not
FBgn0037822	13.0595	-0.478982	0.595306	0.0408415	0.228885	0.478982	not
FBgn0263257	234.49	-0.373692	0.231489	0.0408767	0.22891	0.373692	not
FBgn0030328	312.656	0.298766	0.166818	0.0409859	0.228916	0.298766	not
FBgn0037004	74.5409	0.435962	0.306518	0.0409933	0.228916	0.435962	not
FBgn0052311	137.319	-0.445577	0.601668	0.0410012	0.228916	0.445577	not
FBgn0262976	160.474	-0.350439	0.209305	0.0409305	0.228916	0.350439	not
FBgn0083956	98.9093	-0.432811	0.302871	0.0411169	0.229389	0.432811	not
FBgn0028480	251.1	-0.324791	0.187874	0.0412747	0.229918	0.324791	not
FBgn0029768	21.7701	-0.499907	0.502202	0.0412704	0.229918	0.499907	not
FBgn0032946	16316.9	-0.298945	0.168929	0.0413046	0.229918	0.298945	not
FBgn0005536	1814.99	0.274889	0.150345	0.0414844	0.230572	0.274889	not
FBgn0038578	16.3068	0.496732	0.550505	0.0414638	0.230572	0.496732	not
FBgn0039543	24.7107	0.492221	0.433119	0.0415818	0.230941	0.492221	not
FBgn0001222	349.095	0.313586	0.179382	0.0419385	0.232748	0.313586	not
FBgn0264329	210.025	0.33176	0.194463	0.0420691	0.233298	0.33176	not
FBgn0264006	28532.8	0.292355	0.163402	0.0421413	0.233524	0.292355	not
FBgn0030701	230.633	0.310247	0.177272	0.0424205	0.234371	0.310247	not
FBgn0036876	6.41302	-0.293796	0.499329	0.0424003	0.234371	0.293796	not
FBgn0038747	199.735	-0.339895	0.202753	0.0424088	0.234371	0.339895	not
FBgn0038917	64.4879	0.429755	0.300743	0.0423543	0.234371	0.429755	not
FBgn0028734	373.149	0.3123	0.179141	0.0425381	0.234671	0.3123	not
FBgn0033926	60.8535	-0.27987	0.485385	0.0425231	0.234671	0.27987	not
FBgn0261823	1031.28	0.26583	0.145025	0.0426185	0.23494	0.26583	not
FBgn0019952	34.6967	0.474917	0.387785	0.042706	0.235228	0.474917	not
FBgn0034286	19.1284	0.495673	0.496636	0.0427659	0.235228	0.495673	not
FBgn0052170	6.39111	-0.248394	0.455512	0.0427522	0.235228	0.248394	not
FBgn0058178	3724.45	0.258281	0.140334	0.0428961	0.23577	0.258281	not
FBgn0000541	2275.3	0.273448	0.15125	0.043051	0.236446	0.273448	not
FBgn0000109	14.1429	-0.472202	0.575384	0.0433274	0.237087	0.472202	not
FBgn0010501	6.81584	0.331228	0.537165	0.0432895	0.237087	0.331228	not
FBgn0032414	11.7676	-0.428012	0.6016	0.0433051	0.237087	0.428012	not
FBgn0032812	19.355	0.488372	0.532819	0.0432837	0.237087	0.488372	not
FBgn0050185	26.9211	0.481241	0.418424	0.043314	0.237087	0.481241	not
FBgn0005626	31.8933	-0.459363	0.579084	0.0434037	0.237154	0.459363	not
FBgn0031489	12.775	-0.455431	0.596936	0.0433816	0.237154	0.455431	not
FBgn0004598	382.073	-0.283367	0.158637	0.0435189	0.237608	0.283367	not
FBgn0038326	32.1823	-0.471381	0.393183	0.0435918	0.237832	0.471381	not
FBgn0031734	39.2483	-0.476677	0.416758	0.0437524	0.238533	0.476677	not
FBgn0040398	51.9284	-0.469992	0.388299	0.0438283	0.238771	0.469992	not
FBgn0028543	21.9938	-0.487411	0.496294	0.0438875	0.238918	0.487411	not
FBgn0021979	565.289	0.278078	0.15487	0.0439675	0.239178	0.278078	not
FBgn0023518	595.687	-0.277041	0.15477	0.0440288	0.239336	0.277041	not
FBgn0016675	12.5225	-0.446448	0.589451	0.0441754	0.239957	0.446448	not
FBgn0000414	2388.78	-0.270788	0.150329	0.0442127	0.239984	0.270788	not
FBgn0031815	132.823	0.348946	0.212768	0.0443004	0.240285	0.348946	not
FBgn0002645	751.651	0.287286	0.161947	0.0444174	0.240743	0.287286	not
FBgn0030529	103.965	0.36169	0.225577	0.0444887	0.240834	0.36169	not
FBgn0037958	30.2041	0.484469	0.459506	0.0444991	0.240834	0.484469	not
FBgn0027660	25.768	-0.480705	0.513713	0.044701	0.241574	0.480705	not
FBgn0263351	66.6713	0.41111	0.282199	0.0446772	0.241574	0.41111	not
FBgn0027359	16.8871	-0.481247	0.520836	0.0447352	0.241583	0.481247	not
FBgn0033574	9.50214	-0.315873	0.516987	0.0448244	0.241889	0.315873	not
FBgn0053147	163.275	0.355224	0.219973	0.0448604	0.241907	0.355224	not
FBgn0034304	117.943	0.35731	0.221978	0.044965	0.242295	0.35731	not
FBgn0085432	7794.93	0.288517	0.163836	0.0450909	0.242797	0.288517	not
FBgn0014026	139.656	-0.378077	0.244712	0.0452261	0.243348	0.378077	not
FBgn0032123	566.716	-0.278602	0.155473	0.045289	0.243511	0.278602	not
FBgn0040211	14.5916	-0.455666	0.565305	0.0453938	0.243721	0.455666	not
FBgn0040773	33.7338	-0.456808	0.368339	0.0453683	0.243721	0.456808	not
FBgn0031314	14.9019	0.455887	0.568361	0.0455412	0.244335	0.455887	not
FBgn0051915	94.2594	0.378802	0.246019	0.045642	0.244523	0.378802	not
FBgn0262482	33.6076	-0.471592	0.432825	0.0456306	0.244523	0.471592	not
FBgn0035733	8.14041	-0.350598	0.547406	0.0457254	0.244536	0.350598	not
FBgn0039466	482.475	0.278364	0.156783	0.0457162	0.244536	0.278364	not
FBgn0264598	13816.3	0.243833	0.132785	0.0457433	0.244536	0.243833	not
FBgn0031257	71.7926	-0.395315	0.266741	0.0459023	0.245209	0.395315	not
FBgn0031066	139.29	-0.364289	0.231371	0.0460032	0.245492	0.364289	not
FBgn0052506	40.5764	-0.447251	0.351203	0.0460215	0.245492	0.447251	not
FBgn0004237	262.366	0.306929	0.179077	0.0461568	0.245768	0.306929	not
FBgn0004370	264.759	-0.323984	0.193881	0.0462032	0.245768	0.323984	not
FBgn0025885	350.297	0.291851	0.1674	0.0461879	0.245768	0.291851	not
FBgn0031016	77.6498	-0.386861	0.257687	0.0462057	0.245768	0.386861	not
FBgn0002868	20.7876	-0.453154	0.550738	0.0467344	0.248402	0.453154	not
FBgn0027791	9.27128	-0.390887	0.572018	0.0468112	0.248632	0.390887	not
FBgn0010053	21.9435	-0.468621	0.512276	0.0470476	0.249709	0.468621	not
FBgn0003517	101.235	-0.427282	0.318093	0.0471385	0.249834	0.427282	not
FBgn0283712	1007.62	-0.279522	0.159309	0.0471051	0.249834	0.279522	not
FBgn0033426	165.722	0.333067	0.202824	0.0472129	0.249842	0.333067	not
FBgn0036772	17.6955	-0.461718	0.531961	0.0472331	0.249842	0.461718	not
FBgn0262559	94.7522	-0.402373	0.279637	0.047241	0.249842	0.402373	not
FBgn0051286	485.713	0.363698	0.554037	0.0472825	0.249883	0.363698	not
FBgn0040233	21.0128	-0.446539	0.552496	0.0473561	0.250094	0.446539	not
FBgn0037843	37.3577	0.44742	0.357837	0.0476647	0.251545	0.44742	not
FBgn0041789	151.825	-0.325579	0.197285	0.047734	0.251732	0.325579	not
FBgn0000489	25.4753	-0.467046	0.432979	0.047894	0.251876	0.467046	not
FBgn0029838	28.4272	-0.46547	0.418298	0.0478371	0.251876	0.46547	not
FBgn0030301	99.0842	0.369987	0.240665	0.0478971	0.251876	0.369987	not
FBgn0266418	69.5772	-0.442892	0.353836	0.0478217	0.251876	0.442892	not
FBgn0265434	1347.15	0.24848	0.13784	0.0481252	0.252896	0.24848	not
FBgn0032656	155.387	0.340718	0.211594	0.0483489	0.253891	0.340718	not
FBgn0038339	8.03733	-0.324518	0.520974	0.0485208	0.254614	0.324518	not
FBgn0031052	104.869	0.357155	0.228498	0.0486483	0.255058	0.357155	not
FBgn0051815	288.829	-0.302088	0.178472	0.0486742	0.255058	0.302088	not
FBgn0050115	191.997	0.353166	0.224478	0.0487281	0.255161	0.353166	not
FBgn0032851	14.6201	-0.428893	0.558184	0.0488036	0.255196	0.428893	not
FBgn0051769	29.3317	-0.464705	0.477493	0.0487798	0.255196	0.464705	not
FBgn0000527	34.2272	-0.45775	0.407571	0.048864	0.255225	0.45775	not
FBgn0033177	64.3495	-0.415866	0.305405	0.0488781	0.255225	0.415866	not
FBgn0261592	155.31	-0.399894	0.281643	0.0491538	0.256485	0.399894	not
FBgn0086784	1287.82	0.269971	0.153782	0.0492031	0.256562	0.269971	not
FBgn0004618	3157.58	0.233535	0.128685	0.0492798	0.256781	0.233535	not
FBgn0069354	7.01072	-0.275424	0.474936	0.0493272	0.256847	0.275424	not
FBgn0034312	55.8109	-0.417459	0.311323	0.0495631	0.257895	0.417459	not
FBgn0003082	24.7041	0.464714	0.467238	0.049684	0.258343	0.464714	not
FBgn0014343	218.673	0.315648	0.190743	0.0498558	0.259055	0.315648	not
FBgn0033179	56.6303	0.406829	0.293953	0.0501786	0.260548	0.406829	not
FBgn0034417	44.9637	0.433048	0.341383	0.0502134	0.260548	0.433048	not
FBgn0029897	82.7511	-0.393992	0.277514	0.0504327	0.261503	0.393992	not
FBgn0025697	23.9065	-0.44097	0.528639	0.0504968	0.261653	0.44097	not
FBgn0000120	9171.53	-0.246125	0.138352	0.0507137	0.261804	0.246125	not
FBgn0004395	550.476	0.334348	0.209044	0.0507166	0.261804	0.334348	not
FBgn0027585	78.7754	-0.357878	0.536453	0.0508083	0.261804	0.357878	not
FBgn0029525	44.9251	0.43486	0.347224	0.0506487	0.261804	0.43486	not
FBgn0033820	129.982	-0.370542	0.248086	0.0506551	0.261804	0.370542	not
FBgn0034313	177.725	0.332948	0.207955	0.0507886	0.261804	0.332948	not
FBgn0036141	63.8159	0.401373	0.287735	0.0507474	0.261804	0.401373	not
FBgn0263598	49.1129	-0.432482	0.345677	0.0507707	0.261804	0.432482	not
FBgn0039430	1779.02	-0.251907	0.142534	0.050905	0.26212	0.251907	not
FBgn0087008	902.09	0.263412	0.150544	0.0509466	0.262152	0.263412	not
FBgn0021872	284.734	-0.29769	0.177743	0.0509877	0.262182	0.29769	not
FBgn0031637	694.467	0.280817	0.163794	0.0510601	0.262373	0.280817	not
FBgn0260941	25887	-0.254761	0.146131	0.0512764	0.263302	0.254761	not
FBgn0040717	26.1949	-0.454309	0.437917	0.0515473	0.264357	0.454309	not
FBgn0262730	1316.82	0.238789	0.133448	0.0515532	0.264357	0.238789	not
FBgn0033755	60.0765	-0.407832	0.302996	0.0516101	0.264466	0.407832	not
FBgn0028369	439.567	0.310085	0.188347	0.0517291	0.264528	0.310085	not
FBgn0028496	72.9597	-0.394299	0.281241	0.0517134	0.264528	0.394299	not
FBgn0040372	309.84	0.304275	0.183296	0.0516681	0.264528	0.304275	not
FBgn0262169	17.2627	-0.398496	0.548197	0.051801	0.264713	0.398496	not
FBgn0034962	42.282	0.428905	0.342446	0.0518423	0.264742	0.428905	not
FBgn0002521	1039.29	-0.280571	0.162524	0.0518971	0.26484	0.280571	not
FBgn0000042	571.776	0.32782	0.205503	0.0521242	0.265815	0.32782	not
FBgn0039897	13.0656	-0.335491	0.520527	0.0521875	0.26592	0.335491	not
FBgn0259227	308.857	0.292848	0.174317	0.0522164	0.26592	0.292848	not
FBgn0024995	7.15836	0.314623	0.507356	0.0523263	0.266297	0.314623	not
FBgn0053196	1456.44	-0.402579	0.540794	0.0523782	0.266378	0.402579	not
FBgn0031571	29.4769	-0.450528	0.448614	0.0524164	0.26639	0.450528	not
FBgn0024189	35.4394	-0.439292	0.378038	0.0525357	0.266814	0.439292	not
FBgn0004102	3745.87	0.259004	0.149026	0.0527957	0.267768	0.259004	not
FBgn0037525	9695.27	0.252625	0.144574	0.0527662	0.267768	0.252625	not
FBgn0011695	97.9168	-0.406956	0.306652	0.0529998	0.268619	0.406956	not
FBgn0053191	172.104	0.31188	0.191615	0.0531502	0.269197	0.31188	not
FBgn0032782	66.5958	0.394645	0.284717	0.0533383	0.269966	0.394645	not
FBgn0032168	47.436	-0.41843	0.329894	0.053438	0.270102	0.41843	not
FBgn0033494	4986.16	-0.235613	0.133105	0.0534361	0.270102	0.235613	not
FBgn0005198	257.869	-0.297998	0.180709	0.0537287	0.271202	0.297998	not
FBgn0028292	241.15	0.314259	0.194342	0.0537063	0.271202	0.314259	not
FBgn0029893	502.552	0.274582	0.161623	0.0540087	0.27243	0.274582	not
FBgn0011742	123.515	0.333961	0.214107	0.0544387	0.274412	0.333961	not
FBgn0010222	65.4816	-0.401879	0.304496	0.0545894	0.274985	0.401879	not
FBgn0033814	37.8804	-0.428716	0.36027	0.0547084	0.275398	0.428716	not
FBgn0002921	38040	-0.239769	0.137919	0.0549171	0.276074	0.239769	not
FBgn0036039	248.459	0.305648	0.188025	0.0548807	0.276074	0.305648	not
FBgn0001206	62.0568	0.397328	0.294733	0.0550061	0.276147	0.397328	not
FBgn0031268	22.9678	0.444854	0.43122	0.0549861	0.276147	0.444854	not
FBgn0033705	13.0969	-0.412054	0.525452	0.0554366	0.27812	0.412054	not
FBgn0000463	9.01171	-0.331727	0.515803	0.0555135	0.278318	0.331727	not
FBgn0021776	47.5412	-0.406845	0.315463	0.055701	0.279023	0.406845	not
FBgn0262057	15.7135	-0.393966	0.53464	0.0557295	0.279023	0.393966	not
FBgn0027548	199.412	0.300792	0.184713	0.0557745	0.27906	0.300792	not
FBgn0036173	45.7159	-0.408722	0.321229	0.0559314	0.279657	0.408722	not
FBgn0003984	22.3491	-0.436	0.474778	0.0559724	0.279673	0.436	not
FBgn0002593	60.3991	-0.423013	0.354636	0.0560221	0.279734	0.423013	not
FBgn0011573	54.6893	-0.417148	0.341409	0.0561245	0.280056	0.417148	not
FBgn0031263	26.5596	-0.435057	0.407826	0.0564094	0.280911	0.435057	not
FBgn0032170	40.1858	-0.423589	0.358281	0.0563401	0.280911	0.423589	not
FBgn0050389	562.4	0.260901	0.153199	0.0563965	0.280911	0.260901	not
FBgn0000083	70.7183	-0.414149	0.336343	0.0565412	0.281002	0.414149	not
FBgn0016696	1354.8	-0.241038	0.138847	0.0565377	0.281002	0.241038	not
FBgn0023081	303.284	0.28755	0.174379	0.0565171	0.281002	0.28755	not
FBgn0003366	28.4694	-0.435731	0.458104	0.0567126	0.281288	0.435731	not
FBgn0033875	17.4096	-0.395654	0.527143	0.0567106	0.281288	0.395654	not
FBgn0278608	518.392	0.278794	0.167328	0.0566813	0.281288	0.278794	not
FBgn0053970	13.7196	-0.394594	0.52852	0.05688	0.28193	0.394594	not
FBgn0030511	13.8285	-0.409139	0.52037	0.0570015	0.282344	0.409139	not
FBgn0032685	18.9104	-0.417519	0.509332	0.0571196	0.282519	0.417519	not
FBgn0260789	102.325	0.364494	0.253743	0.057151	0.282519	0.364494	not
FBgn0261574	370.339	0.277933	0.167091	0.057137	0.282519	0.277933	not
FBgn0027083	28.3069	0.431823	0.390748	0.0572026	0.282585	0.431823	not
FBgn0032253	10.5416	-0.342692	0.514755	0.0574411	0.283575	0.342692	not
FBgn0011836	38.539	0.421995	0.357093	0.0575422	0.283885	0.421995	not
FBgn0031170	552.176	0.281245	0.170077	0.0577519	0.28473	0.281245	not
FBgn0013811	15.8878	-0.404317	0.511782	0.0580421	0.285971	0.404317	not
FBgn0041630	633.458	0.268	0.160278	0.0583478	0.287287	0.268	not
FBgn0052365	6.81451	-0.260322	0.455559	0.0583899	0.287303	0.260322	not
FBgn0037796	13.6829	-0.367447	0.521959	0.0585181	0.287743	0.367447	not
FBgn0024836	45.9462	-0.41519	0.34977	0.0585647	0.287781	0.41519	not
FBgn0053096	8.99528	0.350519	0.520126	0.0587273	0.288389	0.350519	not
FBgn0014007	236.792	0.320003	0.206406	0.0588259	0.288492	0.320003	not
FBgn0053926	9.11749	-0.339201	0.511592	0.0588177	0.288492	0.339201	not
FBgn0034180	737.357	0.274311	0.165883	0.0590489	0.289394	0.274311	not
FBgn0031399	45.5242	0.402452	0.319025	0.0591831	0.28986	0.402452	not
FBgn0053267	20.3884	-0.423145	0.466818	0.0593738	0.290603	0.423145	not
FBgn0000108	3705.8	0.22765	0.131186	0.0594297	0.290685	0.22765	not
FBgn0028325	143.434	-0.317941	0.206286	0.059714	0.291307	0.317941	not
FBgn0032911	792.026	0.271198	0.163814	0.0596183	0.291307	0.271198	not
FBgn0039175	30.8369	0.423384	0.379457	0.0596755	0.291307	0.423384	not
FBgn0265597	58.1526	-0.401039	0.322859	0.0596906	0.291307	0.401039	not
FBgn0033905	54.972	0.394208	0.30585	0.0598119	0.291593	0.394208	not
FBgn0003330	41.9862	0.406837	0.333559	0.0600806	0.292624	0.406837	not
FBgn0261802	1069.45	-0.266379	0.160909	0.0601023	0.292624	0.266379	not
FBgn0051030	53.6732	-0.390536	0.302182	0.0602385	0.293095	0.390536	not
FBgn0003444	83.8583	0.363826	0.259261	0.0604372	0.293292	0.363826	not
FBgn0032204	22.3571	0.426977	0.431935	0.0604256	0.293292	0.426977	not
FBgn0035227	914.165	-0.262526	0.157996	0.0604047	0.293292	0.262526	not
FBgn0035251	136.219	-0.343675	0.235283	0.0604338	0.293292	0.343675	not
FBgn0002707	48.7534	0.401448	0.324639	0.0604976	0.293394	0.401448	not
FBgn0015031	49.9216	-0.390807	0.304331	0.0606307	0.293847	0.390807	not
FBgn0000117	1002.63	0.243545	0.143678	0.0610141	0.295512	0.243545	not
FBgn0025716	14.8301	0.398245	0.510482	0.0610864	0.295669	0.398245	not
FBgn0003248	25.3448	-0.421717	0.436919	0.0614391	0.297115	0.421717	not
FBgn0040227	119.209	0.332898	0.22332	0.0614653	0.297115	0.332898	not
FBgn0023508	366.821	0.265736	0.161098	0.0615278	0.297224	0.265736	not
FBgn0005612	33.1951	-0.419887	0.425814	0.0615941	0.297291	0.419887	not
FBgn0037051	85.4346	0.353732	0.248243	0.0616217	0.297291	0.353732	not
FBgn0026199	155.193	-0.306273	0.196976	0.0617316	0.297627	0.306273	not
FBgn0002772	10.3722	-0.291787	0.476818	0.0618185	0.297659	0.291787	not
FBgn0053978	135.874	-0.321853	0.212883	0.0618101	0.297659	0.321853	not
FBgn0022355	702.077	-0.386362	0.500735	0.0620497	0.298159	0.386362	not
FBgn0029882	12.8117	-0.371424	0.50916	0.062083	0.298159	0.371424	not
FBgn0039914	92.6865	-0.352638	0.248564	0.0619674	0.298159	0.352638	not
FBgn0261283	500.679	0.263321	0.159673	0.0620729	0.298159	0.263321	not
FBgn0024975	16.5175	0.412378	0.477577	0.0622362	0.298367	0.412378	not
FBgn0029660	38.3221	0.415253	0.376991	0.0622469	0.298367	0.415253	not
FBgn0052667	19.4519	-0.416691	0.46142	0.0622354	0.298367	0.416691	not
FBgn0038303	233.477	-0.284027	0.177592	0.0623871	0.298846	0.284027	not
FBgn0000163	1942.16	0.241021	0.142939	0.0626292	0.299255	0.241021	not
FBgn0030018	513.142	0.25573	0.154134	0.0626164	0.299255	0.25573	not
FBgn0039635	131.475	-0.318958	0.210752	0.0626338	0.299255	0.318958	not
FBgn0051445	20.2119	-0.416724	0.458981	0.0625749	0.299255	0.416724	not
FBgn0051122	132.385	0.316284	0.207715	0.0626781	0.299274	0.316284	not
FBgn0004401	567.562	0.244982	0.146024	0.0628344	0.299489	0.244982	not
FBgn0260386	8.2158	-0.312807	0.4894	0.0627652	0.299489	0.312807	not
FBgn0261268	537.533	0.271651	0.167073	0.0628444	0.299489	0.271651	not
FBgn0034753	30.1978	-0.417324	0.407341	0.0628919	0.299524	0.417324	not
FBgn0030364	77.6852	0.350051	0.246933	0.0629622	0.299568	0.350051	not
FBgn0036984	79.37	0.366989	0.269039	0.0629819	0.299568	0.366989	not
FBgn0040322	12.9247	-0.354961	0.503773	0.0630696	0.299793	0.354961	not
FBgn0010825	4021.88	0.227458	0.137295	0.0631233	0.299856	0.227458	not
FBgn0031245	410.324	0.265382	0.16218	0.0631753	0.299911	0.265382	not
FBgn0036935	1053.14	0.279994	0.174459	0.0634464	0.301005	0.279994	not
FBgn0023130	235.522	-0.30301	0.196523	0.063579	0.301109	0.30301	not
FBgn0027453	343.116	-0.278706	0.174155	0.06359	0.301109	0.278706	not
FBgn0035578	32.6404	0.409005	0.36147	0.0635253	0.301109	0.409005	not
FBgn0015949	486.655	0.263375	0.1611	0.063674	0.301314	0.263375	not
FBgn0028427	51.08	0.382806	0.297918	0.063821	0.301643	0.382806	not
FBgn0052529	2601.46	-0.284702	0.179793	0.0638247	0.301643	0.284702	not
FBgn0010269	45.3832	0.391749	0.316117	0.0641302	0.301741	0.391749	not
FBgn0031037	212.947	-0.286837	0.181543	0.0640252	0.301741	0.286837	not
FBgn0033092	22.8028	0.416361	0.434286	0.0641246	0.301741	0.416361	not
FBgn0036805	34.2504	-0.408313	0.366638	0.0640422	0.301741	0.408313	not
FBgn0039112	32.0179	-0.408936	0.370865	0.0641099	0.301741	0.408936	not
FBgn0085638	553.057	-0.299947	0.193475	0.0639584	0.301741	0.299947	not
FBgn0263998	251.851	0.294127	0.187506	0.0641048	0.301741	0.294127	not
FBgn0030734	73.991	0.360417	0.262739	0.0642078	0.301915	0.360417	not
FBgn0037544	17.4488	-0.401935	0.483638	0.0642571	0.301956	0.401935	not
FBgn0032949	257.603	0.297366	0.190994	0.06438	0.302342	0.297366	not
FBgn0001149	22.6733	-0.40601	0.469098	0.064573	0.302673	0.40601	not
FBgn0004606	36.8276	-0.405248	0.360158	0.0645545	0.302673	0.405248	not
FBgn0034230	89.409	0.341186	0.238286	0.0645403	0.302673	0.341186	not
FBgn0027603	265.558	0.287738	0.18262	0.0647707	0.303025	0.287738	not
FBgn0035482	23.9176	-0.413714	0.417274	0.064754	0.303025	0.413714	not
FBgn0035850	138.287	0.314281	0.208201	0.0647331	0.303025	0.314281	not
FBgn0037107	403.283	0.284448	0.180345	0.0649304	0.303581	0.284448	not
FBgn0015269	887.528	0.24826	0.150049	0.0650298	0.303855	0.24826	not
FBgn0000299	59.7816	-0.393745	0.328992	0.0652111	0.30451	0.393745	not
FBgn0032889	25.5181	-0.412193	0.423838	0.0653757	0.305087	0.412193	not
FBgn0031575	161.506	0.303696	0.198332	0.0654437	0.305212	0.303696	not
FBgn0015288	250.49	-0.308899	0.204189	0.0656306	0.305891	0.308899	not
FBgn0029922	12.6448	-0.357377	0.499338	0.0660212	0.307519	0.357377	not
FBgn0032836	42.1057	-0.402502	0.361061	0.0662049	0.308181	0.402502	not
FBgn0026592	285.661	-0.286193	0.183315	0.0662876	0.308372	0.286193	not
FBgn0037884	66.9926	0.361997	0.270829	0.0665408	0.309224	0.361997	not
FBgn0086906	324.634	-0.269613	0.457449	0.0665541	0.309224	0.269613	not
FBgn0038597	13.2338	0.363182	0.496864	0.0666583	0.309321	0.363182	not
FBgn0262114	738.133	-0.258239	0.159596	0.0666345	0.309321	0.258239	not
FBgn0037171	28.0363	-0.407095	0.409691	0.0668365	0.309954	0.407095	not
FBgn0260936	387.056	0.256963	0.158341	0.0669494	0.310284	0.256963	not
FBgn0001220	167.419	-0.30714	0.204719	0.0670513	0.310368	0.30714	not
FBgn0026401	1906.76	0.253385	0.155913	0.0670503	0.310368	0.253385	not
FBgn0040465	28.5141	0.40639	0.389205	0.0671513	0.310444	0.40639	not
FBgn0266441	156.531	0.317987	0.214707	0.0671233	0.310444	0.317987	not
FBgn0025682	14.7056	-0.359708	0.494405	0.0673126	0.310996	0.359708	not
FBgn0036620	13.3409	-0.353559	0.494184	0.0674229	0.311118	0.353559	not
FBgn0037697	13.9476	-0.356208	0.492824	0.0674009	0.311118	0.356208	not
FBgn0000121	11815.2	-0.238308	0.144571	0.0675539	0.311529	0.238308	not
FBgn0083984	15.3595	-0.392188	0.474671	0.0676604	0.311826	0.392188	not
FBgn0016041	34.806	-0.401152	0.376725	0.067802	0.312285	0.401152	not
FBgn0025549	123.965	0.328451	0.229267	0.0680656	0.312916	0.328451	not
FBgn0035879	175.517	0.307115	0.20507	0.0680505	0.312916	0.307115	not
FBgn0051739	119.8	0.322571	0.221707	0.068043	0.312916	0.322571	not
FBgn0261597	136.302	-0.365617	0.284175	0.0681166	0.312957	0.365617	not
FBgn0032774	51.8036	-0.395239	0.35227	0.0682687	0.313462	0.395239	not
FBgn0011576	208.9	-0.303689	0.202453	0.0684368	0.313651	0.303689	not
FBgn0028990	18.0916	-0.363813	0.489614	0.06843	0.313651	0.363813	not
FBgn0033252	79.92	0.351988	0.259251	0.0684092	0.313651	0.351988	not
FBgn0036433	26.4335	-0.379972	0.476853	0.0685358	0.313911	0.379972	not
FBgn0010194	21.9511	-0.400323	0.42674	0.0689092	0.314441	0.400323	not
FBgn0015372	27.6382	-0.401347	0.391515	0.0688748	0.314441	0.401347	not
FBgn0020236	622.751	-0.236279	0.143872	0.0689194	0.314441	0.236279	not
FBgn0042185	59.281	0.377067	0.303725	0.0689483	0.314441	0.377067	not
FBgn0260655	156.943	0.301763	0.200433	0.0688542	0.314441	0.301763	not
FBgn0283680	37.1436	-0.399402	0.371059	0.0688444	0.314441	0.399402	not
FBgn0285948	58.6691	-0.391922	0.342553	0.068718	0.314441	0.391922	not
FBgn0033716	29.6121	0.401474	0.392572	0.0690334	0.314636	0.401474	not
FBgn0003231	161.394	-0.311827	0.211588	0.069115	0.314815	0.311827	not
FBgn0033889	32.1573	-0.400723	0.395799	0.0692402	0.315192	0.400723	not
FBgn0026721	38.8949	-0.391653	0.346322	0.0694436	0.315523	0.391653	not
FBgn0032400	121.089	-0.348689	0.258772	0.0694321	0.315523	0.348689	not
FBgn0034045	6.69585	-0.264417	0.451839	0.0694831	0.315523	0.264417	not
FBgn0043362	1249.58	0.228104	0.13725	0.0694018	0.315523	0.228104	not
FBgn0025802	247.183	0.282509	0.182568	0.0695281	0.315534	0.282509	not
FBgn0036290	83.8058	-0.341628	0.248274	0.0696216	0.315765	0.341628	not
FBgn0027596	579.502	0.260805	0.163639	0.0697098	0.315972	0.260805	not
FBgn0013763	101.874	-0.38174	0.320688	0.0698882	0.316587	0.38174	not
FBgn0035998	18.4614	0.392842	0.455896	0.0699525	0.316686	0.392842	not
FBgn0000490	32.0577	-0.378978	0.468769	0.0702018	0.317361	0.378978	not
FBgn0019957	77.122	-0.343972	0.25291	0.07023	0.317361	0.343972	not
FBgn0033984	349.442	0.258656	0.162227	0.0701719	0.317361	0.258656	not
FBgn0032494	27.8416	-0.399622	0.408965	0.0702801	0.317394	0.399622	not
FBgn0015838	94.3481	0.334322	0.239627	0.0704644	0.317839	0.334322	not
FBgn0029791	9.29683	-0.314667	0.480152	0.0704478	0.317839	0.314667	not
FBgn0010774	206.168	0.278743	0.180003	0.0705243	0.317916	0.278743	not
FBgn0037890	71.7966	-0.347784	0.259041	0.070632	0.318209	0.347784	not
FBgn0037234	478.437	0.261934	0.165467	0.0707888	0.318583	0.261934	not
FBgn0085407	75.7607	-0.366769	0.293316	0.070801	0.318583	0.366769	not
FBgn0033127	7.62679	-0.250689	0.441297	0.0708519	0.318619	0.250689	not
FBgn0035078	21.8086	-0.394559	0.43501	0.0709748	0.318978	0.394559	not
FBgn0040532	15.3979	-0.34591	0.486159	0.071085	0.31928	0.34591	not
FBgn0284246	7.60781	0.288524	0.467034	0.0711381	0.319325	0.288524	not
FBgn0023095	223.766	0.290334	0.191483	0.071185	0.319343	0.290334	not
FBgn0031999	268.636	-0.277569	0.180242	0.071327	0.319786	0.277569	not
FBgn0000439	11.6001	-0.344983	0.4871	0.0714622	0.320109	0.344983	not
FBgn0034436	13.1363	-0.338405	0.48624	0.0715714	0.320109	0.338405	not
FBgn0036447	9.29194	-0.318794	0.478965	0.0715705	0.320109	0.318794	not
FBgn0250789	2407.68	0.220184	0.13316	0.0714913	0.320109	0.220184	not
FBgn0003042	118.483	0.315595	0.218774	0.0717021	0.320262	0.315595	not
FBgn0031057	250.989	-0.284163	0.186821	0.0716563	0.320262	0.284163	not
FBgn0033917	7.81079	-0.271914	0.45424	0.0717646	0.320262	0.271914	not
FBgn0039821	2903.92	0.282841	0.184771	0.0717784	0.320262	0.282841	not
FBgn0001087	2964.31	0.244425	0.151892	0.0719573	0.320675	0.244425	not
FBgn0034644	1567.74	-0.283862	0.186917	0.0719322	0.320675	0.283862	not
FBgn0015663	93.6817	0.32466	0.230024	0.0721973	0.321358	0.32466	not
FBgn0035148	34.6575	0.392424	0.366324	0.0721767	0.321358	0.392424	not
FBgn0030798	11.9553	-0.317628	0.477216	0.0725187	0.322402	0.317628	not
FBgn0036104	76.4943	0.340169	0.250826	0.0724757	0.322402	0.340169	not
FBgn0004103	202.198	0.280149	0.183202	0.0726175	0.322455	0.280149	not
FBgn0250814	96.1167	-0.328755	0.236844	0.0726148	0.322455	0.328755	not
FBgn0027655	915.201	-0.253352	0.160121	0.0726784	0.322532	0.253352	not
FBgn0035771	98.9018	0.331665	0.240456	0.0730115	0.323817	0.331665	not
FBgn0036279	1337.21	-0.248835	0.156755	0.0732109	0.324507	0.248835	not
FBgn0027108	46.8154	-0.388101	0.367876	0.0735604	0.325862	0.388101	not
FBgn0086348	7.28245	-0.28232	0.460295	0.0736145	0.325907	0.28232	not
FBgn0015360	86.0832	0.336003	0.247784	0.07368	0.326002	0.336003	not
FBgn0000119	159.947	0.323167	0.230995	0.0737482	0.326109	0.323167	not
FBgn0000046	13.8768	-0.307612	0.472287	0.0737945	0.32612	0.307612	not
FBgn0028534	26.2105	-0.389553	0.38234	0.0739405	0.326571	0.389553	not
FBgn0250906	150.295	-0.320884	0.229436	0.074029	0.326767	0.320884	not
FBgn0000241	15.2111	-0.332314	0.47539	0.0740763	0.326782	0.332314	not
FBgn0051718	14.4476	0.370676	0.469098	0.0741724	0.327011	0.370676	not
FBgn0263240	9.62211	-0.30297	0.47044	0.0742997	0.327377	0.30297	not
FBgn0011596	102.528	-0.348244	0.269309	0.074464	0.327857	0.348244	not
FBgn0038516	7.94761	-0.264529	0.449179	0.0744968	0.327857	0.264529	not
FBgn0034590	19.5907	-0.369375	0.458997	0.0745903	0.328074	0.369375	not
FBgn0261952	48.7243	-0.383934	0.352005	0.0746349	0.328075	0.383934	not
FBgn0014366	19.0976	0.38575	0.435774	0.0748079	0.328446	0.38575	not
FBgn0033268	136.968	-0.330675	0.242348	0.0748046	0.328446	0.330675	not
FBgn0038331	92.2841	0.325846	0.236093	0.0748633	0.328495	0.325846	not
FBgn0039328	6.52846	-0.232502	0.427068	0.0749564	0.328709	0.232502	not
FBgn0030017	392.343	0.277513	0.183403	0.075314	0.329345	0.277513	not
FBgn0030615	10.0132	-0.277421	0.454456	0.0753231	0.329345	0.277421	not
FBgn0035357	48.559	0.367973	0.306523	0.0751478	0.329345	0.367973	not
FBgn0036186	6.34148	-0.263439	0.447674	0.0751942	0.329345	0.263439	not
FBgn0039132	1401.65	0.265359	0.171769	0.0752688	0.329345	0.265359	not
FBgn0038269	51.0237	0.378825	0.335566	0.0753938	0.329459	0.378825	not
FBgn0036623	61.1915	0.351315	0.27391	0.0755083	0.329582	0.351315	not
FBgn0039876	41.3628	0.379146	0.335853	0.0755106	0.329582	0.379146	not
FBgn0035811	58.8617	-0.368365	0.310085	0.075573	0.32966	0.368365	not
FBgn0027587	343.392	-0.261605	0.169597	0.0756681	0.329841	0.261605	not
FBgn0052104	50.5147	0.367693	0.307066	0.0757035	0.329841	0.367693	not
FBgn0037092	39.2724	0.376613	0.329673	0.0757611	0.329899	0.376613	not
FBgn0050035	69.6836	-0.382831	0.362918	0.0758373	0.330037	0.382831	not
FBgn0000316	80.2705	-0.347882	0.27178	0.0761388	0.33062	0.347882	not
FBgn0029685	113.462	0.313102	0.221829	0.0762058	0.33062	0.313102	not
FBgn0035914	1154.62	0.270226	0.177279	0.0762063	0.33062	0.270226	not
FBgn0040395	556.868	-0.241145	0.151045	0.0761489	0.33062	0.241145	not
FBgn0085450	314.138	0.279306	0.185763	0.076068	0.33062	0.279306	not
FBgn0262739	2332.27	0.234796	0.14728	0.0762387	0.33062	0.234796	not
FBgn0030457	14.5954	-0.361005	0.464493	0.076332	0.330831	0.361005	not
FBgn0034920	6.97396	-0.247114	0.437079	0.0764174	0.330923	0.247114	not
FBgn0038476	146.379	0.295117	0.202171	0.0764424	0.330923	0.295117	not
FBgn0029504	872.722	0.278603	0.185259	0.076528	0.331048	0.278603	not
FBgn0036927	35.3066	-0.384748	0.381796	0.076605	0.331048	0.384748	not
FBgn0040931	7.75399	-0.287015	0.45953	0.0765944	0.331048	0.287015	not
FBgn0265180	485.679	-0.288859	0.196741	0.0769571	0.332376	0.288859	not
FBgn0000228	526.993	0.24819	0.158751	0.0772545	0.333272	0.24819	not
FBgn0029763	131.571	0.309842	0.219627	0.0772223	0.333272	0.309842	not
FBgn0000581	1039.19	0.231649	0.145659	0.0779038	0.335683	0.231649	not
FBgn0039483	7.6924	-0.270803	0.450549	0.0778824	0.335683	0.270803	not
FBgn0023129	40.2057	-0.37977	0.369275	0.0782232	0.336864	0.37977	not
FBgn0004876	5338.11	0.249766	0.160812	0.0783897	0.336994	0.249766	not
FBgn0022942	97.172	0.320323	0.234423	0.0783512	0.336994	0.320323	not
FBgn0028704	433.36	-0.29121	0.200679	0.0783587	0.336994	0.29121	not
FBgn0001123	554.093	0.251831	0.162726	0.0785078	0.337014	0.251831	not
FBgn0031540	8.71788	-0.274489	0.449554	0.0785621	0.337014	0.274489	not
FBgn0037538	31.7207	-0.376863	0.35574	0.0785159	0.337014	0.376863	not
FBgn0265935	74.6824	-0.340992	0.265008	0.078576	0.337014	0.340992	not
FBgn0003372	27.1732	-0.377547	0.406607	0.0788355	0.337361	0.377547	not
FBgn0034639	25.9233	-0.375939	0.413525	0.0788338	0.337361	0.375939	not
FBgn0035173	182.098	0.291488	0.200742	0.0787051	0.337361	0.291488	not
FBgn0040206	185.586	0.278746	0.18783	0.0788388	0.337361	0.278746	not
FBgn0041094	732.546	0.26311	0.173052	0.0789013	0.337434	0.26311	not
FBgn0266534	14.7369	-0.358373	0.457819	0.07896	0.33749	0.358373	not
FBgn0031505	24.1723	-0.379456	0.400689	0.0793991	0.339172	0.379456	not
FBgn0029824	120.641	0.300934	0.211967	0.0794933	0.339183	0.300934	not
FBgn0032422	11.4094	-0.295138	0.459554	0.0794675	0.339183	0.295138	not
FBgn0028399	304.196	0.257744	0.168732	0.0796644	0.339328	0.257744	not
FBgn0036579	141.085	0.295744	0.206228	0.0796545	0.339328	0.295744	not
FBgn0266282	57.2844	0.353679	0.290783	0.079637	0.339328	0.353679	not
FBgn0261041	5971.05	0.218987	0.137195	0.0798504	0.339926	0.218987	not
FBgn0015903	8.882	-0.268933	0.445483	0.0800484	0.340015	0.268933	not
FBgn0033935	29.1913	-0.36888	0.427105	0.0800548	0.340015	0.36888	not
FBgn0035207	365.271	-0.266393	0.177384	0.0799854	0.340015	0.266393	not
FBgn0039709	11.0894	-0.317192	0.464275	0.0800031	0.340015	0.317192	not
FBgn0052537	32.5139	0.376128	0.358557	0.0801244	0.340116	0.376128	not
FBgn0031998	824.045	-0.299792	0.212612	0.0804532	0.340834	0.299792	not
FBgn0032987	81.184	-0.350994	0.28817	0.0804772	0.340834	0.350994	not
FBgn0259163	2452.84	0.226456	0.142895	0.0803501	0.340834	0.226456	not
FBgn0259979	55.8481	-0.354413	0.296041	0.0804573	0.340834	0.354413	not
FBgn0085256	8.72692	-0.266079	0.444138	0.080578	0.341066	0.266079	not
FBgn0005616	130.256	0.291743	0.203224	0.0807751	0.341511	0.291743	not
FBgn0040636	29.5013	-0.365718	0.429016	0.08076	0.341511	0.365718	not
FBgn0250838	78.3504	-0.331455	0.255403	0.0809353	0.341993	0.331455	not
FBgn0019936	53.6909	-0.362637	0.316514	0.0811371	0.342261	0.362637	not
FBgn0041147	6.84353	-0.240288	0.430382	0.0810964	0.342261	0.240288	not
FBgn0086442	305.401	0.268751	0.180103	0.0810797	0.342261	0.268751	not
FBgn0015756	55.8302	-0.360781	0.313726	0.0814748	0.34349	0.360781	not
FBgn0031676	36.1742	0.372272	0.349729	0.0817042	0.344262	0.372272	not
FBgn0004575	11138.3	-0.238651	0.154664	0.0819359	0.345042	0.238651	not
FBgn0037743	407.233	0.266812	0.179078	0.0820937	0.345458	0.266812	not
FBgn0263200	19.0026	0.369289	0.42438	0.0821277	0.345458	0.369289	not
FBgn0032025	18.6635	-0.330813	0.459511	0.0822466	0.345762	0.330813	not
FBgn0033903	39.0601	-0.364095	0.327917	0.0825467	0.346827	0.364095	not
FBgn0001230	36.2581	-0.139123	0.373054	0.0827892	0.34738	0.139123	not
FBgn0051989	50.5579	0.358151	0.308444	0.0827879	0.34738	0.358151	not
FBgn0259228	439.314	0.237346	0.153511	0.0828188	0.34738	0.237346	not
FBgn0034021	12.0159	-0.310534	0.458713	0.0829351	0.347672	0.310534	not
FBgn0043578	7.13178	-0.228668	0.422196	0.0830738	0.348056	0.228668	not
FBgn0011211	399.398	-0.282524	0.196882	0.0832105	0.348432	0.282524	not
FBgn0001263	4253.7	-0.221519	0.141944	0.0833827	0.348563	0.221519	not
FBgn0032147	11.1355	-0.293376	0.454635	0.0833252	0.348563	0.293376	not
FBgn0040064	32.0712	-0.370655	0.394043	0.0833618	0.348563	0.370655	not
FBgn0030136	113.513	-0.338469	0.271698	0.0835682	0.348752	0.338469	not
FBgn0031055	7.68004	-0.257396	0.438821	0.0835936	0.348752	0.257396	not
FBgn0034496	20.9154	-0.366167	0.414115	0.0835379	0.348752	0.366167	not
FBgn0038930	32.0867	-0.353287	0.438689	0.0836623	0.348752	0.353287	not
FBgn0259221	2281.09	0.220217	0.139529	0.083663	0.348752	0.220217	not
FBgn0261112	96.1452	0.330217	0.256918	0.0837685	0.348996	0.330217	not
FBgn0040007	27.0628	-0.369622	0.383704	0.0839107	0.349392	0.369622	not
FBgn0025702	243.176	-0.295513	0.212096	0.0840854	0.349441	0.295513	not
FBgn0034145	217.088	-0.292886	0.20922	0.0841513	0.349441	0.292886	not
FBgn0037715	39.562	-0.367311	0.350061	0.0841579	0.349441	0.367311	not
FBgn0259214	7406.36	-0.250473	0.166531	0.0841241	0.349441	0.250473	not
FBgn0265276	772.817	0.237855	0.154569	0.0841556	0.349441	0.237855	not
FBgn0026388	22.9265	-0.369134	0.400729	0.0842274	0.349534	0.369134	not
FBgn0033897	303.736	0.254681	0.169646	0.0842955	0.349621	0.254681	not
FBgn0052141	7.18713	0.257851	0.437944	0.0844026	0.34987	0.257851	not
FBgn0000084	92.4689	-0.320074	0.244425	0.0846596	0.350348	0.320074	not
FBgn0034057	15.2622	-0.334842	0.454437	0.0846525	0.350348	0.334842	not
FBgn0039620	27.3325	-0.354784	0.433466	0.0846505	0.350348	0.354784	not
FBgn0283477	1259.13	0.248964	0.164704	0.0847919	0.3507	0.248964	not
FBgn0034135	68.3178	-0.326678	0.25501	0.085002	0.351373	0.326678	not
FBgn0017418	486.014	0.24057	0.157831	0.0852142	0.352054	0.24057	not
FBgn0036301	7.02062	0.26214	0.439559	0.0853836	0.352558	0.26214	not
FBgn0004507	132.942	-0.330101	0.262087	0.0856409	0.353113	0.330101	not
FBgn0038465	35.9454	-0.363878	0.350702	0.0856608	0.353113	0.363878	not
FBgn0039857	157.123	-0.300057	0.218769	0.0855768	0.353113	0.300057	not
FBgn0034009	114.452	-0.311454	0.234413	0.0858847	0.353812	0.311454	not
FBgn0036262	68.0443	-0.354571	0.313933	0.0859257	0.353812	0.354571	not
FBgn0037217	149.887	-0.286207	0.203733	0.0860822	0.35426	0.286207	not
FBgn0035458	30.9113	0.361228	0.407041	0.086383	0.354907	0.361228	not
FBgn0086898	22.0479	-0.364685	0.398201	0.0863561	0.354907	0.364685	not
FBgn0263133	21.28	0.359351	0.421844	0.0863399	0.354907	0.359351	not
FBgn0053202	199.481	-0.301294	0.22238	0.0865253	0.355295	0.301294	not
FBgn0035049	16.5928	-0.33871	0.444986	0.086725	0.355525	0.33871	not
FBgn0052814	15.2974	0.347807	0.442789	0.0867196	0.355525	0.347807	not
FBgn0262732	150.811	-0.309813	0.233336	0.0866974	0.355525	0.309813	not
FBgn0051202	7.04938	-0.248054	0.430136	0.0868041	0.355652	0.248054	not
FBgn0023170	17.549	-0.351787	0.429829	0.0869085	0.355687	0.351787	not
FBgn0086690	668.877	0.220726	0.143154	0.0868887	0.355687	0.220726	not
FBgn0027504	353.822	0.24955	0.167111	0.0870624	0.356121	0.24955	not
FBgn0085423	1712.29	0.232682	0.15105	0.0871784	0.356399	0.232682	not
FBgn0051660	61.2974	-0.335692	0.275171	0.0872824	0.356627	0.335692	not
FBgn0285955	115.519	-0.354745	0.326973	0.0877311	0.358264	0.354745	not
FBgn0029867	23.0471	-0.36101	0.392804	0.0878788	0.358669	0.36101	not
FBgn0037923	14.5616	-0.337128	0.442021	0.0880871	0.35873	0.337128	not
FBgn0040056	991.56	0.232526	0.154208	0.0879516	0.35873	0.232526	not
FBgn0259822	6621.94	0.245572	0.164049	0.0880438	0.35873	0.245572	not
FBgn0264695	179.703	-0.228873	0.420001	0.0880054	0.35873	0.228873	not
FBgn0035321	19.261	-0.346066	0.431054	0.0883745	0.359668	0.346066	not
FBgn0261999	1040.17	-0.256321	0.17501	0.0884144	0.359668	0.256321	not
FBgn0024996	40.7903	0.353068	0.320434	0.0888108	0.360885	0.353068	not
FBgn0040285	100.405	0.300854	0.2232	0.088774	0.360885	0.300854	not
FBgn0000416	1489.44	-0.207374	0.133063	0.089019	0.360941	0.207374	not
FBgn0031639	16.3308	0.337286	0.444474	0.0889559	0.360941	0.337286	not
FBgn0262531	59.4824	-0.33811	0.285303	0.0889703	0.360941	0.33811	not
FBgn0266409	342.42	0.253476	0.17206	0.0889795	0.360941	0.253476	not
FBgn0034725	52.7077	-0.337616	0.284022	0.0891352	0.361214	0.337616	not
FBgn0004646	41.3099	-0.360022	0.370372	0.0891883	0.361232	0.360022	not
FBgn0034707	13.5123	0.323035	0.449692	0.0893828	0.361822	0.323035	not
FBgn0038013	14.4468	0.333169	0.44443	0.0895386	0.362256	0.333169	not
FBgn0035383	23.925	0.358912	0.397008	0.0897207	0.362399	0.358912	not
FBgn0038039	102.771	-0.307434	0.234219	0.0896756	0.362399	0.307434	not
FBgn0038871	20.4267	-0.355342	0.409701	0.0896991	0.362399	0.355342	not
FBgn0250908	34.4146	-0.357211	0.348408	0.0898991	0.36288	0.357211	not
FBgn0265574	57.2091	0.335524	0.280179	0.0899376	0.36288	0.335524	not
FBgn0052423	5009.69	0.21199	0.137748	0.0901767	0.363647	0.21199	not
FBgn0027335	624.143	-0.240276	0.160891	0.0905124	0.364209	0.240276	not
FBgn0034229	28.3057	-0.35384	0.404558	0.0904907	0.364209	0.35384	not
FBgn0037344	746.753	0.228671	0.148235	0.0904194	0.364209	0.228671	not
FBgn0266758	35.6645	-0.356894	0.378913	0.0904416	0.364209	0.356894	not
FBgn0030816	7.25765	-0.25182	0.430547	0.0906023	0.364374	0.25182	not
FBgn0002891	57.5587	0.344234	0.302208	0.0907426	0.364623	0.344234	not
FBgn0038057	12.3594	-0.306976	0.445344	0.0907627	0.364623	0.306976	not
FBgn0003965	11.2627	-0.313623	0.446979	0.0908229	0.364633	0.313623	not
FBgn0036121	45.0914	0.354702	0.406485	0.0908635	0.364633	0.354702	not
FBgn0030030	64.4751	0.334119	0.279535	0.0909806	0.364906	0.334119	not
FBgn0025111	9.01489	-0.269357	0.438441	0.0911341	0.365324	0.269357	not
FBgn0038194	42.0394	-0.356496	0.367939	0.0913915	0.366158	0.356496	not
FBgn0000055	11.8121	-0.282071	0.441161	0.0914781	0.366211	0.282071	not
FBgn0265487	71238.5	-0.257365	0.177167	0.0915035	0.366211	0.257365	not
FBgn0027578	49.1185	-0.354881	0.367967	0.0915822	0.366329	0.354881	not
FBgn0004390	573.871	-0.223936	0.147958	0.0916429	0.366374	0.223936	not
FBgn0032210	288.042	0.26148	0.182135	0.0919396	0.367362	0.26148	not
FBgn0039904	1443.24	0.226121	0.149487	0.0920845	0.367743	0.226121	not
FBgn0034936	32.3654	-0.353735	0.345723	0.0921503	0.367808	0.353735	not
FBgn0034743	72.2806	-0.343134	0.305942	0.0922731	0.367903	0.343134	not
FBgn0037950	343.301	0.280787	0.202972	0.092255	0.367903	0.280787	not
FBgn0002579	58.0298	-0.347456	0.32036	0.092511	0.368653	0.347456	not
FBgn0039734	135.66	0.281848	0.204699	0.0926845	0.369146	0.281848	not
FBgn0037728	75.8751	0.313896	0.247606	0.0929342	0.36982	0.313896	not
FBgn0051323	27.5947	0.351403	0.395534	0.0929534	0.36982	0.351403	not
FBgn0284408	312.558	-0.3244	0.267725	0.0930276	0.369917	0.3244	not
FBgn0029657	9.35408	-0.267365	0.434385	0.0932354	0.370545	0.267365	not
FBgn0033717	25.855	-0.35306	0.375302	0.093413	0.371052	0.35306	not
FBgn0019643	19.9678	-0.339023	0.425841	0.0938805	0.371356	0.339023	not
FBgn0032845	20.138	-0.345105	0.408953	0.0938248	0.371356	0.345105	not
FBgn0036205	10.6598	0.299791	0.443293	0.093766	0.371356	0.299791	not
FBgn0037108	87.2841	0.318332	0.255829	0.0938931	0.371356	0.318332	not
FBgn0037622	70.3771	0.316534	0.252881	0.0937084	0.371356	0.316534	not
FBgn0037647	34.6328	-0.34855	0.334306	0.09394	0.371356	0.34855	not
FBgn0038874	14.1459	-0.310615	0.441486	0.0935719	0.371356	0.310615	not
FBgn0260743	140.155	-0.306369	0.238714	0.0937279	0.371356	0.306369	not
FBgn0264075	109.989	0.291698	0.217849	0.0936659	0.371356	0.291698	not
FBgn0004852	44.9176	-0.343471	0.314745	0.094067	0.37166	0.343471	not
FBgn0086657	18.4181	0.340801	0.419181	0.0943606	0.372622	0.340801	not
FBgn0001235	182.092	-0.330117	0.283705	0.0948752	0.373461	0.330117	not
FBgn0024807	2113.93	0.224968	0.149551	0.0947076	0.373461	0.224968	not
FBgn0027948	1557.69	0.220869	0.146355	0.0947813	0.373461	0.220869	not
FBgn0036728	48.9096	-0.336933	0.300105	0.0948633	0.373461	0.336933	not
FBgn0038246	36.7977	-0.351082	0.370645	0.0948468	0.373461	0.351082	not
FBgn0051092	45.2585	-0.3436	0.319732	0.0946819	0.373461	0.3436	not
FBgn0030468	51.4956	0.333201	0.287157	0.0949776	0.373468	0.333201	not
FBgn0035695	20.9747	-0.340683	0.413044	0.0949556	0.373468	0.340683	not
FBgn0032138	67.0833	-0.317078	0.258841	0.0950817	0.373679	0.317078	not
FBgn0002622	106.371	-0.322649	0.268047	0.0951425	0.37372	0.322649	not
FBgn0026086	7638.59	0.230411	0.155516	0.0957233	0.375803	0.230411	not
FBgn0026533	208.485	0.26253	0.18664	0.0958201	0.375984	0.26253	not
FBgn0028479	45.2168	-0.346629	0.338898	0.0959582	0.376326	0.346629	not
FBgn0033998	180.021	0.268124	0.192823	0.0960453	0.376469	0.268124	not
FBgn0029896	61.708	-0.342263	0.322262	0.0963215	0.376946	0.342263	not
FBgn0030052	27.0777	-0.34568	0.393448	0.0963701	0.376946	0.34568	not
FBgn0036825	41.734	-0.344826	0.338244	0.0963442	0.376946	0.344826	not
FBgn0264693	2051.81	0.222305	0.148845	0.0962371	0.376946	0.222305	not
FBgn0283509	349.678	-0.280645	0.20817	0.0964905	0.377218	0.280645	not
FBgn0261397	2751.82	0.211858	0.140459	0.0965872	0.377397	0.211858	not
FBgn0034791	42.9131	0.339598	0.312942	0.0967686	0.377907	0.339598	not
FBgn0027610	59.4448	-0.325157	0.27745	0.0969921	0.37858	0.325157	not
FBgn0033264	15.2671	0.325995	0.4295	0.0970591	0.378643	0.325995	not
FBgn0040388	14.2781	-0.2887	0.43419	0.0971502	0.378799	0.2887	not
FBgn0005631	486.904	0.228628	0.154942	0.097226	0.378896	0.228628	not
FBgn0034281	34.8889	0.346655	0.357063	0.0974209	0.378939	0.346655	not
FBgn0034371	123.875	-0.279014	0.20719	0.0974415	0.378939	0.279014	not
FBgn0052446	40.8302	0.340182	0.313582	0.0973004	0.378939	0.340182	not
FBgn0250850	117.72	0.285546	0.214349	0.0973572	0.378939	0.285546	not
FBgn0046704	1016.93	0.230636	0.156927	0.0975166	0.379032	0.230636	not
FBgn0000633	1509.01	-0.23274	0.159442	0.0979133	0.37958	0.23274	not
FBgn0014076	33.408	0.344589	0.377321	0.0978627	0.37958	0.344589	not
FBgn0029914	67.9836	0.321721	0.270292	0.0978773	0.37958	0.321721	not
FBgn0037135	104.329	-0.299352	0.234141	0.097866	0.37958	0.299352	not
FBgn0050044	61.2029	-0.331201	0.294495	0.097711	0.37958	0.331201	not
FBgn0029687	423.467	0.24056	0.166444	0.0981437	0.380275	0.24056	not
FBgn0032499	105.501	-0.299754	0.235757	0.0982623	0.380536	0.299754	not
FBgn0031384	82.0616	0.30324	0.239542	0.0984124	0.380918	0.30324	not
FBgn0261396	30.7846	-0.342831	0.351536	0.0990194	0.383068	0.342831	not
FBgn0036910	8.12139	-0.2434	0.421723	0.0992992	0.383887	0.2434	not
FBgn0037683	7.57173	-0.226855	0.413109	0.0993347	0.383887	0.226855	not
FBgn0035438	34.8952	-0.343347	0.349403	0.0994032	0.383952	0.343347	not
FBgn0015799	73.3331	0.316767	0.263942	0.0996207	0.384592	0.316767	not
FBgn0003463	102.574	-0.336496	0.3219	0.100292	0.385588	0.336496	not
FBgn0015622	2458.08	0.340243	0.400182	0.100398	0.385588	0.340243	not
FBgn0019940	62.5929	-0.337159	0.320708	0.10001	0.385588	0.337159	not
FBgn0029123	47.0611	-0.33533	0.315187	0.100355	0.385588	0.33533	not
FBgn0030984	7.40538	-0.250459	0.424001	0.1003	0.385588	0.250459	not
FBgn0031292	17.9222	-0.289536	0.431033	0.100328	0.385588	0.289536	not
FBgn0035715	309.812	-0.245563	0.173269	0.100264	0.385588	0.245563	not
FBgn0050158	17.8484	-0.321505	0.422488	0.100164	0.385588	0.321505	not
FBgn0051145	3702.64	0.344484	0.376295	0.100132	0.385588	0.344484	not
FBgn0086904	65.7274	-0.313309	0.260318	0.100027	0.385588	0.313309	not
FBgn0022710	63.5668	-0.340534	0.367027	0.100556	0.385704	0.340534	not
FBgn0085285	17.2434	-0.31212	0.425211	0.100564	0.385704	0.31212	not
FBgn0261624	33.0948	0.342091	0.339755	0.100585	0.385704	0.342091	not
FBgn0003559	261.606	-0.241061	0.169226	0.100689	0.385861	0.241061	not
FBgn0040005	412.953	0.273909	0.2036	0.10073	0.385861	0.273909	not
FBgn0036987	28.7427	-0.341175	0.362001	0.10081	0.385968	0.341175	not
FBgn0039213	115.407	-0.280057	0.212122	0.100961	0.38635	0.280057	not
FBgn0034744	15.5266	-0.319035	0.423304	0.101158	0.386903	0.319035	not
FBgn0038704	95.7594	-0.296161	0.234671	0.101598	0.388384	0.296161	not
FBgn0034181	217.413	0.252342	0.180805	0.101966	0.389593	0.252342	not
FBgn0014011	8.5249	-0.206125	0.402401	0.102297	0.390655	0.206125	not
FBgn0033368	25.5612	-0.335887	0.38531	0.102359	0.390692	0.335887	not
FBgn0051199	23.8573	-0.314183	0.419743	0.103109	0.39335	0.314183	not
FBgn0032341	338.781	0.243059	0.172409	0.103297	0.393865	0.243059	not
FBgn0015778	413.444	0.240254	0.169804	0.103394	0.394032	0.240254	not
FBgn0028341	1206.05	0.212958	0.144481	0.103535	0.394367	0.212958	not
FBgn0035236	433.217	0.248711	0.178421	0.103687	0.394542	0.248711	not
FBgn0051103	10.1303	-0.262738	0.424684	0.103663	0.394542	0.262738	not
FBgn0000719	25.2706	-0.310915	0.419092	0.103959	0.395156	0.310915	not
FBgn0030605	46.6396	-0.328047	0.304948	0.104008	0.395156	0.328047	not
FBgn0063497	8.5986	-0.231736	0.414414	0.103929	0.395156	0.231736	not
FBgn0032391	14.1108	0.305551	0.426375	0.104127	0.395203	0.305551	not
FBgn0038693	143.989	-0.294503	0.236061	0.10409	0.395203	0.294503	not
FBgn0010280	1122.13	0.221126	0.152488	0.104424	0.396127	0.221126	not
FBgn0031174	85.3408	0.298504	0.241768	0.104483	0.39615	0.298504	not
FBgn0051973	326.652	-0.264613	0.197246	0.104605	0.396411	0.264613	not
FBgn0039240	192.502	0.254563	0.185663	0.104896	0.39731	0.254563	not
FBgn0027111	40.9114	-0.331115	0.320999	0.105111	0.397411	0.331115	not
FBgn0030350	11.8202	-0.292864	0.427512	0.105079	0.397411	0.292864	not
FBgn0039970	213.007	0.271958	0.205934	0.105117	0.397411	0.271958	not
FBgn0052528	36.8038	-0.333168	0.330365	0.105137	0.397411	0.333168	not
FBgn0052944	7.47947	-0.236463	0.415539	0.105227	0.397547	0.236463	not
FBgn0010198	109.322	-0.309291	0.262907	0.105298	0.397615	0.309291	not
FBgn0031883	1349.01	0.229241	0.160522	0.105461	0.397911	0.229241	not
FBgn0263864	235.438	-0.250595	0.182444	0.105484	0.397911	0.250595	not
FBgn0040588	7.26873	-0.180765	0.389118	0.105584	0.398085	0.180765	not
FBgn0029176	204.708	-0.295418	0.238961	0.105666	0.398193	0.295418	not
FBgn0030391	50.2941	0.320537	0.288504	0.105923	0.398959	0.320537	not
FBgn0002526	38.1649	-0.327003	0.389253	0.106061	0.399074	0.327003	not
FBgn0034443	8.03332	-0.23996	0.416375	0.106034	0.399074	0.23996	not
FBgn0029676	34.7783	0.333351	0.365992	0.106153	0.39908	0.333351	not
FBgn0038080	6.7732	-0.22354	0.408897	0.10617	0.39908	0.22354	not
FBgn0016672	291.425	0.268117	0.202129	0.106436	0.399674	0.268117	not
FBgn0039958	367.378	0.251494	0.183507	0.106386	0.399674	0.251494	not
FBgn0031937	10.624	-0.269532	0.42453	0.106507	0.399739	0.269532	not
FBgn0033316	30.228	-0.332175	0.346659	0.106719	0.400332	0.332175	not
FBgn0000542	12.1387	-0.262904	0.421579	0.107295	0.401681	0.262904	not
FBgn0033876	467.352	0.23706	0.169127	0.107197	0.401681	0.23706	not
FBgn0035145	249.041	-0.252432	0.18579	0.107212	0.401681	0.252432	not
FBgn0052057	9.79686	-0.268226	0.422803	0.107245	0.401681	0.268226	not
FBgn0027843	21.8221	-0.325032	0.393631	0.107441	0.402024	0.325032	not
FBgn0027786	63.7362	0.31879	0.286804	0.107513	0.40209	0.31879	not
FBgn0000636	41.8988	-0.330387	0.363019	0.107572	0.402109	0.330387	not
FBgn0013683	9.85332	-0.223902	0.408165	0.107704	0.402397	0.223902	not
FBgn0036726	25.4405	-0.3306	0.369945	0.107803	0.402568	0.3306	not
FBgn0039527	6.59946	-0.203721	0.399236	0.108244	0.404008	0.203721	not
FBgn0035877	64.2571	-0.306926	0.264455	0.10834	0.404132	0.306926	not
FBgn0037698	137.149	-0.296644	0.245755	0.108386	0.404132	0.296644	not
FBgn0032805	7.08161	-0.220779	0.40726	0.108689	0.405061	0.220779	not
FBgn0001942	322.748	-0.252994	0.18768	0.108991	0.405979	0.252994	not
FBgn0038921	14.0969	-0.256701	0.418037	0.109182	0.406486	0.256701	not
FBgn0040600	24.5366	-0.321648	0.392954	0.109374	0.406999	0.321648	not
FBgn0028494	361.745	-0.27073	0.209603	0.109575	0.407543	0.27073	not
FBgn0036906	14.9603	-0.29794	0.415724	0.109737	0.407938	0.29794	not
FBgn0041775	603.888	0.215468	0.150522	0.109881	0.40827	0.215468	not
FBgn0034628	10.9622	-0.256596	0.419782	0.10996	0.408361	0.256596	not
[truncated: 6,991 more rows]
