# Supplementary material for: Establishing the contribution of active histone methylation marks to the aging transcriptional landscape of Drosophila photoreceptors
Source: Sci Rep. 2023 Mar 29;13:5105. doi: 10.1038/s41598-023-32273-5 (PMC10060402; doi:10.1038/s41598-023-32273-5)
Supplement: Supplementary file 3 — Supplementary Table 2. [file 41598_2023_32273_MOESM3_ESM.xlsx]

## Sheet: A3SS
ID	GeneID	geneSymbol	chr	strand	longExonStart_0base	longExonEnd	shortES	shortEE	flankingES	flankingEE	ID	IJC_SAMPLE_1	SJC_SAMPLE_1	IJC_SAMPLE_2	SJC_SAMPLE_2	IncFormLen	SkipFormLen	PValue	FDR	IncLevel1	IncLevel2	IncLevelDifference
0	FBgn0025741	PlexA	chr4	-	1014965	1015352	1014965	1015301	1015424	1015620	0	30,36,91	0,2,2	32,50,49	0,0,0	98	49	0.567416	1	1.0,0.9,0.958	1.0,1.0,1.0	-0.047
1	FBgn0051992	gw	chr4	-	652304	652584	652304	652578	652645	652842	1	102,92,253	5,2,2	109115120	6,0,2	55	49	0.882796	1	0.948,0.976,0.991	0.942,1.0,0.982	-0.003
2	FBgn0051992	gw	chr4	-	652645	652842	652645	652833	652900	653051	2	85117296	32,37,99	112,94,155	43,44,47	58	49	0.54647	1	0.692,0.728,0.716	0.688,0.643,0.736	0.023
3	FBgn0039916	Ekar	chr4	-	640106	640211	640106	640208	640272	640476	3	74,83,135	5,5,16	45,58,83	5,3,12	52	49	0.654315	1	0.933,0.94,0.888	0.895,0.948,0.867	0.017
5	FBgn0025936	Eph	chr4	+	611284	611655	611512	611655	610683	610896	5	125119328	0,0,0	133114160	2,0,0	98	49	1	1	1.0,1.0,1.0	0.971,1.0,1.0	0.01
6	FBgn0022361	Pur-alpha	chr4	+	560094	560300	560097	560300	558015	558168	6	22,43,46	7,2,5	16,10,62	5,4,3	52	49	0.75707	1	0.748,0.953,0.897	0.751,0.702,0.951	0.065
7	FBgn0022361	Pur-alpha	chr4	+	560094	560300	560097	560300	558222	558300	7	0,2,1	0,0,4	1,1,2	0,2,0	52	49	1	1	NA,1.0,0.191	1.0,0.32,1.0	-0.178
8	FBgn0022361	Pur-alpha	chr4	+	560348	560411	560371	560411	560094	560300	8	60,80,222	0,5,0	71,65,130	0,0,3	72	49	0.713621	1	1.0,0.916,1.0	1.0,1.0,0.967	-0.017
9	FBgn0022361	Pur-alpha	chr4	+	565406	565515	565409	565515	564540	564662	9	14,28,32	57,64,104	14,22,53	62,78,106	52	49	0.829148	1	0.188,0.292,0.225	0.175,0.21,0.32	0
10	FBgn0039908	Asator	chr4	-	474452	475104	474452	474768	477291	478083	10	222238627	12,9,45	274263415	12,9,41	98	49	0.833253	1	0.902,0.93,0.874	0.919,0.936,0.835	0.005
12	FBgn0051998	CG31998	chr4	-	203979	204592	203979	204574	204639	204792	12	7,6,17	22,22,50	3,7,13	13,32,37	67	49	0.652914	1	0.189,0.166,0.199	0.144,0.138,0.204	0.023
13	FBgn0039958	CG12567	chr2L	-	23162211	23162872	23162211	23162862	23162924	23163058	13	1,4,12	0,0,0	0,2,10	1,0,0	59	49	1	1	1.0,1.0,1.0	0.0,1.0,1.0	0.333
16	FBgn0032979	Clamp	chr2L	-	22167049	22167253	22167049	22167238	22167302	22167576	16	2,0,3	4,3,1	0,3,1	2,3,0	64	49	0.49314	1	0.277,0.0,0.697	0.0,0.434,1.0	-0.153
20	FBgn0032938	CG8671	chr2L	+	21277196	21278429	21277277	21278429	21275723	21275806	20	41,62,135	0,2,0	62,72,101	4,1,0	98	49	0.489868	1	1.0,0.939,1.0	0.886,0.973,1.0	0.027
21	FBgn0032938	CG8671	chr2L	+	21277229	21278429	21277277	21278429	21275723	21275806	21	27,33,81	0,2,0	42,36,67	4,1,0	97	49	0.207317	0.780037	1.0,0.893,1.0	0.841,0.948,1.0	0.035
22	FBgn0032901	sky	chr2L	-	20876586	20876616	20876586	20876613	20876911	20877083	22	2,1,6	1,0,0	4,1,1	0,0,0	52	49	1	1	0.653,1.0,1.0	1.0,1.0,1.0	-0.116
23	FBgn0032901	sky	chr2L	-	20916904	20917142	20916904	20917120	20918798	20918931	23	9,29,20	16,17,41	22,20,18	20,13,18	71	49	0.254412	0.85397	0.28,0.541,0.252	0.432,0.515,0.408	-0.094
26	FBgn0032821	CdGAPr	chr2L	-	19779017	19779333	19779017	19779330	19779399	19781025	26	1,1,5	8,1,13	2,2,6	6,2,5	52	49	0.138803	0.615317	0.105,0.485,0.266	0.239,0.485,0.531	-0.133
29	FBgn0032773	fon	chr2L	-	19383880	19385363	19383880	19385354	19385669	19385705	29	11,6,9	0,0,1	4,3,7	0,0,0	58	49	1	1	1.0,1.0,0.884	1.0,1.0,1.0	-0.039
34	FBgn0027070	Ugt36E1	chr2L	+	18826901	18827259	18826997	18827259	18826769	18826823	34	15,8,39	8,3,18	9,2,11	5,6,3	98	49	0.396904	1	0.484,0.571,0.52	0.474,0.143,0.647	0.104
36	FBgn0027070	Ugt36E1	chr2L	+	18826904	18827259	18826997	18827259	18826769	18826823	36	15,8,38	8,3,18	6,2,11	5,6,3	98	49	0.272489	0.891215	0.484,0.571,0.514	0.375,0.143,0.647	0.135
37	FBgn0027070	Ugt36E1	chr2L	+	18826916	18827259	18826997	18827259	18826769	18826823	37	15,6,35	8,3,18	6,2,8	5,6,3	98	49	0.205205	0.780037	0.484,0.5,0.493	0.375,0.143,0.571	0.129
40	FBgn0032688	CG15160	chr2L	+	18593277	18593413	18593289	18593413	18592399	18593170	40	0,3,9	1,0,1	3,3,1	0,0,0	61	49	1	1	0.0,1.0,0.878	1.0,1.0,1.0	-0.374
46	FBgn0032600	BuGZ	chr2L	+	16749266	16753704	16749290	16753704	16749055	16749188	46	3,1,9	195,98,470	3,5,9	169209402	73	49	0.588407	1	0.01,0.007,0.013	0.012,0.016,0.015	-0.004
47	FBgn0004607	zfh2	chr4	+	531155	531379	531158	531379	529692	531093	47	46,32,91	2,1,1	32,49,54	3,0,8	52	49	0.0127466	0.138351	0.956,0.968,0.988	0.91,1.0,0.864	0.046
48	FBgn0004607	zfh2	chr4	+	532782	532926	532785	532926	531435	531783	48	17,26,51	0,0,3	47,44,41	1,1,3	52	49	0.350506	1	1.0,1.0,0.941	0.978,0.976,0.928	0.02
49	FBgn0000339	cni	chr2L	-	16310440	16310640	16310440	16310623	16310690	16310726	49	0,0,3	4,0,4	0,1,1	0,2,2	66	49	1	1	0.0,NA,0.358	NA,0.271,0.271	-0.092
51	FBgn0020503	CLIP-190	chr2L	+	17394429	17394492	17394432	17394492	17389340	17389530	51	11,3,10	1,0,0	5,1,6	1,0,0	52	49	1	1	0.912,1.0,1.0	0.825,1.0,1.0	0.029
52	FBgn0020503	CLIP-190	chr2L	+	17401515	17401581	17401518	17401581	17401112	17401290	52	5,5,19	9,1,16	5,7,4	3,3,5	52	49	0.713844	1	0.344,0.825,0.528	0.611,0.687,0.43	-0.01
53	FBgn0001978	stc	chr2L	+	15114299	15115753	15114311	15115753	15113479	15114213	53	3,4,17	0,0,0	7,1,6	0,1,0	61	49	1	1	1.0,1.0,1.0	1.0,0.445,1.0	0.185
56	FBgn0000055	Adh	chr2L	+	14616128	14616437	14616302	14616437	14615551	14615643	56	38,16,25	234109217	11,9,8	88,98,110	98	49	0.0605473	0.376519	0.075,0.068,0.054	0.059,0.044,0.035	0.02
59	FBgn0028916	CG33090	chr2L	+	14342777	14343370	14342852	14343370	14341306	14341576	59	3,6,4	2,0,0	3,1,1	0,0,0	98	49	0.683148	1	0.429,1.0,1.0	1.0,1.0,1.0	-0.19
60	FBgn0028916	CG33090	chr2L	+	14342783	14343370	14342852	14343370	14341306	14341576	60	3,6,4	2,0,0	2,1,1	0,0,0	98	49	0.683148	1	0.429,1.0,1.0	1.0,1.0,1.0	-0.19
61	FBgn0261563	wb	chr2L	+	14307948	14309177	14308074	14309177	14300998	14301758	61	1,0,2	1,0,0	0,1,0	0,0,0	98	49	1	1	0.333,NA,1.0	NA,1.0,NA	-0.334
68	FBgn0023407	B4	chr2L	-	13546910	13547303	13546910	13547161	13549131	13549328	68	5,3,10	1,2,5	7,12,8	1,0,2	98	49	0.00669485	0.0892229	0.714,0.429,0.5	0.778,1.0,0.667	-0.267
71	FBgn0264894	CG44085	chr2L	+	13274642	13274850	13274690	13274850	13274309	13274376	71	4,0,2	6,1,3	1,0,0	0,0,0	97	49	1	1	0.252,0.0,0.252	1.0,NA,NA	-0.832
73	FBgn0032482	Pect	chr2L	+	13209435	13209599	13209471	13209599	13208664	13208777	73	12,23,29	10,5,5	20,18,22	4,6,5	85	49	0.589676	1	0.409,0.726,0.77	0.742,0.634,0.717	-0.063
79	FBgn0262160	CG9932	chr2L	-	13027808	13028551	13027808	13028539	13028867	13029642	79	23,13,31	13,3,14	10,13,15	5,2,2	61	49	0.113163	0.543657	0.587,0.777,0.64	0.616,0.839,0.858	-0.103
85	FBgn0027505	Rab3-GAP	chr2L	-	12058303	12058766	12058303	12058763	12058829	12059027	85	5,12,1	0,0,1	3,3,5	0,0,0	52	49	1	1	1.0,1.0,0.485	1.0,1.0,1.0	-0.172
86	FBgn0020309	crol	chr2L	-	11798664	11799405	11798664	11799402	11800154	11800322	86	9,5,16	19,16,89	6,4,5	21,12,29	52	49	0.765001	1	0.309,0.227,0.145	0.212,0.239,0.14	0.03
94	FBgn0051869	CG31869	chr2L	-	10774738	10774931	10774738	10774840	10775202	10775286	94	2,3,3	3,0,5	1,1,2	1,2,2	98	49	0.286474	0.912394	0.25,1.0,0.231	0.333,0.2,0.333	0.205
95	FBgn0032256	RluA-2	chr2L	+	10481621	10481709	10481646	10481709	10481347	10481570	95	2,1,4	0,3,1	8,4,0	0,0,0	74	49	1	1	1.0,0.181,0.726	1.0,1.0,NA	-0.364
96	FBgn0032256	RluA-2	chr2L	+	10482624	10482786	10482636	10482786	10482284	10482574	96	0,1,2	0,0,0	0,0,2	2,2,3	61	49	1	1	NA,1.0,1.0	0.0,0.0,0.349	0.884
100	FBgn0043456	Ndf	chr2L	+	10007251	10007341	10007254	10007341	10006907	10007178	100	0,0,1	9,0,6	1,1,4	4,5,8	52	49	1	1	0.0,NA,0.136	0.191,0.159,0.32	-0.155
101	FBgn0032172	CG5850	chr2L	-	9960449	9961617	9960449	9961614	9961728	9962059	101	0,0,0	3,1,0	0,0,1	3,0,6	52	49	1	1	0.0,0.0,NA	0.0,NA,0.136	-0.068
103	FBgn0026777	Rad23	chr4	+	308412	309079	308430	309079	308092	308289	103	1,3,3	12,5,20	3,2,1	11,5,20	67	49	0.821858	1	0.057,0.305,0.099	0.166,0.226,0.035	0.011
104	FBgn0023388	Dap160	chr2L	-	21138112	21138361	21138112	21138358	21138711	21139602	104	15,4,28	0,0,1	7,11,7	0,0,0	52	49	1	1	1.0,1.0,0.963	1.0,1.0,1.0	-0.012
106	FBgn0032156	CG13124	chr2L	-	9904826	9905083	9904826	9905052	9905874	9905971	106	5,0,3	1,0,0	0,5,4	0,0,0	80	49	1	1	0.754,NA,1.0	NA,1.0,1.0	-0.123
107	FBgn0032156	CG13124	chr2L	-	9907050	9907547	9907050	9907544	9907607	9907783	107	6,3,7	5,1,0	5,0,3	3,2,0	52	49	0.548782	1	0.531,0.739,1.0	0.611,0.0,1.0	0.22
108	FBgn0032156	CG13124	chr2L	-	9907607	9907847	9907607	9907783	9908424	9908633	108	26,4,9	16,3,13	5,1,0	5,5,2	98	49	0.0303106	0.255699	0.448,0.4,0.257	0.333,0.091,0.0	0.227
109	FBgn0032156	CG13124	chr2L	-	9907607	9907855	9907607	9907783	9908424	9908633	109	9,1,2	16,3,13	3,1,0	5,5,2	98	49	0.229382	0.81408	0.22,0.143,0.071	0.231,0.091,0.0	0.037
111	FBgn0032156	CG13124	chr2L	-	9907607	9907847	9907607	9907783	9908531	9908633	111	14,3,2	1,0,4	3,1,0	0,0,0	98	49	1	1	0.875,1.0,0.2	1.0,1.0,NA	-0.308
113	FBgn0032336	AstC	chr2L	-	11076164	11076864	11076164	11076861	11076926	11077066	113	3,1,3	0,0,1	3,2,2	0,0,2	52	49	0.771508	1	1.0,1.0,0.739	1.0,1.0,0.485	0.085
114	FBgn0000273	Pka-C1	chr2L	-	9696190	9698431	9696190	9698233	9699114	9699297	114	57,61,87	48,89,99	35,44,46	37,41,52	98	49	0.658265	1	0.373,0.255,0.305	0.321,0.349,0.307	-0.015
116	FBgn0041092	tai	chr2L	+	9177121	9177630	9177124	9177630	9176357	9176380	116	1,5,12	10,11,9	4,10,6	9,6,4	52	49	0.203919	0.780037	0.086,0.3,0.557	0.295,0.611,0.586	-0.183
118	FBgn0032101	CG9586	chr2L	-	9165420	9165872	9165420	9165842	9165942	9166164	118	0,1,1	9,6,2	0,0,0	4,1,2	79	49	1	1	0.0,0.094,0.237	0.0,0.0,0.0	0.11
120	FBgn0264953	Piezo	chr2L	+	8177120	8177689	8177129	8177689	8176875	8177073	120	0,0,2	52,69,143	0,0,0	68,35,64	58	49	1	1	0.0,0.0,0.012	0.0,0.0,0.0	0.004
121	FBgn0264953	Piezo	chr2L	+	8183140	8183563	8183188	8183563	8182304	8182450	121	16,13,45	40,32,132	10,13,19	40,53,56	97	49	0.227528	0.81408	0.168,0.17,0.147	0.112,0.11,0.146	0.039
122	FBgn0261822	Bsg	chr2L	+	8089184	8089736	8089393	8089736	8083419	8083521	122	85,88,96	0,0,0	88,87,145	0,0,2	98	49	1	1	1.0,1.0,1.0	1.0,1.0,0.973	0.009
124	FBgn0261822	Bsg	chr2L	+	8089184	8089736	8089393	8089736	8088303	8088453	124	68,75,83	5,0,2	70,66,118	1,0,0	98	49	0.0307876	0.255699	0.872,1.0,0.954	0.972,1.0,1.0	-0.049
126	FBgn0261822	Bsg	chr2L	+	8109296	8116531	8110480	8116531	8107747	8107880	126	42,50,86	22,34,57	40,58,100	41,41,60	98	49	0.45034	1	0.488,0.424,0.43	0.328,0.414,0.455	0.048
127	FBgn0044323	Cka	chr2L	+	8036357	8036576	8036381	8036576	8035820	8036298	127	12,13,21	3,2,4	11,11,15	1,1,4	73	49	0.562939	1	0.729,0.814,0.779	0.881,0.881,0.716	-0.052
132	FBgn0031952	cdc14	chr2L	-	7802414	7803743	7802414	7803043	7804570	7804915	132	55,62,120	0,1,5	41,35,48	1,0,2	98	49	0.492281	1	1.0,0.969,0.923	0.953,1.0,0.923	0.005
133	FBgn0031952	cdc14	chr2L	-	7804570	7804918	7804570	7804915	7805059	7805788	133	5,2,12	16,15,40	5,3,2	2,11,10	52	49	0.437794	1	0.227,0.112,0.22	0.702,0.204,0.159	-0.169
134	FBgn0031897	CG13784	chr2L	-	7209348	7209462	7209348	7209438	7209522	7209653	134	40,36,104	0,1,0	53,33,47	0,0,0	73	49	1	1	1.0,0.96,1.0	1.0,1.0,1.0	-0.013
136	FBgn0031883	Caper	chr2L	+	7035074	7035561	7035406	7035561	7032903	7033018	136	119,90,275	2,0,3	125,93,114	0,0,0	98	49	0.539932	1	0.967,1.0,0.979	1.0,1.0,1.0	-0.018
137	FBgn0031883	Caper	chr2L	+	7035074	7035561	7035406	7035561	7034764	7034910	137	119,88,274	1,2,8	125,93,115	0,0,0	98	49	0.00520972	0.0789641	0.983,0.957,0.945	1.0,1.0,1.0	-0.038
138	FBgn0031883	Caper	chr2L	+	7035074	7035561	7035406	7035561	7034764	7034912	138	119,87,275	0,0,4	126,92,115	1,0,0	98	49	1	1	1.0,1.0,0.972	0.984,1.0,1.0	-0.004
139	FBgn0031883	Caper	chr2L	+	7036184	7036722	7036187	7036722	7035636	7036035	139	11,22,60	0,0,0	18,21,16	1,0,0	52	49	1	1	1.0,1.0,1.0	0.944,1.0,1.0	0.019
144	FBgn0028703	Nhe3	chr2L	-	6677834	6678756	6677834	6678224	6679985	6680114	144	82114265	0,0,1	79,84,135	2,1,0	98	49	1	1	1.0,1.0,0.993	0.952,0.977,1.0	0.021
145	FBgn0028703	Nhe3	chr2L	-	6678911	6679262	6678911	6679082	6679985	6680114	145	133175299	1,1,4	121152252	0,0,1	98	49	0.560366	1	0.985,0.989,0.974	1.0,1.0,0.992	-0.015
146	FBgn0028703	Nhe3	chr2L	-	6680345	6680542	6680345	6680524	6680670	6680706	146	49,32,113	8,7,14	25,32,46	4,3,12	67	49	0.742123	1	0.818,0.77,0.855	0.82,0.886,0.737	0
147	FBgn0028703	Nhe3	chr2L	-	6680345	6680542	6680345	6680524	6680946	6680998	147	38,12,63	15,2,17	24,23,42	10,6,10	67	49	0.915566	1	0.649,0.814,0.73	0.637,0.737,0.754	0.022
148	FBgn0051635	CG31635	chr2L	-	6639396	6640215	6639396	6640203	6640356	6640675	148	3,2,8	7,4,5	3,4,4	3,0,0	61	49	0.00174659	0.0383174	0.256,0.287,0.562	0.445,1.0,1.0	-0.447
153	FBgn0001128	Gpdh1	chr2L	+	5947856	5948843	5948406	5948843	5947239	5947332	153	76106226	22,8,29	50,44,56	12,11,12	98	49	0.146601	0.631582	0.633,0.869,0.796	0.676,0.667,0.7	0.085
156	FBgn0041004	CG17715	chr2L	+	22848969	22849255	22849213	22849255	22844219	22844847	156	34,26,59	0,0,3	23,13,39	2,4,3	98	49	0.00168712	0.0375912	1.0,1.0,0.908	0.852,0.619,0.867	0.19
157	FBgn0041004	CG17715	chr2L	+	22849305	22849373	22849323	22849373	22849213	22849255	157	34,21,44	2,8,10	31,24,35	3,1,4	67	49	0.0446538	0.318382	0.926,0.658,0.763	0.883,0.946,0.865	-0.116
161	FBgn0041150	hoe1	chr2L	-	4911580	4911671	4911580	4911641	4911722	4911867	161	7,7,44	9,7,23	12,11,17	6,10,10	79	49	0.710602	1	0.325,0.383,0.543	0.554,0.406,0.513	-0.074
165	FBgn0000286	Cf2	chr2L	-	4881214	4882492	4881214	4882365	4882864	4883107	165	28,41,54	0,0,0	48,34,36	1,0,0	98	49	1	1	1.0,1.0,1.0	0.96,1.0,1.0	0.013
166	FBgn0000286	Cf2	chr2L	-	4881214	4882801	4881214	4882365	4882864	4883107	166	23,29,36	0,0,0	29,26,18	1,0,0	98	49	1	1	1.0,1.0,1.0	0.935,1.0,1.0	0.022
167	FBgn0000286	Cf2	chr2L	-	4881214	4882801	4881214	4882492	4882864	4883107	167	10,28,47	6,12,19	17,23,16	19,10,19	98	49	0.0528109	0.34865	0.455,0.538,0.553	0.309,0.535,0.296	0.135
170	FBgn0051774	fred	chr2L	-	3914727	3915099	3914727	3915096	3916780	3917455	170	0,0,1	0,0,0	0,0,0	1,0,0	52	49	1	1	NA,NA,1.0	0.0,NA,NA	1
171	FBgn0026147	TTLL4A	chr2L	+	10989973	10990783	10990095	10990783	10989655	10989874	171	8,3,25	30,26,56	9,11,13	19,14,24	98	49	0.0533658	0.350689	0.118,0.055,0.182	0.191,0.282,0.213	-0.11
178	FBgn0031495	GABPI	chr2L	+	3030669	3030947	3030775	3030947	3030538	3030575	178	13,3,20	9,5,20	5,2,7	3,3,13	98	49	0.389266	1	0.419,0.231,0.333	0.455,0.25,0.212	0.022
179	FBgn0025681	CG3558	chr2L	+	2995411	2996435	2995435	2996435	2994673	2995070	179	2,2,11	85,81,150	4,6,11	76,80,102	73	49	0.120655	0.566064	0.016,0.016,0.047	0.034,0.048,0.068	-0.024
181	FBgn0010263	Rbp9	chr2L	+	2961214	2961672	2961217	2961672	2960894	2960986	181	9,1,14	62,55,106	3,8,9	71,60,74	52	49	0.69959	1	0.12,0.017,0.111	0.038,0.112,0.103	-0.002
182	FBgn0010263	Rbp9	chr2L	+	2961214	2961672	2961220	2961672	2960894	2960986	182	16,4,24	0,0,0	5,10,11	0,2,0	55	49	1	1	1.0,1.0,1.0	1.0,0.817,1.0	0.061
183	FBgn0010263	Rbp9	chr2L	+	2961217	2961672	2961220	2961672	2960894	2960986	183	69,58,116	0,0,0	73,62,76	0,2,0	52	49	1	1	1.0,1.0,1.0	1.0,0.967,1.0	0.011
184	FBgn0031449	CG31689	chr2L	+	2736129	2736430	2736173	2736430	2730103	2730372	184	5,0,1	3,5,3	1,4,1	4,4,4	93	49	0.872342	1	0.468,0.0,0.149	0.116,0.345,0.116	0.013
187	FBgn0031449	CG31689	chr2L	+	2736129	2736430	2736173	2736430	2730103	2730469	187	5,0,1	1,0,0	1,3,2	0,0,1	93	49	1	1	0.725,NA,1.0	1.0,1.0,0.513	0.025
194	FBgn0032363	Dlg5	chr2L	-	11511608	11515673	11511608	11515670	11515725	11515817	194	14,12,19	0,0,3	15,19,13	0,0,1	52	49	0.795254	1	1.0,1.0,0.856	1.0,1.0,0.925	-0.023
196	FBgn0051665	wry	chr2L	+	1855363	1855475	1855372	1855475	1854185	1854308	196	1,2,2	0,0,3	2,0,0	0,0,0	58	49	1	1	1.0,1.0,0.36	1.0,NA,NA	-0.213
198	FBgn0031322	CG5001	chr2L	+	1192255	1192625	1192267	1192625	1191969	1192198	198	1,0,1	0,1,1	2,0,0	4,0,0	61	49	1	1	1.0,0.0,0.445	0.287,NA,NA	0.195
199	FBgn0031319	CG4896	chr2L	+	1178840	1179069	1178846	1179069	1178107	1178467	199	10,16,42	0,1,1	27,34,34	1,0,0	55	49	1	1	1.0,0.934,0.974	0.96,1.0,1.0	-0.017
201	FBgn0010583	dock	chr2L	+	829304	829971	829456	829971	825968	826507	201	34,49,73	5,0,21	38,12,33	8,3,1	98	49	0.915805	1	0.773,1.0,0.635	0.704,0.667,0.943	0.031
202	FBgn0010583	dock	chr2L	+	829421	829971	829456	829971	825968	826507	202	6,14,11	5,0,21	9,1,7	8,3,1	84	49	0.601399	1	0.412,1.0,0.234	0.396,0.163,0.803	0.095
203	FBgn0031281	Saf6	chr2L	-	815274	815421	815274	815412	815474	815950	203	6,0,6	0,0,1	3,6,0	0,0,0	58	49	1	1	1.0,NA,0.835	1.0,1.0,NA	-0.083
204	FBgn0031257	CG4133	chr2L	+	457614	458745	457627	458745	457399	457562	204	2,1,0	3,4,12	0,0,1	2,6,1	62	49	1	1	0.345,0.165,0.0	0.0,0.0,0.441	0.023
206	FBgn0266557	kis	chr2L	-	242243	242925	242243	242744	250756	250823	206	37,50,114	56,87,132	53,52,87	59,50,77	98	49	0.0272839	0.238692	0.248,0.223,0.302	0.31,0.342,0.361	-0.08
211	FBgn0039944	CG17162	chrX	-	23085730	23087233	23085730	23087230	23087303	23087506	211	6,6,11	4,2,16	5,5,18	4,4,10	52	49	0.658509	1	0.586,0.739,0.393	0.541,0.541,0.629	0.002
213	FBgn0016975	stnB	chrX	-	22994483	22995914	22994483	22995788	23004611	23004648	213	75,42,124	21,12,40	56,57,50	7,16,14	98	49	0.245582	0.84143	0.641,0.636,0.608	0.8,0.64,0.641	-0.065
214	FBgn0020415	Idgf2	chr2L	+	16448829	16449743	16449185	16449743	16447329	16447505	214	6,0,0	8,2,12	0,0,0	0,4,3	98	49	1	1	0.273,0.0,0.0	NA,0.0,0.0	0.091
215	FBgn0029067	Dd	chrX	-	21321904	21322162	21321904	21322153	21323130	21324009	215	4,1,6	3,7,8	0,0,2	6,1,6	58	49	0.000707532	0.0205906	0.53,0.108,0.388	0.0,0.0,0.22	0.269
216	FBgn0083956	CG34120	chrX	+	21136020	21136676	21136023	21136676	21135625	21135963	216	0,1,1	5,1,2	0,0,0	5,3,2	52	49	1	1	0.0,0.485,0.32	0.0,0.0,0.0	0.268
218	FBgn0027780	Aasdh	chr2L	-	8447919	8448364	8447919	8448353	8448424	8448706	218	4,3,10	3,6,12	3,5,1	3,5,8	60	49	0.440023	1	0.521,0.29,0.405	0.45,0.45,0.093	0.074
219	FBgn0031118	RhoGAP19D	chrX	-	20476327	20476811	20476327	20476808	20477112	20477187	219	6,13,21	1,0,1	6,10,12	0,0,0	52	49	1	1	0.85,1.0,0.952	1.0,1.0,1.0	-0.066
221	FBgn0023177	Pp4-19C	chrX	-	20422058	20422976	20422058	20422952	20423645	20423796	221	2,1,7	1,0,3	1,0,0	6,3,1	73	49	7.64685e-07	9.45507e-05	0.573,1.0,0.61	0.101,0.0,0.0	0.694
222	FBgn0023177	Pp4-19C	chrX	-	20422058	20423000	20422058	20422952	20423645	20423796	222	3,3,9	1,0,3	3,1,1	6,3,1	97	49	0.00103297	0.0283273	0.602,1.0,0.602	0.202,0.144,0.336	0.507
223	FBgn0023177	Pp4-19C	chrX	-	20422058	20423000	20422058	20422976	20423645	20423796	223	1,2,4	0,0,2	2,1,1	0,0,0	73	49	1	1	1.0,1.0,0.573	1.0,1.0,1.0	-0.142
225	FBgn0003654	sw	chrX	-	20230440	20230596	20230440	20230593	20232116	20232164	225	12,0,16	8,4,19	7,9,2	3,6,7	52	49	0.51452	1	0.586,0.0,0.442	0.687,0.586,0.212	-0.152
231	FBgn0003654	sw	chrX	-	20234327	20234390	20234327	20234360	20234774	20234902	231	2,3,9	4,4,22	5,8,0	6,3,5	79	49	0.628278	1	0.237,0.317,0.202	0.341,0.623,0.0	-0.069
233	FBgn0024734	PRL-1	chr2L	-	16248830	16249706	16248830	16249091	16250080	16250158	233	3272451069	0,0,1	7578181276	2,2,0	98	49	1	1	1.0,1.0,0.998	0.995,0.995,1.0	0.003
235	FBgn0032797	Hasp	chr2L	-	19511976	19512983	19511976	19512980	19513043	19513251	235	15,1,15	0,0,1	8,3,6	1,0,0	52	49	1	1	1.0,1.0,0.934	0.883,1.0,1.0	0.017
237	FBgn0031285	CG3662	chr2L	+	824190	824337	824218	824337	823636	824137	237	3,3,4	0,1,1	2,0,2	0,0,0	77	49	1	1	1.0,0.656,0.718	1.0,NA,1.0	-0.209
238	FBgn0031064	CG12531	chrX	+	19726426	19730199	19726429	19730199	19726003	19726100	238	1,0,0	3,0,1	0,0,0	2,0,4	52	49	1	1	0.239,NA,0.0	0.0,NA,0.0	0.119
239	FBgn0031043	Naa20A	chrX	-	19621450	19621664	19621450	19621650	19621767	19622264	239	3,0,3	1,0,0	0,1,0	0,0,2	63	49	1	1	0.7,NA,1.0	NA,1.0,0.0	0.35
240	FBgn0031043	Naa20A	chrX	-	19621450	19621664	19621450	19621650	19621776	19622264	240	3,0,1	5,10,14	0,1,0	4,7,11	63	49	0.320428	0.96726	0.318,0.0,0.053	0.0,0.1,0.0	0.09
243	FBgn0031030	Tao	chrX	-	19576038	19576395	19576038	19576392	19576694	19577199	243	238273534	0,1,0	246240213	0,1,0	52	49	1	1	1.0,0.996,1.0	1.0,0.996,1.0	0
244	FBgn0020261	pcm	chrX	-	19486260	19486341	19486260	19486338	19486404	19487067	244	5,1,1	2,6,4	4,4,4	4,5,4	52	49	0.257708	0.858625	0.702,0.136,0.191	0.485,0.43,0.485	-0.124
246	FBgn0030976	CG7378	chrX	+	18908249	18908374	18908276	18908374	18907730	18907859	246	6,2,18	15,18,29	2,4,7	7,18,15	76	49	0.587468	1	0.205,0.067,0.286	0.156,0.125,0.231	0.015
247	FBgn0030974	Flacc	chrX	-	18890066	18890481	18890066	18890448	18890740	18891860	247	7,2,11	3,0,0	4,8,5	1,0,0	82	49	0.40773	1	0.582,1.0,1.0	0.705,1.0,1.0	-0.041
249	FBgn0283473	S6KL	chrX	+	18790505	18790615	18790511	18790615	18788463	18789089	249	13,18,20	2,0,2	2,8,9	2,0,0	55	49	0.570639	1	0.853,1.0,0.899	0.471,1.0,1.0	0.094
250	FBgn0283473	S6KL	chrX	+	18790505	18790615	18790511	18790615	18790161	18790309	250	1,0,0	0,0,0	1,1,4	0,0,1	55	49	1	1	1.0,NA,NA	1.0,1.0,0.781	0.073
253	FBgn0030869	Socs16D	chrX	-	17823190	17823318	17823190	17823303	17823377	17825481	253	0,1,2	10,18,26	1,0,1	5,4,13	64	49	1	1	0.0,0.041,0.056	0.133,0.0,0.056	-0.031
255	FBgn0027602	CG8611	chrX	-	17419935	17421923	17419935	17421920	17421982	17422145	255	6,2,8	0,0,1	4,0,0	0,2,0	52	49	1	1	1.0,1.0,0.883	1.0,0.0,NA	0.461
256	FBgn0031885	Mnn1	chr2L	+	7057223	7057674	7057347	7057674	7056300	7057156	256	12,10,31	1,0,0	23,20,19	0,0,0	98	49	1	1	0.857,1.0,1.0	1.0,1.0,1.0	-0.048
259	FBgn0030812	wcy	chrX	-	17070500	17070628	17070500	17070622	17070745	17070915	259	6,6,18	9,4,5	14,13,8	2,3,7	55	49	0.236017	0.82693	0.373,0.572,0.762	0.862,0.794,0.505	-0.151
260	FBgn0030812	wcy	chrX	-	17076924	17077467	17076924	17077440	17077680	17077837	260	2,4,10	45,39,68	6,3,4	36,35,55	76	49	0.844976	1	0.028,0.062,0.087	0.097,0.052,0.045	-0.006
261	FBgn0030809	Ubr1	chrX	-	16967494	16967861	16967494	16967719	16968509	16968679	261	33,45,77	2,2,4	34,34,33	5,1,0	98	49	0.586995	1	0.892,0.918,0.906	0.773,0.944,1.0	0
262	FBgn0030796	CG4829	chrX	+	16823514	16824118	16823586	16824118	16823102	16823206	262	0,1,0	1,4,3	0,0,0	1,0,0	98	49	1	1	0.0,0.111,0.0	0.0,NA,NA	0.037
265	FBgn0027528	goe	chrX	-	16744844	16745195	16744844	16745180	16745514	16745953	265	0,0,0	0,1,6	0,0,2	1,0,0	64	49	1	1	NA,0.0,0.0	0.0,NA,1.0	-0.5
266	FBgn0032812	Hakai	chr2L	-	19580611	19581903	19580611	19581876	19582006	19582474	266	0,1,3	1,0,3	0,0,0	1,4,3	76	49	0.152694	0.65388	0.0,1.0,0.392	0.0,0.0,0.0	0.464
267	FBgn0030778	CG4678	chrX	+	16709239	16709281	16709251	16709281	16708550	16708738	267	0,0,2	0,0,1	1,4,0	0,0,0	61	49	1	1	NA,NA,0.616	1.0,1.0,NA	-0.384
270	FBgn0259923	2022-09-04	chrX	-	16694042	16694419	16694042	16694371	16694830	16695144	270	0,2,1	0,0,1	1,1,3	0,0,0	97	49	1	1	NA,1.0,0.336	1.0,1.0,1.0	-0.332
271	FBgn0026181	Rok	chrX	-	16627300	16627494	16627300	16627467	16627595	16627870	271	4,3,14	4,5,3	2,3,7	8,1,7	76	49	0.312012	0.956457	0.392,0.279,0.751	0.139,0.659,0.392	0.077
272	FBgn0285944	para	chrX	-	16482625	16483108	16482625	16483033	16483677	16483859	272	1,2,4	6,8,10	1,5,0	0,0,7	98	49	0.179676	0.726818	0.077,0.111,0.167	1.0,1.0,0.0	-0.548
273	FBgn0285944	para	chrX	-	16483677	16483889	16483677	16483859	16486340	16486584	273	1,0,2	6,0,0	0,1,1	4,1,3	79	49	1	1	0.094,NA,1.0	0.0,0.383,0.171	0.362
274	FBgn0285944	para	chrX	-	16483677	16483889	16483677	16483859	16486379	16486584	274	2,0,1	7,1,7	0,1,1	6,2,2	79	49	0.544593	1	0.151,0.0,0.081	0.0,0.237,0.237	-0.081
275	FBgn0285944	para	chrX	-	16489599	16489877	16489599	16489853	16492446	16492515	275	3,8,12	1,0,2	2,1,8	0,0,2	73	49	0.704534	1	0.668,1.0,0.801	1.0,1.0,0.729	-0.087
280	FBgn0030735	CG3632	chrX	+	16297649	16297784	16297660	16297784	16296670	16296883	280	2,1,5	3,0,8	1,0,4	2,1,1	60	49	0.732188	1	0.353,1.0,0.338	0.29,0.0,0.766	0.212
281	FBgn0030735	CG3632	chrX	+	16297649	16297784	16297660	16297784	16296670	16296907	281	1,1,7	2,8,5	2,0,4	2,3,1	60	49	0.785082	1	0.29,0.093,0.533	0.45,0.0,0.766	-0.1
282	FBgn0000536	eas	chrX	+	16280885	16281273	16280977	16281273	16278356	16278547	282	23,19,51	1,0,0	21,27,34	0,0,0	98	49	1	1	0.92,1.0,1.0	1.0,1.0,1.0	-0.027
284	FBgn0040207	kat80	chrX	-	16268071	16268205	16268071	16268202	16268273	16269341	284	4,3,3	4,0,9	5,2,2	0,5,2	52	49	0.701993	1	0.485,1.0,0.239	1.0,0.274,0.485	-0.012
287	FBgn0030719	eIF5	chrX	-	15988616	15989268	15988616	15989109	15989391	15989476	287	33,21,105	0,0,2	37,36,40	0,2,4	98	49	0.025048	0.221853	1.0,1.0,0.963	1.0,0.9,0.833	0.077
288	FBgn0030706	Lrp4	chrX	+	15919740	15920570	15919743	15920570	15919528	15919686	288	0,0,0	4,4,12	1,0,0	5,2,2	52	49	1	1	0.0,0.0,0.0	0.159,0.0,0.0	-0.053
289	FBgn0030703	MSBP	chrX	-	15889301	15889748	15889301	15889732	15889908	15890109	289	2,0,3	12,5,35	3,2,6	14,19,17	65	49	0.0607144	0.376519	0.112,0.0,0.061	0.139,0.074,0.21	-0.083
290	FBgn0030742	CG9919	chrX	-	16329514	16329830	16329514	16329827	16329894	16330239	290	1,3,9	0,0,2	3,3,7	0,0,0	52	49	1	1	1.0,1.0,0.809	1.0,1.0,1.0	-0.064
291	FBgn0025595	AkhR	chr2L	-	6714554	6715323	6714554	6714767	6716025	6716186	291	4,0,1	1,0,2	0,0,0	0,0,2	98	49	1	1	0.667,NA,0.2	NA,NA,0.0	0.433
292	FBgn0026666	MagR	chrX	+	15735243	15735321	15735246	15735321	15735098	15735174	292	1,0,3	1,1,4	0,1,0	6,2,8	52	49	0.0631883	0.388352	0.485,0.0,0.414	0.0,0.32,0.0	0.193
297	FBgn0030613	Rab3-GEF	chrX	+	15094069	15094613	15094093	15094613	15093555	15093968	297	51,49,149	38,31,103	41,46,85	34,45,75	73	49	0.127856	0.588136	0.474,0.515,0.493	0.447,0.407,0.432	0.065
298	FBgn0030613	Rab3-GEF	chrX	+	15094069	15094613	15094102	15094613	15093555	15093968	298	63,61,174	15,17,27	52,56,103	8,9,16	82	49	0.261384	0.864364	0.715,0.682,0.794	0.795,0.788,0.794	-0.062
299	FBgn0030613	Rab3-GEF	chrX	+	15094093	15094613	15094102	15094613	15093555	15093968	299	50,43,128	15,17,27	45,55,93	8,9,16	58	49	0.0544903	0.356437	0.738,0.681,0.8	0.826,0.838,0.831	-0.092
301	FBgn0030574	sbm	chrX	-	14586496	14586815	14586496	14586753	14587060	14587157	301	31,33,73	1,0,6	17,23,19	0,1,1	98	49	1	1	0.939,1.0,0.859	1.0,0.92,0.905	-0.009
302	FBgn0002917	na	chrX	+	14271347	14271713	14271374	14271713	14271145	14271277	302	6,2,6	3,0,5	7,6,0	0,1,2	76	49	0.400462	1	0.563,1.0,0.436	1.0,0.795,0.0	0.068
308	FBgn0052626	AMPdeam	chrX	-	13832903	13833031	13832903	13833022	13834170	13834206	308	12,9,24	0,0,2	7,7,6	0,0,0	58	49	1	1	1.0,1.0,0.91	1.0,1.0,1.0	-0.03
309	FBgn0052626	AMPdeam	chrX	-	13832903	13833031	13832903	13833022	13834814	13835149	309	25,26,60	55,34,132	13,11,19	30,26,47	58	49	0.325543	0.977313	0.277,0.392,0.277	0.268,0.263,0.255	0.053
310	FBgn0030530	jub	chrX	-	13827042	13827120	13827042	13827105	13827339	13827509	310	1,1,1	0,0,1	0,0,0	0,0,2	64	49	1	1	1.0,1.0,0.434	NA,NA,0.0	0.811
311	FBgn0261244	inaE	chrX	+	13808369	13811493	13809280	13811493	13806531	13806664	311	42,57,85	0,0,0	39,30,54	1,0,1	98	49	1	1	1.0,1.0,1.0	0.951,1.0,0.964	0.028
312	FBgn0261244	inaE	chrX	+	13808793	13811493	13809280	13811493	13808369	13808494	312	30,33,52	4,8,19	32,15,24	1,2,6	98	49	0.067402	0.399488	0.789,0.673,0.578	0.941,0.789,0.667	-0.119
313	FBgn0265726	Nna1	chrX	+	13711103	13711893	13711510	13711893	13709828	13710395	313	15,29,51	47100163	39,41,52	44,86,134	98	49	0.00790463	0.0983157	0.138,0.127,0.135	0.307,0.192,0.163	-0.087
315	FBgn0265726	Nna1	chrX	+	13715753	13716316	13715762	13716316	13715032	13715611	315	27,45,75	0,0,4	23,39,29	1,0,0	58	49	0.531008	1	1.0,1.0,0.941	0.951,1.0,1.0	-0.003
317	FBgn0030508	CG15760	chrX	+	13670128	13670649	13670131	13670649	13669698	13669744	317	25,15,55	6,3,2	7,13,23	5,4,2	52	49	0.160793	0.676376	0.797,0.825,0.963	0.569,0.754,0.916	0.115
318	FBgn0030503	Tango2	chrX	+	13618101	13618402	13618272	13618402	13617813	13617936	318	0,0,4	0,0,0	0,0,2	1,0,0	98	49	1	1	NA,NA,1.0	0.0,NA,1.0	0.5
319	FBgn0041210	HDAC4	chrX	-	13270390	13270642	13270390	13270612	13271481	13271589	319	31,16,75	8,5,13	41,64,49	3,9,1	79	49	0.00720893	0.093903	0.706,0.665,0.782	0.894,0.815,0.968	-0.175
320	FBgn0041210	HDAC4	chrX	-	13270390	13270693	13270390	13270612	13271481	13271589	320	25,21,71	8,5,13	41,53,60	3,9,1	98	49	0.00741658	0.0952796	0.61,0.677,0.732	0.872,0.746,0.968	-0.189
321	FBgn0041210	HDAC4	chrX	-	13270390	13270693	13270390	13270642	13271481	13271589	321	15,15,36	21,10,40	24,27,41	24,38,30	98	49	0.819593	1	0.263,0.429,0.31	0.333,0.262,0.406	0
322	FBgn0041210	HDAC4	chrX	-	13270390	13270642	13270390	13270612	13276434	13276547	322	10,6,38	0,0,1	19,26,19	0,0,0	79	49	1	1	1.0,1.0,0.959	1.0,1.0,1.0	-0.014
324	FBgn0265523	Smr	chrX	-	12713660	12715287	12713660	12715269	12730933	12732400	324	3,2,5	20,17,23	0,1,0	4,13,6	67	49	0.00155969	0.035873	0.099,0.079,0.137	0.0,0.053,0.0	0.087
325	FBgn0265523	Smr	chrX	-	12730933	12732400	12730933	12731906	12742318	12742444	325	59,48,96	33,35,118	51,31,42	36,53,40	98	49	0.369475	1	0.472,0.407,0.289	0.415,0.226,0.344	0.061
326	FBgn0052654	Sec16	chrX	+	12604860	12605388	12604863	12605388	12604647	12604797	326	43,37,99	16,26,42	37,46,48	21,19,36	52	49	0.461379	1	0.717,0.573,0.69	0.624,0.695,0.557	0.035
327	FBgn0052654	Sec16	chrX	+	12607977	12608528	12607998	12608528	12607697	12607879	327	4,4,1	19,18,51	1,3,2	10,11,4	70	49	0.460524	1	0.128,0.135,0.014	0.065,0.16,0.259	-0.069
330	FBgn0030391	Rab40	chrX	-	12461455	12461679	12461455	12461649	12461735	12461872	330	0,3,3	8,1,3	1,0,2	4,1,1	79	49	0.179013	0.726818	0.0,0.65,0.383	0.134,0.0,0.554	0.115
333	FBgn0040964	CG18661	chr2L	+	8997722	8998544	8997761	8998544	8997604	8997668	333	0,1,2	1,0,2	2,0,0	0,0,1	88	49	1	1	0.0,1.0,0.358	1.0,NA,0.0	-0.047
334	FBgn0030354	Upf1	chrX	-	11904743	11904976	11904743	11904947	11905034	11905371	334	6,6,18	0,0,0	5,4,7	1,0,0	78	49	1	1	1.0,1.0,1.0	0.759,1.0,1.0	0.08
335	FBgn0039889	Arl4	chr4	-	178777	178880	178777	178836	178936	179034	335	18,25,31	0,0,0	15,11,19	1,0,0	93	49	1	1	1.0,1.0,1.0	0.888,1.0,1.0	0.037
336	FBgn0000259	CkIIbeta	chrX	+	11795600	11795887	11795731	11795887	11795104	11795186	336	11,26,31	0,0,1	29,38,29	0,0,0	98	49	1	1	1.0,1.0,0.939	1.0,1.0,1.0	-0.02
343	FBgn0032815	CG10462	chr2L	-	19733638	19734412	19733638	19734409	19734469	19734941	343	0,0,7	1,1,2	2,0,0	0,0,0	52	49	1	1	0.0,0.0,0.767	1.0,NA,NA	-0.744
344	FBgn0264502	CG43901	chrX	+	10915598	10916143	10915793	10916143	10914719	10914896	344	14,18,34	13,7,13	34,20,20	5,2,7	98	49	0.0147699	0.151524	0.35,0.562,0.567	0.773,0.833,0.588	-0.238
345	FBgn0264502	CG43901	chrX	+	10916209	10916616	10916212	10916616	10915793	10916143	345	1,0,2	12,13,32	1,1,0	14,14,19	52	49	1	1	0.073,0.0,0.056	0.063,0.063,0.0	0.001
351	FBgn0003204	ras	chrX	+	10745677	10745983	10745771	10745983	10744501	10744661	351	9,7,34	0,0,4	18,9,13	2,0,2	98	49	0.732115	1	1.0,1.0,0.81	0.818,1.0,0.765	0.076
353	FBgn0052677	X11Lbeta	chrX	+	10703563	10704095	10703572	10704095	10702898	10703462	353	69,52,117	3,1,2	74,52,82	3,2,0	58	49	0.83427	1	0.951,0.978,0.98	0.954,0.956,1.0	0
355	FBgn0030208	PPP4R2r	chrX	+	10479788	10480024	10479835	10480024	10479472	10479717	355	1,0,9	4,1,4	1,2,2	0,5,2	96	49	0.898982	1	0.113,0.0,0.535	1.0,0.17,0.338	-0.287
358	FBgn0259170	alpha-Man-Ia	chrX	-	10323565	10324356	10323565	10324318	10325783	10325958	358	17,23,42	0,0,0	12,16,15	0,5,2	87	49	0.000228383	0.00957867	1.0,1.0,1.0	1.0,0.643,0.809	0.183
359	FBgn0259170	alpha-Man-Ia	chrX	-	10323565	10324356	10323565	10324318	10325790	10325958	359	19,23,44	0,0,0	14,16,17	0,0,7	87	49	0.0027495	0.0484048	1.0,1.0,1.0	1.0,1.0,0.578	0.141
362	FBgn0259170	alpha-Man-Ia	chrX	-	10323565	10324541	10323565	10324356	10325813	10325958	362	72120135	0,2,0	66,78,70	0,0,0	98	49	1	1	1.0,0.968,1.0	1.0,1.0,1.0	-0.011
363	FBgn0263220	Hk	chrX	-	10240680	10241021	10240680	10241018	10241113	10241241	363	97,48,242	14,12,39	123,127,94	16,21,20	52	49	0.920509	1	0.867,0.79,0.854	0.879,0.851,0.816	-0.012
364	FBgn0052685	ZAP3	chrX	-	10074975	10075073	10074975	10075070	10075143	10075627	364	2,4,9	9,25,52	4,3,3	35,37,33	52	49	0.137077	0.610848	0.173,0.131,0.14	0.097,0.071,0.079	0.066
370	FBgn0030164	CG1889	chrX	+	9965818	9966397	9965836	9966397	9965585	9965770	370	2,0,0	1,1,2	0,0,0	1,0,0	67	49	1	1	0.594,0.0,0.0	0.0,NA,NA	0.198
371	FBgn0028341	Ptpmeg2	chrX	-	9638192	9638465	9638192	9638462	9638915	9639028	371	3,6,9	0,0,0	5,1,4	0,4,0	52	49	0.0752755	0.427661	1.0,1.0,1.0	1.0,0.191,1.0	0.27
372	FBgn0028341	Ptpmeg2	chrX	-	9638192	9638465	9638192	9638462	9640533	9640624	372	1,2,12	0,0,1	5,3,4	0,0,0	52	49	1	1	1.0,1.0,0.919	1.0,1.0,1.0	-0.027
377	FBgn0031228	ND-15	chr2L	+	155545	155784	155566	155784	155334	155429	377	1,1,3	0,6,6	1,0,0	3,0,0	70	49	1	1	1.0,0.104,0.259	0.189,NA,NA	0.265
380	FBgn0261260	mgl	chrX	-	9471998	9473266	9471998	9472657	9499885	9500129	380	6,6,7	1,2,7	1,1,6	0,3,1	98	49	0.775936	1	0.75,0.6,0.333	1.0,0.143,0.75	-0.07
382	FBgn0030101	CG12118	chrX	-	9195550	9196136	9195550	9196119	9196195	9196414	382	0,1,4	2,3,12	0,2,1	3,0,5	66	49	0.746874	1	0.0,0.198,0.198	0.0,1.0,0.129	-0.244
383	FBgn0026206	mei-P26	chrX	+	9166519	9167032	9166534	9167032	9165962	9166459	383	7,8,9	47,40,71	4,3,3	48,25,21	64	49	0.217426	0.80742	0.102,0.133,0.088	0.06,0.084,0.099	0.027
384	FBgn0026206	mei-P26	chrX	+	9169465	9169985	9169516	9169985	9167157	9169262	384	3,1,9	16,35,42	4,6,9	19,28,27	98	49	0.11148	0.540718	0.086,0.014,0.097	0.095,0.097,0.143	-0.046
385	FBgn0030087	CG7766	chrX	-	9095394	9095825	9095394	9095651	9096765	9096825	385	8,11,23	10,8,4	6,9,12	2,2,3	98	49	0.142801	0.619999	0.286,0.407,0.742	0.6,0.692,0.667	-0.175
386	FBgn0030087	CG7766	chrX	-	9095394	9095975	9095394	9095651	9096765	9096825	386	10,11,26	10,8,4	6,9,12	2,2,3	98	49	0.195742	0.764733	0.333,0.407,0.765	0.6,0.692,0.667	-0.151
387	FBgn0030087	CG7766	chrX	-	9095394	9095975	9095394	9095825	9096765	9096825	387	12,19,44	0,2,0	10,4,7	0,0,0	98	49	1	1	1.0,0.826,1.0	1.0,1.0,1.0	-0.058
388	FBgn0030087	CG7766	chrX	-	9097354	9097513	9097354	9097459	9097755	9098007	388	12,11,10	2,2,14	5,5,8	6,4,5	98	49	0.206561	0.780037	0.75,0.733,0.263	0.294,0.385,0.444	0.208
389	FBgn0030087	CG7766	chrX	-	9097354	9097519	9097354	9097459	9097755	9098007	389	12,9,18	2,2,14	6,5,12	6,4,5	98	49	0.275021	0.895388	0.75,0.692,0.391	0.333,0.385,0.545	0.19
390	FBgn0030087	CG7766	chrX	-	9097354	9097519	9097354	9097513	9097755	9098007	390	7,1,11	7,3,3	2,1,4	1,1,0	55	49	0.00236323	0.0437658	0.471,0.229,0.766	0.641,0.471,1.0	-0.215
393	FBgn0004102	oc	chrX	-	8640359	8640532	8640359	8640514	8642465	8642867	393	26,26,51	70,49,113	25,34,34	41,57,93	67	49	0.599524	1	0.214,0.28,0.248	0.308,0.304,0.211	-0.027
397	FBgn0261793	Trf2	chrX	+	8410276	8410689	8410281	8410689	8409271	8409364	397	6,5,15	0,0,3	1,3,6	1,2,1	54	49	0.141151	0.615755	1.0,1.0,0.819	0.476,0.576,0.845	0.307
399	FBgn0261873	sdt	chrX	+	8224784	8226083	8225078	8226083	8223955	8224047	399	17,68,53	0,2,8	53,34,40	2,3,5	98	49	0.936006	1	1.0,0.944,0.768	0.93,0.85,0.8	0.044
401	FBgn0029971	ND-MNLL	chrX	-	7893052	7893490	7893052	7893416	7893749	7893798	401	25,10,19	0,2,8	3,6,18	0,0,0	98	49	1.60974e-05	0.00120815	1.0,0.714,0.543	1.0,1.0,1.0	-0.248
403	FBgn0029504	CHES-1-like	chrX	-	7686582	7686801	7686582	7686798	7686868	7687747	403	13,12,28	0,2,0	7,8,18	2,5,1	52	49	0.000461874	0.0160642	1.0,0.85,1.0	0.767,0.601,0.944	0.179
404	FBgn0004198	ct	chrX	+	7660959	7661138	7660962	7661138	7660405	7660890	404	1,1,4	2,4,0	1,3,0	0,0,0	52	49	1	1	0.32,0.191,1.0	1.0,1.0,NA	-0.496
405	FBgn0004198	ct	chrX	+	7662111	7663554	7662645	7663554	7660959	7661138	405	5,1,6	4,2,2	4,4,3	4,0,3	98	49	0.658478	1	0.385,0.2,0.6	0.333,1.0,0.333	-0.16
409	FBgn0052982	CG32982	chr2L	+	9126760	9127466	9126880	9127466	9125736	9125940	409	2,1,2	2,0,3	0,0,0	0,0,2	98	49	1	1	0.333,1.0,0.25	NA,NA,0.0	0.528
410	FBgn0052982	CG32982	chr2L	+	9126769	9127466	9126880	9127466	9125736	9125940	410	1,1,2	2,0,3	0,0,0	0,0,2	98	49	1	1	0.2,1.0,0.25	NA,NA,0.0	0.483
411	FBgn0052982	CG32982	chr2L	+	9163140	9163721	9163294	9163721	9162075	9162708	411	6,4,4	0,0,0	3,1,1	1,0,2	98	49	0.216637	0.807336	1.0,1.0,1.0	0.6,1.0,0.2	0.4
414	FBgn0264270	Sxl	chrX	-	7085618	7085978	7085618	7085954	7087613	7087659	414	16,9,49	71,42,165	10,10,16	50,52,83	73	49	0.168898	0.704235	0.131,0.126,0.166	0.118,0.114,0.115	0.025
415	FBgn0264270	Sxl	chrX	-	7087613	7087683	7087613	7087659	7090133	7090504	415	38,19,90	5,4,14	34,38,52	4,7,9	73	49	0.937721	1	0.836,0.761,0.812	0.851,0.785,0.795	-0.007
416	FBgn0264270	Sxl	chrX	-	7088577	7088767	7088577	7088749	7091673	7092170	416	30,34,69	22,18,30	22,39,34	9,18,15	67	49	0.426115	1	0.499,0.58,0.627	0.641,0.613,0.624	-0.057
418	FBgn0264270	Sxl	chrX	-	7091673	7092170	7091673	7092122	7097944	7098053	418	64,60,158	2,0,0	66,65,82	0,0,0	97	49	1	1	0.942,1.0,1.0	1.0,1.0,1.0	-0.019
419	FBgn0264270	Sxl	chrX	-	7091673	7092170	7091673	7092122	7098000	7098053	419	95,86,236	7,7,16	100109120	5,0,12	97	49	0.226357	0.81408	0.873,0.861,0.882	0.91,1.0,0.835	-0.043
420	FBgn0040467	Dlip1	chrX	+	9159136	9159375	9159139	9159375	9158621	9159076	420	0,2,0	2,0,5	0,0,1	0,0,2	52	49	1	1	0.0,1.0,0.0	NA,NA,0.32	0.013
421	FBgn0029854	CG3566	chrX	-	6274971	6275390	6274971	6275170	6276227	6276296	421	5,1,4	2,0,3	4,2,1	0,1,5	98	49	0.721297	1	0.556,1.0,0.4	1.0,0.5,0.091	0.122
422	FBgn0261549	rdgA	chrX	+	9014825	9014967	9014828	9014967	8916696	8916702	422	21,8,22	194616794384	7,5,5	174417871607	52	49	1	1	0.01,0.004,0.005	0.004,0.003,0.003	0.003
423	FBgn0261549	rdgA	chrX	+	9014825	9014967	9014828	9014967	8999379	9000240	423	12,3,6	2,1,8	3,3,2	4,0,4	52	49	0.591557	1	0.85,0.739,0.414	0.414,1.0,0.32	0.09
424	FBgn0261549	rdgA	chrX	+	9014825	9014967	9014828	9014967	9000681	9002117	424	14,3,7	61,42,114	5,4,4	41,20,7	52	49	0.291743	0.922452	0.178,0.063,0.055	0.103,0.159,0.35	-0.105
425	FBgn0261549	rdgA	chrX	+	9014825	9014967	9014828	9014967	9013310	9014556	425	12,1,8	1,3,0	4,3,2	0,0,0	52	49	0.0928882	0.48698	0.919,0.239,1.0	1.0,1.0,1.0	-0.281
426	FBgn0261549	rdgA	chrX	+	9017843	9017988	9017861	9017988	9016124	9016328	426	130100263	8018371818	152157137	547517539	67	49	1.03279e-09	1.04211e-06	0.106,0.08,0.096	0.169,0.182,0.157	-0.075
427	FBgn0261549	rdgA	chrX	+	9020866	9021291	9020881	9021291	9019850	9020031	427	320356775	90132164	283273278	105104160	64	49	0.00189855	0.0402289	0.731,0.674,0.783	0.674,0.668,0.571	0.092
428	FBgn0262730	dtn	chrX	+	6229845	6229984	6229848	6229984	6229370	6229790	428	3,1,5	27,45,71	4,2,3	30,23,27	52	49	0.326285	0.977485	0.095,0.021,0.062	0.112,0.076,0.095	-0.035
433	FBgn0032940	Mondo	chr2L	-	21308287	21309018	21308287	21308938	21309579	21310050	433	3,5,16	0,1,0	7,8,6	0,0,0	98	49	1	1	1.0,0.714,1.0	1.0,1.0,1.0	-0.095
434	FBgn0032940	Mondo	chr2L	-	21308287	21309091	21308287	21308938	21309579	21310050	434	7,7,22	0,1,0	7,8,6	0,0,0	98	49	1	1	1.0,0.778,1.0	1.0,1.0,1.0	-0.074
437	FBgn0032940	Mondo	chr2L	-	21308287	21309091	21308287	21308995	21310000	21310050	437	5,6,10	0,0,1	0,3,2	0,0,0	98	49	1	1	1.0,1.0,0.833	NA,1.0,1.0	-0.056
438	FBgn0015521	RpS21	chr2L	+	2856222	2856305	2856246	2856305	2856110	2856175	438	0,0,1	36,11,38	0,0,3	7,3,16	73	49	0.601361	1	0.0,0.0,0.017	0.0,0.0,0.112	-0.032
443	FBgn0259994	OtopLa	chrX	-	5647731	5648172	5647731	5647976	5648419	5648487	443	6819121710	0,0,0	682677814	0,2,0	98	49	1	1	1.0,1.0,1.0	1.0,0.994,1.0	0.002
444	FBgn0259994	OtopLa	chrX	-	5647731	5648177	5647731	5647976	5648419	5648487	444	6969371708	0,0,0	692691843	0,2,0	98	49	1	1	1.0,1.0,1.0	1.0,0.994,1.0	0.002
445	FBgn0259994	OtopLa	chrX	-	5647731	5648177	5647731	5648172	5648419	5648487	445	77123132	32,26,67	87,79,122	32,25,33	54	49	0.467474	1	0.686,0.811,0.641	0.712,0.741,0.77	-0.028
447	FBgn0029756	CG3309	chrX	-	5326674	5328109	5326674	5328106	5328168	5329347	447	3,1,7	0,2,3	1,5,3	0,0,1	52	49	0.0114319	0.12938	1.0,0.32,0.687	1.0,1.0,0.739	-0.244
448	FBgn0014024	Rnp4F	chrX	-	5322389	5322549	5322389	5322453	5322630	5322696	448	1,3,8	1,0,0	2,1,3	1,0,4	98	49	0.00217975	0.0420044	0.333,1.0,1.0	0.5,1.0,0.273	0.187
449	FBgn0266000	CG44774	chrX	-	4926663	4928132	4926663	4928129	4928216	4929308	449	11,1,6	0,0,0	9,5,5	1,0,0	52	49	1	1	1.0,1.0,1.0	0.895,1.0,1.0	0.035
451	FBgn0028325	Pdha	chrX	+	4702691	4702892	4702823	4702892	4702324	4702591	451	5,12,35	14,9,17	11,9,6	8,1,11	98	49	0.610822	1	0.152,0.4,0.507	0.407,0.818,0.214	-0.127
452	FBgn0025387	CG12184	chrX	-	4627379	4627759	4627379	4627741	4627822	4627971	452	1,0,2	0,0,0	0,1,0	0,1,0	67	49	1	1	1.0,NA,1.0	NA,0.422,NA	0.578
454	FBgn0260658	CG42541	chrX	-	3905736	3905900	3905736	3905897	3906204	3907097	454	1,0,1	1,0,0	1,2,1	0,0,1	52	49	1	1	0.485,NA,1.0	1.0,1.0,0.485	-0.086
455	FBgn0260658	CG42541	chrX	-	3910438	3911240	3910438	3911237	3911303	3911516	455	2,1,1	0,1,0	3,1,0	0,0,0	52	49	1	1	1.0,0.485,1.0	1.0,1.0,NA	-0.172
456	FBgn0023215	Mnt	chrX	+	3698117	3699027	3698339	3699027	3692952	3693932	456	21,21,45	0,0,1	30,38,43	0,0,0	98	49	1	1	1.0,1.0,0.957	1.0,1.0,1.0	-0.014
458	FBgn0023215	Mnt	chrX	+	3698117	3699027	3698744	3699027	3692952	3693932	458	45,38,83	1,0,0	60,66,61	0,0,0	98	49	1	1	0.957,1.0,1.0	1.0,1.0,1.0	-0.014
460	FBgn0023215	Mnt	chrX	+	3698339	3699027	3698744	3699027	3692952	3693932	460	40,30,75	1,0,0	54,56,48	0,0,0	98	49	1	1	0.952,1.0,1.0	1.0,1.0,1.0	-0.016
462	FBgn0023215	Mnt	chrX	+	3699683	3699787	3699686	3699787	3699338	3699486	462	9,6,15	3,4,14	28,7,11	9,9,13	52	49	0.78757	1	0.739,0.586,0.502	0.746,0.423,0.444	0.071
463	FBgn0023215	Mnt	chrX	+	3699929	3700464	3699932	3700464	3699683	3699787	463	1,3,5	8,5,29	4,1,2	31,15,16	52	49	0.331295	0.982176	0.105,0.361,0.14	0.108,0.059,0.105	0.111
464	FBgn0030571	CG14414	chrX	+	14580894	14581039	14580918	14581039	14580739	14580846	464	2,9,6	0,1,6	4,1,2	1,0,0	73	49	0.00208178	0.0412309	1.0,0.858,0.402	0.729,1.0,1.0	-0.156
465	FBgn0030571	CG14414	chrX	+	14580894	14581039	14580964	14581039	14580739	14580846	465	14,16,19	7,5,2	8,8,5	5,8,14	98	49	0.00211895	0.041392	0.5,0.615,0.826	0.444,0.333,0.152	0.337
466	FBgn0030571	CG14414	chrX	+	14580918	14581039	14580964	14581039	14580739	14580846	466	12,8,19	7,5,2	5,7,3	5,8,14	95	49	0.00255813	0.0461759	0.469,0.452,0.831	0.34,0.311,0.1	0.334
468	FBgn0262656	Myc	chrX	+	3374939	3376233	3374943	3376233	3373158	3373723	468	21,41,62	2,1,4	25,26,29	3,2,2	53	49	0.539253	1	0.907,0.974,0.935	0.885,0.923,0.931	0.026
469	FBgn0000479	dnc	chrX	+	3258610	3258878	3258613	3258878	3256067	3256211	469	37,71,91	18,30,28	23,24,22	6,16,17	52	49	0.29371	0.924571	0.66,0.69,0.754	0.783,0.586,0.549	0.062
470	FBgn0000479	dnc	chrX	+	3258610	3258878	3258613	3258878	3256286	3256317	470	9,19,29	0,1,3	3,3,9	2,0,1	52	49	0.77187	1	1.0,0.947,0.901	0.586,1.0,0.895	0.122
471	FBgn0000479	dnc	chrX	+	3334144	3334331	3334150	3334331	3332441	3332546	471	27,27,57	1,0,0	28,19,37	2,1,2	55	49	0.0677954	0.399488	0.96,1.0,1.0	0.926,0.944,0.943	0.049
472	FBgn0260938	tay	chrX	-	15883193	15883367	15883193	15883364	15883432	15884374	472	39,32,94	2,0,6	51,39,37	3,0,2	52	49	0.580575	1	0.948,1.0,0.937	0.941,1.0,0.946	-0.001
474	FBgn0003371	sgg	chrX	+	2641589	2642093	2641797	2642093	2633951	2634025	474	172228509	0,1,2	208163170	0,1,8	98	49	0.0913167	0.486523	1.0,0.991,0.992	1.0,0.988,0.914	0.027
475	FBgn0040375	CG13760	chrX	-	2584462	2584602	2584462	2584548	2584666	2584935	475	6,6,10	4,1,3	6,6,2	5,3,6	98	49	0.067492	0.399488	0.429,0.75,0.625	0.375,0.5,0.143	0.262
477	FBgn0003714	tko	chrX	-	2442312	2443665	2442312	2442732	2443733	2443976	477	11,4,13	46,33,90	11,10,5	24,6,20	98	49	0.0059659	0.0854855	0.107,0.057,0.067	0.186,0.455,0.111	-0.174
479	FBgn0264598	PsGEF	chrX	-	2372766	2374524	2372766	2374106	2374704	2375250	479	58,76,135	81,54,165	70,77,109	74,64,80	98	49	0.204691	0.780037	0.264,0.413,0.29	0.321,0.376,0.405	-0.045
481	FBgn0025631	moody	chrX	-	2044291	2045949	2044291	2045947	2046015	2046983	481	3,0,3	1,0,0	0,0,1	0,0,0	51	49	1	1	0.742,NA,1.0	NA,NA,1.0	-0.129
488	FBgn0000667	Actn	chrX	-	2034954	2035201	2034954	2035198	2042046	2042311	488	6,6,23	0,0,1	8,11,2	0,0,0	52	49	1	1	1.0,1.0,0.956	1.0,1.0,1.0	-0.015
489	FBgn0023522	CG11596	chrX	+	1929000	1929170	1929051	1929170	1928333	1928580	489	1,2,4	2,3,2	4,2,5	0,2,2	98	49	0.105474	0.524063	0.2,0.25,0.5	1.0,0.333,0.556	-0.313
490	FBgn0029941	CG1677	chrX	-	7281088	7281749	7281088	7281746	7281822	7281960	490	19,8,43	3,2,13	27,21,32	4,6,2	52	49	0.182282	0.734278	0.856,0.79,0.757	0.864,0.767,0.938	-0.055
493	FBgn0026086	Adar	chrX	+	1778369	1778699	1778611	1778699	1773724	1774195	493	246257684	0,1,1	250254303	0,0,0	98	49	1	1	1.0,0.992,0.997	1.0,1.0,1.0	-0.004
494	FBgn0026086	Adar	chrX	+	1775649	1775738	1775698	1775738	1773724	1774222	494	99,97,249	10,16,38	132127131	13,12,14	98	49	0.107733	0.531581	0.832,0.752,0.766	0.835,0.841,0.824	-0.05
495	FBgn0026086	Adar	chrX	+	1778369	1778699	1778611	1778699	1775698	1775738	495	246257685	26,13,66	250255303	31,27,24	98	49	0.400078	1	0.826,0.908,0.838	0.801,0.825,0.863	0.028
499	FBgn0024985	Rilpl	chrX	+	1395082	1395193	1395097	1395193	1394223	1394714	499	1,0,4	26,7,42	1,0,1	14,0,9	64	49	1	1	0.029,0.0,0.068	0.052,NA,0.078	-0.033
502	FBgn0024987	ssx	chrX	+	1371873	1372022	1371914	1372022	1371450	1371774	502	1,6,5	18,11,59	1,1,3	17,14,22	90	49	0.309635	0.955715	0.029,0.229,0.044	0.031,0.037,0.069	0.055
503	FBgn0261444	CG3638	chrX	-	1233802	1234279	1233802	1234276	1234753	1235053	503	10,10,19	0,0,3	16,6,7	2,0,0	52	49	0.784467	1	1.0,1.0,0.856	0.883,1.0,1.0	-0.009
504	FBgn0261444	CG3638	chrX	-	1233802	1234279	1233802	1234276	1236444	1236684	504	22,10,35	0,0,5	10,17,13	0,2,2	52	49	0.579585	1	1.0,1.0,0.868	1.0,0.889,0.86	0.04
505	FBgn0030685	Graf	chrX	-	15754485	15754799	15754485	15754772	15755103	15755155	505	3,3,18	3,3,7	3,3,9	3,1,9	76	49	0.521546	1	0.392,0.392,0.624	0.392,0.659,0.392	-0.012
506	FBgn0264449	CG43867	chrX	-	819692	820078	819692	819826	820504	821969	506	53,55,107	1,1,12	41,79,92	9,0,4	98	49	0.899846	1	0.964,0.965,0.817	0.695,1.0,0.92	0.044
507	FBgn0025633	CG13366	chrX	-	612091	612211	612091	612208	612281	612433	507	30,30,72	6,2,11	57,58,53	3,5,4	52	49	0.0705752	0.41246	0.825,0.934,0.86	0.947,0.916,0.926	-0.057
512	FBgn0003464	sol	chrX	+	21354479	21356068	21354482	21356068	21354093	21354413	512	1,5,9	2,0,3	5,3,3	0,0,4	52	49	0.328158	0.980197	0.32,1.0,0.739	1.0,1.0,0.414	-0.118
513	FBgn0035086	CG12851	chr2R	+	24951580	24952003	24951583	24952003	24950954	24951510	513	6,4,24	4,3,7	9,9,11	11,2,6	52	49	0.501544	1	0.586,0.557,0.764	0.435,0.809,0.633	0.01
514	FBgn0022343	CG3760	chr2R	+	24938955	24939217	24938973	24939217	24938759	24938842	514	1,0,2	2,3,5	2,2,0	2,3,4	67	49	0.430317	1	0.268,0.0,0.226	0.422,0.328,0.0	-0.085
515	FBgn0035060	Eps-15	chr2R	-	24769418	24770061	24769418	24769683	24771724	24771790	515	18,20,44	1,5,3	14,16,16	0,1,6	98	49	0.875776	1	0.9,0.667,0.88	1.0,0.889,0.571	-0.004
516	FBgn0040666	CG12848	chr2R	-	24762565	24762981	24762565	24762972	24763032	24763094	516	0,2,1	2,3,11	0,0,0	2,0,0	58	49	1	1	0.0,0.36,0.071	0.0,NA,NA	0.144
517	FBgn0003638	su(w[a])	chrX	+	1042802	1043421	1042933	1043421	1042259	1042432	517	33,26,85	15,11,43	26,30,34	11,14,22	98	49	0.731921	1	0.524,0.542,0.497	0.542,0.517,0.436	0.023
518	FBgn0003638	su(w[a])	chrX	+	1042802	1043421	1043212	1043421	1042259	1042432	518	87,69,158	83,55,179	80,54,124	41,53,110	98	49	0.193758	0.762688	0.344,0.385,0.306	0.494,0.337,0.36	-0.052
519	FBgn0003638	su(w[a])	chrX	+	1042933	1043421	1043212	1043421	1042259	1042432	519	102,79,201	83,55,179	90,68,146	41,53,110	98	49	0.205391	0.780037	0.381,0.418,0.36	0.523,0.391,0.399	-0.051
521	FBgn0035001	Slik	chr2R	-	24401045	24401485	24401045	24401444	24401662	24401808	521	162180440	5,6,19	237219192	2,0,8	90	49	0.00401284	0.0635812	0.946,0.942,0.927	0.985,1.0,0.929	-0.033
522	FBgn0035001	Slik	chr2R	-	24401662	24401808	24401662	24401771	24402560	24402680	522	54,78,195	0,5,7	110,84,102	0,0,3	86	49	0.00505706	0.0775415	1.0,0.899,0.941	1.0,1.0,0.951	-0.037
524	FBgn0031191	Cp110	chrX	+	22485236	22485635	22485401	22485635	22483086	22484526	524	11,14,33	2,0,2	10,10,19	0,0,0	98	49	0.250888	0.848655	0.733,1.0,0.892	1.0,1.0,1.0	-0.125
525	FBgn0034990	CG11406	chr2R	-	24202090	24202646	24202090	24202574	24202734	24205969	525	0,0,0	1,0,0	0,0,2	0,0,2	98	49	1	1	0.0,NA,NA	NA,NA,0.333	-0.333
526	FBgn0034982	Naa35	chr2R	-	24137398	24137771	24137398	24137768	24137860	24138050	526	8,1,8	1,1,4	4,7,4	0,1,0	52	49	0.00162071	0.0366846	0.883,0.485,0.653	1.0,0.868,1.0	-0.282
530	FBgn0262636	dati	chr4	-	378395	378561	378395	378531	378715	378900	530	14,5,27	1,3,11	5,6,19	1,3,1	79	49	0.229131	0.81408	0.897,0.508,0.604	0.756,0.554,0.922	-0.074
531	FBgn0001123	Galphas	chr2R	+	23946437	23946520	23946446	23946520	23946136	23946261	531	15,13,19	44,62,153	15,25,28	56,70,97	58	49	0.0437916	0.315501	0.224,0.15,0.095	0.185,0.232,0.196	-0.048
533	FBgn0003053	peb	chrX	+	4619969	4620860	4619974	4620860	4617563	4618063	533	13,19,50	15,26,41	13,11,15	18,12,21	54	49	0.373133	1	0.44,0.399,0.525	0.396,0.454,0.393	0.04
534	FBgn0025790	TBPH	chr2R	-	23861205	23861460	23861205	23861457	23862260	23862593	534	0,0,1	1,0,0	1,2,3	0,0,0	52	49	1	1	0.0,NA,1.0	1.0,1.0,1.0	-0.5
535	FBgn0025790	TBPH	chr2R	-	23861205	23861460	23861205	23861457	23862489	23862593	535	1,1,4	4,1,5	4,1,7	3,4,0	52	49	0.132624	0.600387	0.191,0.485,0.43	0.557,0.191,1.0	-0.214
536	FBgn0000256	capu	chr2L	-	3886983	3887799	3886983	3887556	3888648	3888824	536	172151368	16,16,29	194214366	20,24,19	98	49	0.755736	1	0.843,0.825,0.864	0.829,0.817,0.906	-0.007
537	FBgn0000256	capu	chr2L	-	3886983	3887799	3886983	3887556	3893261	3893604	537	156143341	0,1,1	177200342	0,0,0	98	49	1	1	1.0,0.986,0.994	1.0,1.0,1.0	-0.007
538	FBgn0034914	CG5554	chr2R	+	23846106	23847024	23846127	23847024	23845765	23845940	538	1,0,5	5,5,6	0,2,1	2,0,5	70	49	0.600773	1	0.123,0.0,0.368	0.0,1.0,0.123	-0.211
539	FBgn0028411	Nxt1	chr2R	-	23811320	23811737	23811320	23811724	23811794	23811881	539	1,0,2	0,0,0	0,2,0	1,1,0	62	49	1	1	1.0,NA,1.0	0.0,0.613,NA	0.694
542	FBgn0031652	jet	chr2L	-	4948205	4948771	4948205	4948559	4948897	4949784	542	5,14,15	3,0,1	9,9,8	0,0,0	98	49	0.0894772	0.483759	0.455,1.0,0.882	1.0,1.0,1.0	-0.221
543	FBgn0011296	l(2)efl	chr2R	-	23684994	23685385	23684994	23685382	23685475	23685543	543	1,0,0	4,0,2	2,0,0	2,1,1	52	49	1	1	0.191,NA,0.0	0.485,0.0,0.0	-0.066
544	FBgn0266377	Pde8	chr2R	+	23677020	23677188	23677047	23677188	23675777	23675988	544	7,3,17	0,0,1	47,36,43	0,0,0	76	49	1	1	1.0,1.0,0.916	1.0,1.0,1.0	-0.028
545	FBgn0032170	CG4658	chr2L	+	9957402	9957900	9957428	9957900	9957294	9957329	545	0,0,1	1,0,2	2,1,1	2,0,0	75	49	1	1	0.0,NA,0.246	0.395,1.0,1.0	-0.675
549	FBgn0261564	ReepA	chr2R	+	22929087	22930073	22929798	22930073	22927515	22927629	549	27,34,88	1,0,5	21,13,24	1,0,0	98	49	0.036217	0.279165	0.931,1.0,0.898	0.913,1.0,1.0	-0.028
550	FBgn0261564	ReepA	chr2R	+	22930385	22931280	22930388	22931280	22930192	22930319	550	0,0,2	3,1,6	1,0,0	1,1,3	52	49	1	1	0.0,0.0,0.239	0.485,0.0,0.0	-0.082
552	FBgn0034792	YME1L	chr2R	-	22884347	22884664	22884347	22884661	22884719	22884802	552	1,2,0	11,8,15	0,1,3	4,4,4	52	49	0.265131	0.871143	0.079,0.191,0.0	0.0,0.191,0.414	-0.112
553	FBgn0034792	YME1L	chr2R	-	22884719	22884802	22884719	22884793	22884907	22885000	553	0,0,5	4,3,8	2,0,0	2,5,3	58	49	0.131963	0.599298	0.0,0.0,0.346	0.458,0.0,0.0	-0.037
556	FBgn0029666	CG10803	chrX	+	3486312	3487530	3486318	3487530	3485649	3486021	556	8,9,16	0,0,2	8,6,7	1,4,0	55	49	0.030619	0.255699	1.0,1.0,0.877	0.877,0.572,1.0	0.143
558	FBgn0053143	CG33143	chr2R	+	22627799	22627948	22627805	22627948	22622158	22622300	558	8,10,32	23,16,52	14,22,35	33,30,53	55	49	0.634002	1	0.237,0.358,0.354	0.274,0.395,0.37	-0.03
559	FBgn0053143	CG33143	chr2R	+	22631513	22631828	22631630	22631828	22628362	22628557	559	40,12,95	0,0,1	59,63,53	2,0,0	98	49	1	1	1.0,1.0,0.979	0.937,1.0,1.0	0.014
563	FBgn0034693	CG11073	chr2R	-	22092141	22092717	22092141	22092273	22094523	22094787	563	15,8,11	0,1,1	6,5,3	0,0,0	98	49	1	1	1.0,0.8,0.846	1.0,1.0,1.0	-0.118
564	FBgn0034693	CG11073	chr2R	-	22092141	22094043	22092141	22092273	22094523	22094787	564	14,3,11	0,1,1	6,5,2	0,0,0	98	49	1	1	1.0,0.6,0.846	1.0,1.0,1.0	-0.185
565	FBgn0034693	CG11073	chr2R	-	22092141	22094043	22092141	22092717	22094523	22094787	565	5,1,4	1,5,0	4,0,1	0,0,1	98	49	1	1	0.714,0.091,1.0	1.0,NA,0.333	-0.065
568	FBgn0034645	ND-B12	chr2R	+	21658345	21658480	21658350	21658480	21658077	21658109	568	10,1,4	2,0,0	1,2,2	0,1,1	54	49	1	1	0.819,1.0,1.0	1.0,0.645,0.645	0.176
570	FBgn0043070	MESK2	chr2R	+	21507294	21507722	21507321	21507722	21502096	21502479	570	97,73,197	39,53,124	65,97,116	67,62,85	76	49	0.121073	0.566064	0.616,0.47,0.506	0.385,0.502,0.468	0.079
571	FBgn0043070	MESK2	chr2R	+	21510105	21510201	21510117	21510201	21502096	21502479	571	15,10,25	6,13,24	11,17,20	9,13,6	61	49	0.388175	1	0.668,0.382,0.456	0.495,0.512,0.728	-0.076
572	FBgn0043070	MESK2	chr2R	+	21510105	21510201	21510117	21510201	21507321	21507722	572	13,14,47	77,52,205	28,20,29	78,63,105	61	49	0.0841014	0.466648	0.119,0.178,0.156	0.224,0.203,0.182	-0.052
574	FBgn0010415	Sdc	chr2R	-	21398064	21398583	21398064	21398580	21399174	21399313	574	0,0,1	4,0,1	0,0,0	2,0,0	52	49	1	1	0.0,NA,0.485	0.0,NA,NA	0.242
575	FBgn0010415	Sdc	chr2R	-	21480090	21480378	21480090	21480356	21481013	21481176	575	25,25,49	19,11,19	21,21,32	2,2,2	71	49	1.2823e-06	0.000140659	0.476,0.611,0.64	0.879,0.879,0.917	-0.316
577	FBgn0052549	CG32549	chrX	-	18408517	18408942	18408517	18408859	18409049	18409178	577	15,12,32	1,3,11	29,21,17	1,2,0	98	49	0.000350516	0.0138843	0.882,0.667,0.593	0.935,0.84,1.0	-0.211
578	FBgn0052549	CG32549	chrX	-	18408517	18408942	18408517	18408859	18409883	18410144	578	15,12,32	15,15,15	29,21,17	9,11,11	98	49	0.1331	0.600633	0.333,0.286,0.516	0.617,0.488,0.436	-0.135
579	FBgn0265191	Gyg	chr2R	+	21209971	21210821	21210182	21210821	21208469	21208671	579	63115186	30,26,56	61,47,69	15,19,19	98	49	0.825466	1	0.512,0.689,0.624	0.67,0.553,0.645	-0.014
583	FBgn0050295	Ipk1	chr2R	+	20878967	20879145	20878970	20879145	20878671	20878898	583	61,77,171	35,59,97	38,40,79	10,15,43	52	49	0.0489975	0.332716	0.622,0.552,0.624	0.782,0.715,0.634	-0.111
584	FBgn0034534	maf-S	chr2R	+	20641165	20641668	20641180	20641668	20640975	20641118	584	0,0,3	10,2,8	1,1,0	0,1,3	64	49	0.725945	1	0.0,0.0,0.223	1.0,0.434,0.0	-0.404
585	FBgn0034897	Sesn	chr2R	+	23714665	23714899	23714680	23714899	23713899	23714118	585	19,11,21	0,0,0	8,2,1	4,0,0	64	49	0.228371	0.81408	1.0,1.0,1.0	0.605,1.0,1.0	0.132
586	FBgn0020381	Dredd	chrX	-	634545	635308	634545	635289	635393	635545	586	0,2,1	10,5,39	2,0,5	7,8,31	68	49	0.0466206	0.321164	0.0,0.224,0.018	0.171,0.0,0.104	-0.011
587	FBgn0025720	Ate1	chr2R	-	20256435	20256629	20256435	20256608	20256689	20257124	587	1,6,6	7,23,12	1,0,3	6,14,13	70	49	0.0225489	0.20745	0.091,0.154,0.259	0.104,0.0,0.139	0.087
590	FBgn0285926	Imp	chrX	-	10797835	10798565	10797835	10798544	10798618	10798993	590	2,2,4	12,12,30	0,6,5	6,18,30	70	49	0.707642	1	0.104,0.104,0.085	0.0,0.189,0.104	0
596	FBgn0034420	CG10737	chr2R	+	19170617	19171161	19170685	19171161	19164142	19164175	596	1,0,2	1,0,0	2,0,0	0,0,0	98	49	1	1	0.333,NA,1.0	1.0,NA,NA	-0.334
597	FBgn0034420	CG10737	chr2R	+	19170617	19171161	19170685	19171161	19165163	19165528	597	1,0,2	0,1,2	2,0,0	6,0,1	98	49	1	1	1.0,0.0,0.333	0.143,NA,0.0	0.373
598	FBgn0034420	CG10737	chr2R	+	19176187	19176347	19176247	19176347	19174881	19175086	598	4,0,6	2,1,1	1,0,1	0,0,0	98	49	1	1	0.5,0.0,0.75	1.0,NA,1.0	-0.583
599	FBgn0034420	CG10737	chr2R	+	19176187	19176347	19176265	19176347	19174881	19175086	599	5,0,7	0,0,0	3,1,2	0,0,2	98	49	1	1	1.0,NA,1.0	1.0,1.0,0.333	0.222
600	FBgn0034420	CG10737	chr2R	+	19176247	19176347	19176265	19176347	19174881	19175086	600	3,1,2	0,0,0	2,1,1	0,0,2	67	49	0.515171	1	1.0,1.0,1.0	1.0,1.0,0.268	0.244
601	FBgn0034420	CG10737	chr2R	+	19176187	19176347	19176247	19176347	19174881	19175248	601	8,0,5	5,0,1	2,1,1	0,3,0	98	49	1	1	0.444,NA,0.714	1.0,0.143,1.0	-0.135
604	FBgn0034420	CG10737	chr2R	+	19176187	19176347	19176247	19176347	19174881	19175308	604	5,0,3	2,0,0	1,0,1	0,0,0	98	49	1	1	0.556,NA,1.0	1.0,NA,1.0	-0.222
605	FBgn0034420	CG10737	chr2R	+	19176187	19176347	19176265	19176347	19174881	19175308	605	6,0,4	0,0,0	3,1,2	0,0,2	98	49	1	1	1.0,NA,1.0	1.0,1.0,0.333	0.222
606	FBgn0034420	CG10737	chr2R	+	19176247	19176347	19176265	19176347	19174881	19175308	606	3,0,1	0,0,0	2,1,1	0,0,2	67	49	1	1	1.0,NA,1.0	1.0,1.0,0.268	0.244
607	FBgn0000578	ena	chr2R	+	19159782	19160035	19159794	19160035	19159119	19159352	607	0,0,0	0,3,3	0,1,0	0,2,2	61	49	1	1	NA,0.0,0.0	NA,0.287,0.0	-0.143
609	FBgn0000578	ena	chr2R	+	19160176	19160902	19160248	19160902	19159782	19160035	609	2,4,6	0,0,1	0,1,1	3,2,3	98	49	1	1	1.0,1.0,0.75	0.0,0.2,0.143	0.802
610	FBgn0000578	ena	chr2R	+	19160179	19160902	19160248	19160902	19159782	19160035	610	0,4,8	0,0,1	0,1,1	3,2,3	98	49	1	1	NA,1.0,0.8	0.0,0.2,0.143	0.786
611	FBgn0000578	ena	chr2R	+	19161472	19161593	19161475	19161593	19161193	19161415	611	0,0,1	2,0,11	1,0,0	1,2,9	52	49	1	1	0.0,NA,0.079	0.485,0.0,0.0	-0.122
612	FBgn0034418	CG15118	chr2R	-	19133726	19134726	19133726	19134431	19134882	19135625	612	5884651378	0,0,1	387396455	0,0,0	98	49	1	1	1.0,1.0,0.999	1.0,1.0,1.0	0
613	FBgn0034417	CG15117	chr2R	-	19124536	19124940	19124536	19124886	19125745	19126269	613	1,1,3	4,0,0	0,1,0	0,0,0	98	49	1	1	0.111,1.0,1.0	NA,1.0,NA	-0.296
614	FBgn0034417	CG15117	chr2R	-	19124536	19124940	19124536	19124886	19128996	19129300	614	6,1,8	0,0,0	1,2,6	0,0,1	98	49	1	1	1.0,1.0,1.0	1.0,1.0,0.75	0.083
615	FBgn0265356	tn	chr2R	+	19001040	19001789	19001091	19001789	18997127	18998423	615	0,0,0	0,0,1	1,0,0	4,0,0	98	49	1	1	NA,NA,0.0	0.111,NA,NA	-0.111
617	FBgn0034390	CG15093	chr2R	-	18775668	18776838	18775668	18776826	18776893	18776978	617	4,2,2	9,4,16	0,2,0	8,5,9	61	49	0.00473857	0.0742549	0.263,0.287,0.091	0.0,0.243,0.0	0.133
619	FBgn0259682	Jabba	chr2R	-	18758450	18758583	18758450	18758574	18758640	18758880	619	3,2,3	1,3,0	2,1,1	0,0,0	58	49	0.0453753	0.319765	0.717,0.36,1.0	1.0,1.0,1.0	-0.308
620	FBgn0259682	Jabba	chr2R	-	18759386	18759622	18759386	18759616	18759907	18760096	620	0,0,2	0,1,0	2,0,0	0,0,0	55	49	1	1	NA,0.0,1.0	1.0,NA,NA	-0.5
621	FBgn0034381	List	chr2R	-	18728503	18728786	18728503	18728746	18728842	18729032	621	1,0,0	2,0,0	0,0,0	0,0,2	89	49	1	1	0.216,NA,NA	NA,NA,0.0	0.216
622	FBgn0262103	Sik3	chr2R	+	18702518	18702683	18702527	18702683	18701318	18701485	622	0,2,1	2,1,6	3,5,4	5,8,12	58	49	0.0673097	0.399488	0.0,0.628,0.123	0.336,0.346,0.22	-0.05
623	FBgn0262103	Sik3	chr2R	+	18702518	18702683	18702527	18702683	18701920	18702187	623	2,2,2	2,2,0	3,4,5	0,1,0	58	49	0.024048	0.215676	0.458,0.458,1.0	1.0,0.772,1.0	-0.285
625	FBgn0050122	CG30122	chr2R	-	18632327	18632986	18632327	18632983	18633053	18633127	625	20,26,45	8,4,8	17,29,35	4,6,5	52	49	0.670074	1	0.702,0.86,0.841	0.8,0.82,0.868	-0.028
626	FBgn0050122	CG30122	chr2R	-	18633053	18633127	18633053	18633124	18633191	18633363	626	27,27,48	9,13,13	14,12,29	1,14,4	52	49	0.626596	1	0.739,0.662,0.777	0.93,0.447,0.872	-0.024
627	FBgn0085419	Rgk2	chr2R	+	18545890	18546181	18545896	18546181	18545322	18545724	627	1,0,1	0,0,0	1,2,1	1,0,2	55	49	1	1	1.0,NA,1.0	0.471,1.0,0.308	0.407
629	FBgn0034345	CG5174	chr2R	+	18425339	18426221	18425963	18426221	18424871	18425034	629	182151453	0,0,0	133119172	0,1,0	98	49	1	1	1.0,1.0,1.0	1.0,0.983,1.0	0.006
630	FBgn0266098	rg	chrX	+	5233411	5233664	5233441	5233664	5229190	5229404	630	32,20,43	50,59,124	23,18,9	49,27,38	79	49	0.938624	1	0.284,0.174,0.177	0.225,0.293,0.128	-0.004
632	FBgn0031390	tho2	chr2L	-	2139629	2139676	2139629	2139673	2139727	2140312	632	5,4,16	7,3,9	3,7,15	5,1,4	52	49	0.261182	0.864364	0.402,0.557,0.626	0.361,0.868,0.779	-0.141
633	FBgn0030581	CG14408	chrX	-	14830432	14830507	14830432	14830500	14831091	14831510	633	17,12,25	0,0,8	11,10,16	0,2,1	56	49	0.0441203	0.316159	1.0,1.0,0.732	1.0,0.814,0.933	-0.005
635	FBgn0028479	Mtpalpha	chr2L	-	9575501	9576380	9575501	9576229	9576517	9576769	635	0,1,4	13,0,12	3,0,3	2,2,5	98	49	0.261855	0.864364	0.0,1.0,0.143	0.429,0.0,0.231	0.161
637	FBgn0001222	Hsf	chr2R	-	18133870	18134108	18133870	18134095	18134406	18134634	637	1,1,1	17,9,22	2,0,1	25,8,30	62	49	1	1	0.044,0.081,0.035	0.059,0.0,0.026	0.025
638	FBgn0003520	stau	chr2R	-	18120023	18120403	18120023	18120400	18120466	18120664	638	12,6,7	2,2,5	8,5,11	0,1,1	52	49	0.000536928	0.017806	0.85,0.739,0.569	1.0,0.825,0.912	-0.193
642	FBgn0041585	olf186-F	chr2R	+	17855139	17857797	17857641	17857797	17850861	17851460	642	47,60,97	4,13,15	82,97,97	9,8,23	98	49	0.791734	1	0.855,0.698,0.764	0.82,0.858,0.678	-0.013
646	FBgn0027835	Dp1	chr2R	+	18413001	18413077	18413004	18413077	18412026	18412056	646	7,8,7	1,1,5	10,2,9	3,0,3	52	49	0.863375	1	0.868,0.883,0.569	0.759,1.0,0.739	-0.059
648	FBgn0264607	CaMKII	chr4	-	1037475	1037590	1037475	1037569	1037645	1037740	648	292425767	1,3,2	352357519	0,0,6	70	49	1	1	0.995,0.99,0.996	1.0,1.0,0.984	-0.001
649	FBgn0264607	CaMKII	chr4	-	1038358	1038437	1038358	1038434	1040012	1040078	649	30,31,58	44,47,113	27,29,18	39,51,56	52	49	0.488932	1	0.391,0.383,0.326	0.395,0.349,0.232	0.041
650	FBgn0264607	CaMKII	chr4	-	1038358	1038458	1038358	1038434	1040012	1040078	650	29,40,90	44,47,113	44,50,53	39,51,56	73	49	0.143426	0.619999	0.307,0.364,0.348	0.431,0.397,0.388	-0.066
651	FBgn0264607	CaMKII	chr4	-	1038358	1038458	1038358	1038437	1040012	1040078	651	27,37,80	28,28,48	38,46,50	21,25,15	70	49	0.0485894	0.332467	0.403,0.481,0.538	0.559,0.563,0.7	-0.133
652	FBgn0264607	CaMKII	chr4	-	1038358	1038437	1038358	1038434	1043467	1043524	652	7,23,44	11,11,19	15,20,21	7,15,5	52	49	0.470193	1	0.375,0.663,0.686	0.669,0.557,0.798	-0.1
653	FBgn0264607	CaMKII	chr4	-	1038358	1038458	1038358	1038434	1043467	1043524	653	29,40,89	11,11,19	44,50,53	7,15,5	73	49	0.204598	0.780037	0.639,0.709,0.759	0.808,0.691,0.877	-0.09
654	FBgn0264607	CaMKII	chr4	-	1038358	1038458	1038358	1038437	1043467	1043524	654	27,37,79	5,20,34	38,46,50	9,16,18	70	49	0.488533	1	0.791,0.564,0.619	0.747,0.668,0.66	-0.034
655	FBgn0264607	CaMKII	chr4	-	1038358	1038437	1038358	1038434	1045155	1045248	655	6,4,14	0,0,0	6,6,7	0,0,3	52	49	0.603851	1	1.0,1.0,1.0	1.0,1.0,0.687	0.104
656	FBgn0264607	CaMKII	chr4	-	1043467	1043524	1043467	1043521	1045155	1045248	656	114158341	6,18,49	154160175	17,15,30	52	49	0.690646	1	0.947,0.892,0.868	0.895,0.91,0.846	0.019
658	FBgn0263197	Patronin	chr2R	-	17524703	17526413	17524703	17526317	17526833	17526980	658	58,66,113	0,0,1	66,75,52	0,0,0	98	49	1	1	1.0,1.0,0.983	1.0,1.0,1.0	-0.006
659	FBgn0263197	Patronin	chr2R	-	17524703	17526416	17524703	17526317	17526833	17526980	659	64,98,146	0,0,1	69,111,68	0,0,0	98	49	1	1	1.0,1.0,0.986	1.0,1.0,1.0	-0.005
660	FBgn0263197	Patronin	chr2R	-	17524703	17526416	17524703	17526413	17526833	17526980	660	29,49,61	23,17,28	26,48,29	23,12,13	52	49	0.84479	1	0.543,0.731,0.672	0.516,0.79,0.678	-0.013
661	FBgn0263197	Patronin	chr2R	-	17524703	17526413	17524703	17526317	17527213	17527315	661	37,49,85	1,0,0	43,63,39	0,0,0	98	49	1	1	0.949,1.0,1.0	1.0,1.0,1.0	-0.017
662	FBgn0263197	Patronin	chr2R	-	17524703	17526416	17524703	17526317	17527213	17527315	662	36,51,86	1,0,0	45,63,41	0,0,0	98	49	1	1	0.947,1.0,1.0	1.0,1.0,1.0	-0.018
663	FBgn0263197	Patronin	chr2R	-	17524703	17526416	17524703	17526413	17527213	17527315	663	1,2,1	2,0,0	2,0,2	0,0,0	52	49	1	1	0.32,1.0,1.0	1.0,NA,1.0	-0.227
664	FBgn0263197	Patronin	chr2R	-	17527213	17527315	17527213	17527312	17527375	17527748	664	57,64,112	0,0,0	52,64,51	0,2,0	52	49	1	1	1.0,1.0,1.0	1.0,0.968,1.0	0.011
665	FBgn0263197	Patronin	chr2R	-	17531210	17531461	17531210	17531446	17531517	17531653	665	46,38,108	2,1,4	26,30,43	9,4,7	64	49	4.23114e-05	0.00274255	0.946,0.967,0.954	0.689,0.852,0.825	0.167
666	FBgn0034230	CG4853	chr2R	+	17515584	17516322	17515599	17516322	17514579	17515529	666	9,3,10	0,0,0	6,3,4	0,1,0	64	49	1	1	1.0,1.0,1.0	1.0,0.697,1.0	0.101
667	FBgn0029672	CG2875	chrX	-	3572594	3573303	3572594	3573300	3573367	3573622	667	6,3,12	0,2,0	1,3,1	0,0,0	52	49	1	1	1.0,0.586,1.0	1.0,1.0,1.0	-0.138
668	FBgn0027506	EDTP	chr2R	-	17433190	17433355	17433190	17433334	17433419	17434058	668	5,1,0	9,15,44	0,4,5	17,13,18	70	49	0.23556	0.82693	0.28,0.045,0.0	0.0,0.177,0.163	-0.005
669	FBgn0042696	NfI	chr4	-	271914	272172	271914	272160	272225	272408	669	31,21,60	16,6,23	16,19,37	5,3,1	61	49	0.00229368	0.0436104	0.609,0.738,0.677	0.72,0.836,0.967	-0.166
671	FBgn0034180	Ehbp1	chr2R	-	17010052	17010194	17010052	17010173	17010262	17010535	671	0,0,0	13,10,18	2,1,1	8,11,8	70	49	0.225177	0.81408	0.0,0.0,0.0	0.149,0.06,0.08	-0.096
672	FBgn0034180	Ehbp1	chr2R	-	17011951	17012774	17011951	17012708	17013284	17013481	672	15,19,49	5,6,18	27,24,22	4,4,8	98	49	0.176088	0.721557	0.6,0.613,0.576	0.771,0.75,0.579	-0.104
674	FBgn0004656	fs(1)h	chrX	-	8044332	8044415	8044332	8044391	8050151	8050283	674	3,2,10	14,9,28	2,1,2	6,21,12	73	49	0.0348136	0.27277	0.126,0.13,0.193	0.183,0.031,0.101	0.045
675	FBgn0004656	fs(1)h	chrX	-	8051694	8053294	8051694	8053279	8054107	8055893	675	2,1,5	27,19,77	2,3,8	33,39,16	64	49	0.0895599	0.483759	0.054,0.039,0.047	0.044,0.056,0.277	-0.079
676	FBgn0004656	fs(1)h	chrX	-	8054122	8055918	8054122	8055893	8055966	8056137	676	11,3,12	92,95,220	5,9,4	114110108	74	49	0.531254	1	0.073,0.02,0.035	0.028,0.051,0.024	0.008
678	FBgn0024232	gprs	chr2R	+	16645656	16645707	16645660	16645707	16645316	16645457	678	3,3,2	1,0,0	1,2,0	0,0,0	53	49	1	1	0.735,1.0,1.0	1.0,1.0,NA	-0.088
681	FBgn0034140	Lst	chr2R	-	16574578	16575338	16574578	16575299	16576272	16576586	681	0,0,1	8,1,8	4,2,0	7,0,5	88	49	0.0195849	0.182537	0.0,0.0,0.065	0.241,1.0,0.0	-0.392
686	FBgn0015925	csul	chr2R	+	16265166	16265626	16265181	16265626	16264651	16265122	686	1,0,0	0,0,1	2,0,0	0,0,0	64	49	1	1	1.0,NA,0.0	1.0,NA,NA	-0.5
687	FBgn0010602	lwr	chr2L	-	541392	542350	541392	542346	542429	542580	687	10,4,12	1,0,3	2,8,1	0,0,0	53	49	0.230066	0.81408	0.902,1.0,0.787	1.0,1.0,1.0	-0.104
688	FBgn0262166	calypso	chr2R	-	16195716	16196000	16195716	16195970	16196066	16196333	688	6,15,5	0,0,2	0,5,4	0,0,0	79	49	1	1	1.0,1.0,0.608	NA,1.0,1.0	-0.131
694	FBgn0020236	ATPCL	chr2R	-	15996166	15996317	15996166	15996314	15996894	15997218	694	0,0,0	2,1,7	2,3,0	2,4,0	52	49	1	1	0.0,0.0,0.0	0.485,0.414,NA	-0.45
695	FBgn0020236	ATPCL	chr2R	-	15996166	15996365	15996166	15996314	15996894	15997218	695	19,17,33	2,1,7	9,6,8	2,4,0	98	49	0.648476	1	0.826,0.895,0.702	0.692,0.429,1.0	0.101
696	FBgn0020236	ATPCL	chr2R	-	15996166	15996365	15996166	15996317	15996894	15997218	696	19,17,33	0,0,0	9,6,8	2,3,0	97	49	0.00396166	0.0634756	1.0,1.0,1.0	0.694,0.503,1.0	0.268
698	FBgn0034051	Mlf	chr2R	-	15935892	15936583	15935892	15936580	15938114	15938267	698	8,3,3	4,3,9	0,2,5	4,6,11	52	49	0.0675382	0.399488	0.653,0.485,0.239	0.0,0.239,0.3	0.279
699	FBgn0034049	bdg	chr2R	-	15925263	15925431	15925263	15925428	15925494	15926681	699	0,0,0	0,0,2	0,0,2	0,1,0	52	49	1	1	NA,NA,0.0	NA,0.0,1.0	-0.5
701	FBgn0263980	Stacl	chr2R	+	15465330	15465506	15465357	15465506	15458898	15459267	701	1,2,2	2,0,1	1,1,1	0,0,0	76	49	0.318711	0.966983	0.244,1.0,0.563	1.0,1.0,1.0	-0.398
702	FBgn0263980	Stacl	chr2R	+	15465330	15465491	15465357	15465491	15464470	15464686	702	1,3,2	4,6,4	3,2,1	1,0,5	76	49	0.179297	0.726818	0.139,0.244,0.244	0.659,1.0,0.114	-0.382
703	FBgn0011828	Pxn	chr3L	-	2629140	2629584	2629140	2629526	2629913	2630064	703	1,1,5	1,0,2	0,2,3	0,0,5	98	49	1	1	0.333,1.0,0.556	NA,1.0,0.231	0.014
704	FBgn0011828	Pxn	chr3L	-	2629140	2629596	2629140	2629526	2629913	2630064	704	0,1,5	1,0,2	0,2,0	0,0,5	98	49	1	1	0.0,1.0,0.556	NA,1.0,0.0	0.019
705	FBgn0011828	Pxn	chr3L	-	2629140	2629596	2629140	2629584	2629913	2630064	705	0,0,2	1,0,2	0,0,0	0,0,3	61	49	1	1	0.0,NA,0.445	NA,NA,0.0	0.223
707	FBgn0010909	msn	chr3L	-	2556941	2557076	2556941	2557070	2557135	2557285	707	27,23,51	0,0,0	24,34,25	1,0,0	55	49	1	1	1.0,1.0,1.0	0.955,1.0,1.0	0.015
708	FBgn0010909	msn	chr3L	-	2557792	2558035	2557792	2558032	2560115	2560295	708	22,12,40	0,1,1	20,20,25	0,0,0	52	49	1	1	1.0,0.919,0.974	1.0,1.0,1.0	-0.036
709	FBgn0010909	msn	chr3L	-	2557792	2558389	2557792	2558032	2560115	2560295	709	51,32,75	0,1,1	36,32,30	0,0,0	98	49	1	1	1.0,0.941,0.974	1.0,1.0,1.0	-0.028
710	FBgn0010909	msn	chr3L	-	2557792	2558389	2557792	2558035	2560115	2560295	710	51,32,75	22,12,39	36,32,28	20,19,23	98	49	0.140499	0.615755	0.537,0.571,0.49	0.474,0.457,0.378	0.096
711	FBgn0010909	msn	chr3L	-	2564396	2564755	2564396	2564695	2565600	2565621	711	16,10,29	4,2,7	8,22,17	0,2,0	98	49	5.38286e-05	0.00324919	0.667,0.714,0.674	1.0,0.846,1.0	-0.264
712	FBgn0010909	msn	chr3L	-	2564396	2564755	2564396	2564695	2566201	2566375	712	14,10,33	26,12,48	9,27,18	20,21,23	98	49	0.518049	1	0.212,0.294,0.256	0.184,0.391,0.281	-0.031
713	FBgn0010909	msn	chr3L	-	2585604	2585738	2585604	2585732	2586036	2586254	713	5,1,16	1,0,0	2,7,7	0,2,0	55	49	1	1	0.817,1.0,1.0	1.0,0.757,1.0	0.02
714	FBgn0010909	msn	chr3L	-	2585604	2585738	2585604	2585732	2586402	2586540	714	11,9,33	0,0,1	10,16,12	0,0,0	55	49	1	1	1.0,1.0,0.967	1.0,1.0,1.0	-0.011
715	FBgn0002872	mu2	chr3L	-	1945436	1945573	1945436	1945528	1945647	1946484	715	0,2,2	2,0,0	0,0,1	6,1,0	94	49	0.00310586	0.0521054	0.0,1.0,1.0	0.0,0.0,1.0	0.333
716	FBgn0002872	mu2	chr3L	-	1945436	1945591	1945436	1945528	1945647	1946484	716	1,2,2	2,0,0	0,0,2	6,1,0	98	49	0.000440155	0.0160334	0.2,1.0,1.0	0.0,0.0,1.0	0.4
717	FBgn0002872	mu2	chr3L	-	1945436	1945591	1945436	1945573	1945647	1946484	717	1,0,1	0,0,1	0,0,2	0,0,1	67	49	1	1	1.0,NA,0.422	NA,NA,0.594	0.117
718	FBgn0083984	CG34148	chr3R	-	21878232	21878424	21878232	21878419	21878486	21878686	718	0,1,0	4,6,11	0,0,0	0,1,3	54	49	1	1	0.0,0.131,0.0	NA,0.0,0.0	0.044
721	FBgn0035252	CG7970	chr3L	+	1653130	1653254	1653141	1653254	1653004	1653043	721	1,0,1	1,0,1	0,0,0	0,0,2	60	49	1	1	0.45,NA,0.45	NA,NA,0.0	0.45
723	FBgn0259985	Mppe	chr2R	-	12026091	12026599	12026091	12026572	12026722	12026985	723	14,8,39	26,14,66	8,7,12	18,33,24	76	49	0.0883456	0.483759	0.258,0.269,0.276	0.223,0.12,0.244	0.072
724	FBgn0259985	Mppe	chr2R	-	12027041	12027157	12027041	12027151	12027222	12027707	724	13,13,31	39,29,85	9,5,5	40,21,41	55	49	0.0109443	0.125859	0.229,0.285,0.245	0.167,0.175,0.098	0.106
728	FBgn0010280	Taf4	chr3L	+	16113884	16114141	16113895	16114141	16113211	16113365	728	1,6,15	0,0,2	8,2,4	0,3,0	60	49	0.285263	0.912394	1.0,1.0,0.86	1.0,0.353,1.0	0.169
729	FBgn0000108	Appl	chrX	+	571130	571352	571133	571352	570861	571000	729	37,30,76	11,11,32	32,32,34	6,8,4	52	49	0.0111011	0.126641	0.76,0.72,0.691	0.834,0.79,0.889	-0.114
730	FBgn0000108	Appl	chrX	+	572136	572289	572148	572289	571426	572058	730	46,30,99	0,1,5	38,43,46	7,3,1	61	49	0.0438072	0.315501	1.0,0.96,0.941	0.813,0.92,0.974	0.065
731	FBgn0000108	Appl	chrX	+	572136	572289	572148	572289	571426	572070	731	24,17,63	20,10,50	21,27,36	15,13,20	61	49	0.245934	0.84143	0.491,0.577,0.503	0.529,0.625,0.591	-0.058
732	FBgn0000108	Appl	chrX	+	573852	574002	573864	574002	572136	572289	732	35,23,116	22,11,44	46,55,36	19,15,28	61	49	0.987864	1	0.561,0.627,0.679	0.66,0.747,0.508	-0.016
733	FBgn0000108	Appl	chrX	+	574941	575089	574944	575089	574195	574878	733	36,19,42	5,1,11	17,24,16	2,2,2	52	49	0.188415	0.746332	0.872,0.947,0.783	0.889,0.919,0.883	-0.03
734	FBgn0261261	plx	chr3R	+	5686788	5687369	5687040	5687369	5685854	5686270	734	5,5,10	2,0,1	3,11,12	0,0,0	98	49	0.588695	1	0.556,1.0,0.833	1.0,1.0,1.0	-0.204
736	FBgn0032202	REPTOR-BP	chr2L	+	10264548	10264633	10264551	10264633	10264124	10264264	736	0,1,0	4,4,2	0,0,0	2,4,2	52	49	1	1	0.0,0.191,0.0	0.0,0.0,0.0	0.064
740	FBgn0035107	mri	chr3L	+	201170	201368	201173	201368	200173	201060	740	3,4,7	0,0,2	6,3,11	1,0,0	52	49	1	1	1.0,1.0,0.767	0.85,1.0,1.0	-0.028
741	FBgn0027786	Mtch	chr3L	+	184774	185074	184777	185074	184625	184669	741	0,2,6	0,0,2	4,1,6	1,0,0	52	49	1	1	NA,1.0,0.739	0.79,1.0,1.0	-0.061
742	FBgn0027786	Mtch	chr3L	+	184774	185074	184777	185074	184625	184681	742	0,0,5	2,1,0	0,0,1	0,0,3	52	49	1	1	0.0,0.0,1.0	NA,NA,0.239	0.094
744	FBgn0259938	cwo	chr3R	+	10396236	10396820	10396696	10396820	10388257	10389437	744	3,4,3	1,4,6	209206201	4,9,1	98	49	1.46158e-09	1.04211e-06	0.6,0.333,0.2	0.963,0.92,0.99	-0.58
748	FBgn0015591	AstA	chr3R	-	24761389	24761830	24761389	24761827	24764852	24765071	748	0,0,2	1,0,0	2,0,2	0,0,0	52	49	1	1	0.0,NA,1.0	1.0,NA,1.0	-0.5
751	FBgn0027598	cindr	chr3R	+	30820880	30821057	30820886	30821057	30817613	30818207	751	7,1,1	0,1,3	3,2,4	4,5,0	55	49	0.437186	1	1.0,0.471,0.229	0.401,0.263,1.0	0.012
753	FBgn0024807	DIP1	chrX	-	21628360	21628754	21628360	21628709	21629973	21630148	753	44,40,139	1,0,6	56,44,93	1,0,7	94	49	0.532812	1	0.958,1.0,0.924	0.967,1.0,0.874	0.014
754	FBgn0262975	cnc	chr3R	-	23220416	23220896	23220416	23220643	23221845	23221961	754	37,66,32	7,15,20	34,32,27	2,8,0	98	49	0.00792869	0.0983157	0.725,0.688,0.444	0.895,0.667,1.0	-0.235
755	FBgn0032243	Klp31E	chr2L	+	10416690	10416882	10416693	10416882	10416504	10416636	755	0,3,3	0,0,2	1,0,4	0,0,0	52	49	1	1	NA,1.0,0.586	1.0,NA,1.0	-0.207
756	FBgn0035298	SCOT	chr3L	+	1964836	1965273	1965074	1965273	1964458	1964609	756	1,0,1	2,2,6	0,0,1	0,0,0	98	49	1	1	0.2,0.0,0.077	NA,NA,1.0	-0.908
757	FBgn0039928	Cals	chr4	-	1115254	1115897	1115254	1115894	1115955	1116079	757	14,4,24	11,7,47	4,9,12	24,18,25	52	49	0.0934828	0.488302	0.545,0.35,0.325	0.136,0.32,0.311	0.151
758	FBgn0030038	CG1440	chrX	+	8438919	8439758	8439108	8439758	8437056	8437294	758	7,8,11	3,4,0	12,7,12	1,0,1	98	49	1	1	0.538,0.5,1.0	0.857,1.0,0.857	-0.225
762	FBgn0003301	rut	chrX	-	14791247	14792428	14791247	14792353	14793125	14794152	762	181113339	2,0,0	275306269	0,0,0	98	49	1	1	0.978,1.0,1.0	1.0,1.0,1.0	-0.007
763	FBgn0051363	Jupiter	chr3R	-	11604141	11604283	11604141	11604239	11604585	11604754	763	6,6,5	2,2,1	6,7,8	0,0,0	93	49	0.00137931	0.0326863	0.613,0.613,0.725	1.0,1.0,1.0	-0.35
764	FBgn0260468	CG7950	chr3R	+	30057115	30058131	30057139	30058131	30056858	30057034	764	0,2,4	4,0,1	0,0,0	0,0,1	73	49	1	1	0.0,1.0,0.729	NA,NA,0.0	0.576
766	FBgn0025836	RhoGAP1A	chrX	+	134265	134564	134268	134564	133502	134127	766	0,0,2	11,8,19	2,0,2	10,15,15	52	49	0.442253	1	0.0,0.0,0.09	0.159,0.0,0.112	-0.06
767	FBgn0042213	CG18731	chr3R	+	29725222	29725690	29725237	29725690	29725026	29725173	767	0,0,1	1,4,2	3,0,0	1,1,0	64	49	1	1	0.0,0.0,0.277	0.697,0.0,NA	-0.256
770	FBgn0003048	pcx	chrX	+	2225905	2226227	2225917	2226227	2225295	2225863	770	0,0,1	13,13,33	0,0,0	17,13,19	61	49	1	1	0.0,0.0,0.024	0.0,0.0,0.0	0.008
771	FBgn0039668	Trc8	chr3R	-	29500316	29500513	29500316	29500498	29500718	29500893	771	2,4,1	0,3,2	4,1,1	3,0,3	64	49	0.637865	1	1.0,0.505,0.277	0.505,1.0,0.203	0.025
772	FBgn0041605	cpx	chr3R	+	4295119	4295286	4295128	4295286	4284225	4284406	772	120154220	5,4,4	109,103,73	5,1,2	58	49	0.841124	1	0.953,0.97,0.979	0.948,0.989,0.969	-0.001
773	FBgn0041605	cpx	chr3R	+	4295119	4295286	4295128	4295286	4288071	4288083	773	107152212	392392784	106,100,71	294264263	58	49	0.42966	1	0.187,0.247,0.186	0.233,0.242,0.186	-0.014
774	FBgn0041605	cpx	chr3R	+	4295119	4295286	4295128	4295286	4291737	4292072	774	114155217	50,44,67	108,100,71	44,57,48	58	49	0.0078871	0.0983157	0.658,0.748,0.732	0.675,0.597,0.555	0.104
775	FBgn0041605	cpx	chr3R	+	4297487	4301541	4299789	4301541	4295567	4295700	775	9909942217	3,0,1	7327791263	4,0,1	98	49	1	1	0.994,1.0,0.999	0.989,1.0,0.998	0.002
776	FBgn0041605	cpx	chr3R	+	4297487	4304604	4302525	4304604	4295567	4295700	776	450504906	2,4,0	310352638	0,4,0	98	49	1	1	0.991,0.984,1.0	1.0,0.978,1.0	-0.001
777	FBgn0027594	drpr	chr3L	-	1717946	1718153	1717946	1718096	1723579	1723705	777	19,29,47	1,2,7	22,11,12	2,3,8	98	49	0.0578989	0.36695	0.905,0.879,0.77	0.846,0.647,0.429	0.211
779	FBgn0267435	chp	chr3R	-	31207620	31207849	31207620	31207840	31207934	31208069	779	198120563	2,0,4	281302366	4,4,3	58	49	0.722222	1	0.988,1.0,0.992	0.983,0.985,0.99	0.007
780	FBgn0267435	chp	chr3R	-	31209482	31209719	31209482	31209698	31210260	31210730	780	5234781279	12,9,44	588746921	13,14,28	70	49	0.488028	1	0.968,0.974,0.953	0.969,0.974,0.958	-0.002
781	FBgn0001263	inaD	chr2R	-	22857600	22858211	22857600	22858175	22858561	22858794	781	61,81,211	326373955	58,55,99	254233398	85	49	0.357987	1	0.097,0.111,0.113	0.116,0.12,0.125	-0.013
782	FBgn0053547	Rim	chr3R	-	17882100	17884103	17882100	17882183	17885603	17885947	782	4493981158	11,3,7	511418330	7,3,1	98	49	0.422516	1	0.953,0.985,0.988	0.973,0.986,0.994	-0.009
783	FBgn0053547	Rim	chr3R	-	17882100	17884682	17882100	17882183	17885603	17885947	783	5514531378	11,3,7	571500402	7,3,1	98	49	0.454987	1	0.962,0.987,0.99	0.976,0.988,0.995	-0.007
784	FBgn0053547	Rim	chr3R	-	17882100	17884682	17882100	17884103	17885603	17885947	784	4613681150	5,9,13	475416486	9,10,12	98	49	0.0836533	0.465975	0.979,0.953,0.978	0.963,0.954,0.953	0.013
785	FBgn0001215	Hrb98DE	chr3R	+	28600705	28601195	28600717	28601195	28599833	28599999	785	11,10,6	17,12,42	5,6,4	13,22,47	61	49	0.0574986	0.36695	0.342,0.401,0.103	0.236,0.18,0.064	0.122
786	FBgn0001215	Hrb98DE	chr3R	+	28600705	28601195	28600717	28601195	28600406	28600568	786	29,16,59	57,63,176	18,10,33	46,47,93	61	49	0.652128	1	0.29,0.169,0.212	0.239,0.146,0.222	0.021
787	FBgn0051051	CG31051	chr3R	-	28519547	28520006	28519547	28519988	28520050	28520284	787	1,0,0	2,1,0	1,0,0	0,0,0	67	49	1	1	0.268,0.0,NA	1.0,NA,NA	-0.866
791	FBgn0039530	Tusp	chr3R	+	27631288	27633205	27631291	27633205	27630954	27631226	791	3,7,16	4,7,25	1,2,3	10,3,7	52	49	0.0432728	0.315501	0.414,0.485,0.376	0.086,0.386,0.288	0.172
792	FBgn0039530	Tusp	chr3R	+	27633654	27633846	27633660	27633846	27633261	27633597	792	14,22,29	0,0,0	19,16,20	0,1,0	55	49	1	1	1.0,1.0,1.0	1.0,0.934,1.0	0.022
793	FBgn0278608	Dsp1	chrX	+	16336266	16336743	16336287	16336743	16334300	16334413	793	6,5,18	12,12,28	5,10,8	21,14,24	70	49	0.32005	0.96726	0.259,0.226,0.31	0.143,0.333,0.189	0.043
794	FBgn0278608	Dsp1	chrX	+	16336266	16336743	16336290	16336743	16334300	16334413	794	6,5,18	5,6,14	6,10,8	6,9,12	73	49	0.517237	1	0.446,0.359,0.463	0.402,0.427,0.309	0.043
795	FBgn0278608	Dsp1	chrX	+	16336287	16336743	16336290	16336743	16334300	16334413	795	12,12,28	5,6,14	22,14,24	6,9,12	52	49	0.796351	1	0.693,0.653,0.653	0.776,0.594,0.653	-0.008
796	FBgn0036892	Lon	chr3L	-	19610801	19611261	19610801	19611207	19611324	19611580	796	11,7,10	1,1,2	0,11,7	0,2,0	98	49	1	1	0.846,0.778,0.714	NA,0.733,1.0	-0.087
798	FBgn0261602	RpL8	chr3L	+	2587575	2587890	2587750	2587890	2587455	2587513	798	1,1,3	59,6,76	0,0,0	19,21,43	98	49	0.667332	1	0.008,0.077,0.019	0.0,0.0,0.0	0.035
799	FBgn0033244	CG8726	chr2R	-	7971243	7971564	7971243	7971529	7971636	7972003	799	2,1,5	17,10,14	3,8,5	10,6,4	84	49	0.00607489	0.0854855	0.064,0.055,0.172	0.149,0.438,0.422	-0.239
800	FBgn0034240	MESR4	chr2R	+	17551443	17556289	17551449	17556289	17549068	17551391	800	10,8,14	2,2,0	7,11,11	1,0,0	55	49	0.251145	0.848655	0.817,0.781,1.0	0.862,1.0,1.0	-0.088
801	FBgn0261553	CG42671	chr3L	+	11222614	11223565	11222617	11223565	11216585	11217282	801	9,8,29	61,31,107	3,13,3	29,21,23	52	49	0.926305	1	0.122,0.196,0.203	0.089,0.368,0.109	-0.015
805	FBgn0015558	tty	chrX	-	21336774	21337059	21336774	21337057	21338771	21339020	805	3,4,1	0,1,1	1,0,5	0,0,0	51	49	1	1	1.0,0.794,0.49	1.0,NA,1.0	-0.239
806	FBgn0030230	Rph	chrX	-	10750155	10750370	10750155	10750362	10750925	10751782	806	23,26,61	0,0,0	16,11,18	0,1,0	57	49	1	1	1.0,1.0,1.0	1.0,0.904,1.0	0.032
807	FBgn0004903	Rb97D	chr3R	-	26872582	26873678	26872582	26873555	26873859	26873998	807	43,93,237	0,0,1	56,63,169	0,0,0	98	49	1	1	1.0,1.0,0.992	1.0,1.0,1.0	-0.003
808	FBgn0004903	Rb97D	chr3R	-	26873859	26874016	26873859	26873998	26874066	26874790	808	10,2,17	12,5,43	1,5,10	11,5,8	67	49	0.830131	1	0.379,0.226,0.224	0.062,0.422,0.478	-0.044
809	FBgn0004903	Rb97D	chr3R	-	26872582	26874016	26872582	26873998	26874070	26874790	809	41,18,72	3,0,8	19,36,53	1,2,1	67	49	0.0716021	0.416753	0.909,1.0,0.868	0.933,0.929,0.975	-0.02
812	FBgn0262114	RanBPM	chr2R	+	10430533	10431915	10430879	10431915	10429711	10429783	812	96,95,207	2,10,14	69,77,66	11,1,0	98	49	0.404685	1	0.96,0.826,0.881	0.758,0.975,1.0	-0.022
813	FBgn0262114	RanBPM	chr2R	+	10430533	10431915	10430879	10431915	10430004	10430073	813	54,35,103	2,0,2	38,28,32	0,0,2	98	49	0.394433	1	0.931,1.0,0.963	1.0,1.0,0.889	0.002
814	FBgn0262114	RanBPM	chr2R	+	10433271	10433465	10433274	10433465	10433038	10433203	814	0,0,7	26,13,46	1,1,0	17,11,11	52	49	0.0561657	0.362408	0.0,0.0,0.125	0.053,0.079,0.0	-0.002
815	FBgn0262114	RanBPM	chr2R	+	10434636	10434785	10434645	10434785	10434426	10434590	815	1,1,2	21,13,52	1,4,1	21,17,30	58	49	0.444256	1	0.039,0.061,0.031	0.039,0.166,0.027	-0.034
816	FBgn0262114	RanBPM	chr2R	+	10434636	10434785	10434651	10434785	10434426	10434590	816	5,1,6	12,8,18	2,6,3	3,8,3	64	49	0.105159	0.524063	0.242,0.087,0.203	0.338,0.365,0.434	-0.202
817	FBgn0262114	RanBPM	chr2R	+	10434645	10434785	10434651	10434785	10434426	10434590	817	25,13,56	12,8,18	22,19,32	3,8,3	55	49	0.0315118	0.258252	0.65,0.591,0.735	0.867,0.679,0.905	-0.158
820	FBgn0028969	deltaCOP	chrX	-	1860426	1860624	1860426	1860621	1860685	1861098	820	1,3,1	9,4,7	1,1,4	6,2,6	52	49	0.455827	1	0.095,0.414,0.119	0.136,0.32,0.386	-0.071
821	FBgn0039955	CG41099	chr3R	+	3849498	3850235	3849502	3850235	3846728	3846894	821	19,18,33	6,13,13	1,16,26	8,1,14	53	49	0.701294	1	0.745,0.561,0.701	0.104,0.937,0.632	0.111
822	FBgn0039955	CG41099	chr3R	+	3849498	3850235	3849502	3850235	3846728	3846911	822	24,28,47	2,2,1	8,26,34	0,2,2	53	49	0.793951	1	0.917,0.928,0.978	1.0,0.923,0.94	-0.013
825	FBgn0262593	Shab	chr3L	+	2924074	2925476	2924077	2925476	2923555	2923923	825	146203356	3,2,8	104122117	3,8,2	52	49	0.119759	0.565484	0.979,0.99,0.977	0.97,0.935,0.982	0.02
826	FBgn0262593	Shab	chr3L	+	2947801	2948013	2947876	2948013	2940780	2941624	826	171193302	23,25,61	103104105	31,50,44	98	49	7.95658e-07	9.45507e-05	0.788,0.794,0.712	0.624,0.51,0.544	0.205
827	FBgn0262593	Shab	chr3L	+	2947801	2948013	2947876	2948013	2942565	2942655	827	168192299	2,4,15	101104105	0,3,7	98	49	0.706259	1	0.977,0.96,0.909	1.0,0.945,0.882	0.006
829	FBgn0027279	l(1)G0196	chrX	+	22495478	22495977	22495490	22495977	22494032	22494275	829	23,34,41	136183357	10,16,27	109135146	61	49	0.589785	1	0.12,0.13,0.084	0.069,0.087,0.129	0.016
830	FBgn0027279	l(1)G0196	chrX	+	22496367	22496548	22496376	22496548	22496041	22496313	830	54,73,79	18,37,40	49,35,41	28,16,17	58	49	0.809504	1	0.717,0.625,0.625	0.597,0.649,0.671	0.017
831	FBgn0027279	l(1)G0196	chrX	+	22496367	22496548	22496379	22496548	22496041	22496313	831	59,78,83	32,37,59	50,39,43	21,38,16	61	49	0.839048	1	0.597,0.629,0.531	0.657,0.452,0.683	-0.012
832	FBgn0027279	l(1)G0196	chrX	+	22496376	22496548	22496379	22496548	22496041	22496313	832	23,42,44	32,37,59	29,20,19	21,38,16	52	49	0.763549	1	0.404,0.517,0.413	0.565,0.332,0.528	-0.03
833	FBgn0027279	l(1)G0196	chrX	+	22500997	22502869	22502194	22502869	22498306	22498619	833	360512906	2,1,5	400445742	1,0,3	98	49	1	1	0.989,0.996,0.989	0.995,1.0,0.992	-0.004
834	FBgn0027279	l(1)G0196	chrX	+	22500997	22502869	22502635	22502869	22498306	22498619	834	105118196	9,3,3	94107164	5,3,4	98	49	0.942972	1	0.854,0.952,0.97	0.904,0.947,0.953	-0.009
835	FBgn0027279	l(1)G0196	chrX	+	22502194	22502869	22502635	22502869	22498306	22498619	835	107119201	9,3,3	95106167	5,3,4	98	49	0.927518	1	0.856,0.952,0.971	0.905,0.946,0.954	-0.009
836	FBgn0039386	CG5948	chr3R	+	25896478	25896703	25896481	25896703	25895821	25896140	836	0,0,0	0,0,4	0,0,1	0,0,0	52	49	1	1	NA,NA,0.0	NA,NA,1.0	-1
838	FBgn0004611	Plc21C	chr2L	+	344023	344489	344041	344489	342865	343729	838	4,0,2	4,0,0	9,1,2	1,0,2	67	49	1	1	0.422,NA,1.0	0.868,1.0,0.422	-0.052
839	FBgn0004611	Plc21C	chr2L	+	344038	344489	344041	344489	342865	343729	839	0,0,1	4,0,0	0,0,0	1,0,2	52	49	1	1	0.0,NA,1.0	0.0,NA,0.0	0.5
840	FBgn0004611	Plc21C	chr2L	+	344554	344947	344575	344947	344023	344489	840	5,0,10	8,0,10	3,1,3	1,8,4	70	49	1	1	0.304,NA,0.412	0.677,0.08,0.344	-0.009
843	FBgn0051092	LpR2	chr3R	-	25718397	25718623	25718397	25718556	25719965	25720117	843	1,0,2	0,1,0	0,2,0	0,0,0	98	49	1	1	1.0,0.0,1.0	NA,1.0,NA	-0.333
847	FBgn0031990	PAPLA1	chr2L	-	8134841	8135617	8134841	8135614	8135673	8136092	847	8,4,5	0,0,0	5,2,6	0,1,2	52	49	0.669724	1	1.0,1.0,1.0	1.0,0.653,0.739	0.203
851	FBgn0036537	CG18081	chr3L	-	15834733	15834883	15834733	15834879	15835193	15835388	851	0,4,6	2,0,0	4,1,2	0,0,0	53	49	0.306238	0.947279	0.0,1.0,1.0	1.0,1.0,1.0	-0.333
853	FBgn0031589	Naprt	chr2L	-	4196474	4196814	4196474	4196779	4197146	4197380	853	6,16,16	8,2,13	11,20,11	5,4,5	84	49	0.342727	1	0.304,0.824,0.418	0.562,0.745,0.562	-0.108
854	FBgn0031589	Naprt	chr2L	-	4196474	4196814	4196474	4196779	4197964	4198071	854	6,16,16	8,19,14	11,20,11	9,8,13	84	49	0.279976	0.901231	0.304,0.329,0.4	0.416,0.593,0.33	-0.102
855	FBgn0266696	Svil	chr3L	+	2442435	2442960	2442438	2442960	2439498	2439830	855	88126161	162239373	60,55,111	131125168	52	49	0.67293	1	0.339,0.332,0.289	0.301,0.293,0.384	-0.006
857	FBgn0039249	CG11168	chr3R	+	24920316	24920633	24920358	24920633	24919923	24920047	857	2,3,19	0,0,0	12,1,5	1,0,0	91	49	1	1	1.0,1.0,1.0	0.866,1.0,1.0	0.045
858	FBgn0004237	Hrb87F	chr3R	-	13656845	13658297	13656845	13657125	13658461	13658564	858	16,18,17	1,5,3	18,14,10	3,8,9	98	49	0.0449271	0.318736	0.889,0.643,0.739	0.75,0.467,0.357	0.232
860	FBgn0001624	dlg1	chrX	+	11373816	11374510	11374256	11374510	11369664	11369799	860	58,84,125	0,1,5	53,56,39	1,2,1	98	49	0.640728	1	1.0,0.977,0.926	0.964,0.933,0.951	0.018
861	FBgn0001624	dlg1	chrX	+	11373816	11374510	11374268	11374510	11369664	11369799	861	63,91,130	0,2,8	57,56,43	1,1,3	98	49	0.614826	1	1.0,0.958,0.89	0.966,0.966,0.878	0.013
862	FBgn0001624	dlg1	chrX	+	11374256	11374510	11374268	11374510	11369664	11369799	862	7,10,13	0,2,8	6,4,5	1,1,3	61	49	0.828759	1	1.0,0.801,0.566	0.828,0.763,0.572	0.068
866	FBgn0001624	dlg1	chrX	+	11390175	11390540	11390230	11390540	11389667	11389781	866	27,51,52	0,0,1	24,33,38	2,0,0	98	49	1	1	1.0,1.0,0.963	0.857,1.0,1.0	0.035
867	FBgn0264574	Glut1	chr3L	+	983833	984058	983854	984058	982174	982297	867	2,2,10	3,0,0	3,2,1	1,0,0	70	49	0.211364	0.79317	0.318,1.0,1.0	0.677,1.0,1.0	-0.12
868	FBgn0264574	Glut1	chr3L	+	985725	986044	985940	986044	984136	984276	868	9,2,9	1,3,0	0,4,1	2,4,0	98	49	0.0119869	0.132506	0.818,0.25,1.0	0.0,0.333,1.0	0.245
870	FBgn0024555	flfl	chr3R	+	13690252	13690386	13690273	13690386	13689912	13690185	870	27,30,41	4,0,4	16,23,18	2,0,2	70	49	0.39871	1	0.825,1.0,0.878	0.848,1.0,0.863	-0.003
873	FBgn0039863	CG1815	chr3R	+	31670763	31671795	31670775	31671795	31669816	31669940	873	3,2,5	0,1,3	2,11,2	0,0,0	61	49	0.0577731	0.36695	1.0,0.616,0.572	1.0,1.0,1.0	-0.271
874	FBgn0260486	Ziz	chr2L	-	7477181	7478792	7477181	7478783	7478850	7480323	874	1,0,10	0,0,0	3,8,6	0,0,1	58	49	1	1	1.0,NA,1.0	1.0,1.0,0.835	0.055
875	FBgn0260486	Ziz	chr2L	-	7478850	7480326	7478850	7480323	7480560	7480896	875	0,0,2	2,0,0	0,1,4	0,3,0	52	49	1	1	0.0,NA,1.0	NA,0.239,1.0	-0.119
877	FBgn0029783	Sirt4	chrX	-	5664627	5665627	5664627	5665486	5665687	5665940	877	5,4,6	0,0,2	4,0,1	0,0,0	98	49	1	1	1.0,1.0,0.6	1.0,NA,1.0	-0.133
879	FBgn0051072	Lerp	chr3R	-	26862479	26862566	26862479	26862563	26862636	26862710	879	13,12,25	66,41,115	10,10,7	30,18,40	52	49	0.373118	1	0.157,0.216,0.17	0.239,0.344,0.142	-0.061
883	FBgn0014133	bif	chrX	+	11690811	11694740	11693546	11694740	11689200	11689543	883	72,54,185	6,0,0	104,82,91	0,0,0	98	49	0.271873	0.891215	0.857,1.0,1.0	1.0,1.0,1.0	-0.048
884	FBgn0015765	p38a	chr3R	-	24150415	24151769	24150415	24151745	24151845	24151965	884	0,1,0	3,7,7	1,0,0	3,3,2	73	49	1	1	0.0,0.087,0.0	0.183,0.0,0.0	-0.032
885	FBgn0010473	tutl	chr2L	+	4284700	4285074	4284758	4285074	4283147	4283252	885	2,1,3	3,2,12	1,0,0	6,4,1	98	49	0.00630252	0.0872563	0.25,0.2,0.111	0.077,0.0,0.0	0.161
886	FBgn0005649	Rox8	chr3R	-	24043055	24044145	24043055	24044127	24044196	24044290	886	1,8,11	14,9,25	1,8,8	11,5,9	67	49	0.467498	1	0.05,0.394,0.243	0.062,0.539,0.394	-0.103
887	FBgn0005649	Rox8	chr3R	-	24045437	24046491	24045437	24046488	24047818	24047990	887	10,4,13	1,0,1	0,4,7	4,0,0	52	49	1	1	0.904,1.0,0.925	0.0,1.0,1.0	0.276
888	FBgn0005649	Rox8	chr3R	-	24045437	24046491	24045437	24046488	24047960	24048049	888	4,9,12	6,0,3	2,5,2	0,0,0	52	49	6.81933e-05	0.00360161	0.386,1.0,0.79	1.0,1.0,1.0	-0.275
891	FBgn0267795	Frl	chr3L	+	14065588	14067268	14065615	14067268	14065071	14065158	891	6,2,8	1,0,1	3,0,0	0,0,0	76	49	1	1	0.795,1.0,0.838	1.0,NA,NA	-0.122
892	FBgn0267795	Frl	chr3L	+	14069891	14070369	14069921	14070369	14068807	14068927	892	6,10,13	2,2,2	11,2,6	4,0,3	79	49	0.556747	1	0.65,0.756,0.801	0.63,1.0,0.554	0.008
893	FBgn0050372	Asap	chr2R	-	8116266	8117104	8116266	8117020	8117164	8117284	893	21,17,61	0,0,1	18,26,20	0,0,0	98	49	1	1	1.0,1.0,0.968	1.0,1.0,1.0	-0.011
896	FBgn0016754	sba	chr3R	-	23894173	23895497	23894173	23895426	23896208	23897191	896	46,58,150	0,0,2	43,39,76	0,0,0	98	49	1	1	1.0,1.0,0.974	1.0,1.0,1.0	-0.009
897	FBgn0016754	sba	chr3R	-	23894173	23895497	23894173	23895426	23897062	23897191	897	46,58,150	5,2,4	43,39,76	6,4,3	98	49	0.164667	0.688609	0.821,0.935,0.949	0.782,0.83,0.927	0.055
898	FBgn0016754	sba	chr3R	-	23921517	23921780	23921517	23921709	23922895	23922973	898	55,75,174	25,28,75	43,44,65	22,12,39	98	49	0.704044	1	0.524,0.573,0.537	0.494,0.647,0.455	0.013
899	FBgn0085384	CG34355	chr3R	+	23829956	23830033	23829959	23830033	23820591	23821746	899	3,5,11	0,0,0	6,5,1	1,0,0	52	49	1	1	1.0,1.0,1.0	0.85,1.0,1.0	0.05
900	FBgn0039116	CG10375	chr3R	+	23768008	23768329	23768078	23768329	23767711	23767870	900	7,11,13	0,0,4	0,1,5	0,2,0	98	49	1	1	1.0,1.0,0.619	NA,0.2,1.0	0.273
901	FBgn0039730	CG7903	chr3R	-	29994147	29994739	29994147	29994733	29994792	29995078	901	3,4,4	0,0,1	1,1,2	0,0,0	55	49	1	1	1.0,1.0,0.781	1.0,1.0,1.0	-0.073
903	FBgn0024811	Crk	chr4	+	210557	210680	210581	210680	210223	210486	903	65,59,176	0,2,2	53,65,99	0,0,0	73	49	0.705071	1	1.0,0.952,0.983	1.0,1.0,1.0	-0.022
904	FBgn0043884	mask	chr3R	+	24236341	24236513	24236344	24236513	24236026	24236270	904	60,36,122	22,20,29	58,53,50	9,6,16	52	49	0.031021	0.255699	0.72,0.629,0.799	0.859,0.893,0.746	-0.117
905	FBgn0043884	mask	chr3R	+	24239819	24241044	24239828	24241044	24239541	24239757	905	71,61,150	4,0,5	75,67,74	1,3,5	58	49	0.649415	1	0.937,1.0,0.962	0.984,0.95,0.926	0.013
906	FBgn0043884	mask	chr3R	+	24241114	24241200	24241117	24241200	24239819	24241044	906	37,35,71	0,0,3	34,47,48	0,0,0	52	49	1	1	1.0,1.0,0.957	1.0,1.0,1.0	-0.014
907	FBgn0004698	Xpc	chr2R	+	15312032	15312817	15312035	15312817	15311509	15311967	907	1,3,6	15,11,19	2,2,5	11,9,10	52	49	0.655772	1	0.059,0.204,0.229	0.146,0.173,0.32	-0.049
908	FBgn0015222	Fer1HCH	chr3R	-	30387463	30387602	30387463	30387550	30387774	30387860	908	12,12,41	46,23,61	12,10,16	29,5,11	98	49	0.0914363	0.486523	0.115,0.207,0.252	0.171,0.5,0.421	-0.173
909	FBgn0015222	Fer1HCH	chr3R	-	30387463	30387642	30387463	30387550	30387774	30387860	909	12,18,45	46,23,61	13,15,20	29,5,11	98	49	0.0675525	0.399488	0.115,0.281,0.269	0.183,0.6,0.476	-0.198
910	FBgn0015222	Fer1HCH	chr3R	-	30387463	30387642	30387463	30387602	30387774	30387860	910	0,6,5	0,0,1	3,5,6	2,0,2	89	49	1	1	NA,1.0,0.734	0.452,1.0,0.623	0.175
911	FBgn0034229	CG4847	chr2R	+	17512451	17512715	17512456	17512715	17512229	17512263	911	19,6,9	0,0,0	5,3,2	2,0,0	54	49	1	1	1.0,1.0,1.0	0.694,1.0,1.0	0.102
912	FBgn0039081	Irk2	chr3R	-	23514208	23514326	23514208	23514323	23514376	23515159	912	1,0,0	5,1,10	0,0,0	3,1,0	52	49	1	1	0.159,0.0,0.0	0.0,0.0,NA	0.053
913	FBgn0041180	Tep4	chr2L	+	19553969	19556092	19553975	19556092	19553361	19553915	913	0,0,1	9,5,19	0,0,0	3,6,8	55	49	1	1	0.0,0.0,0.045	0.0,0.0,0.0	0.015
915	FBgn0013342	nSyb	chr3L	-	1636817	1637272	1636817	1637269	1637722	1637752	915	25,11,44	102,71,189	12,11,14	107,64,90	52	49	0.0418675	0.310954	0.188,0.127,0.18	0.096,0.139,0.128	0.044
916	FBgn0010548	Aldh-III	chr2R	-	7466878	7467316	7466878	7467050	7467482	7467633	916	6,0,7	6,6,13	4,1,4	7,3,7	98	49	0.69086	1	0.333,0.0,0.212	0.222,0.143,0.222	-0.014
917	FBgn0010548	Aldh-III	chr2R	-	7475341	7475380	7475341	7475377	7475439	7475559	917	0,0,3	4,0,4	1,0,1	2,2,1	52	49	1	1	0.0,NA,0.414	0.32,0.0,0.485	-0.061
918	FBgn0051145	CG31145	chr3R	-	23668218	23668467	23668218	23668340	23669586	23669659	918	192381394	50,119,84	439525690	65,88,108	98	49	0.000122157	0.00580652	0.658,0.616,0.701	0.772,0.749,0.762	-0.103
920	FBgn0004395	unk	chr3R	-	23154844	23154970	23154844	23154967	23155131	23155240	920	0,1,0	0,0,4	0,0,1	0,0,0	52	49	1	1	NA,1.0,0.0	NA,NA,1.0	-0.5
921	FBgn0004395	unk	chr3R	-	23154844	23154970	23154844	23154967	23155808	23156011	921	0,1,0	13,24,26	0,0,3	17,21,24	52	49	0.851395	1	0.0,0.038,0.0	0.0,0.0,0.105	-0.022
922	FBgn0032726	CG10621	chr2L	-	18953403	18953790	18953403	18953573	18954271	18954431	922	1,2,1	1,1,1	1,0,1	0,0,1	98	49	1	1	0.333,0.5,0.333	1.0,NA,0.333	-0.278
923	FBgn0032036	CG13384	chr2L	+	8386474	8387378	8386486	8387378	8386138	8386385	923	8,3,9	4,7,18	0,4,11	6,7,13	61	49	0.41346	1	0.616,0.256,0.287	0.0,0.315,0.405	0.146
924	FBgn0032036	CG13384	chr2L	+	8386474	8387378	8386483	8387378	8386216	8386385	924	8,3,9	11,11,21	0,4,11	13,10,17	58	49	0.410687	1	0.381,0.187,0.266	0.0,0.253,0.353	0.076
925	FBgn0032036	CG13384	chr2L	+	8386483	8387378	8386486	8387378	8386216	8386385	925	11,11,21	4,7,18	13,10,17	6,7,13	52	49	0.94416	1	0.722,0.597,0.524	0.671,0.574,0.552	0.015
926	FBgn0034570	CG10543	chr2R	+	21004323	21007740	21004326	21007740	21004152	21004261	926	0,0,0	11,18,29	0,1,0	5,13,14	52	49	1	1	0.0,0.0,0.0	0.0,0.068,0.0	-0.023
927	FBgn0263072	CG43347	chrX	-	10608637	10608839	10608637	10608785	10610326	10610683	927	0,0,0	1,0,0	3,0,0	1,0,0	98	49	1	1	0.0,NA,NA	0.6,NA,NA	-0.6
930	FBgn0026620	tacc	chr3R	-	4737472	4737780	4737472	4737738	4739510	4739547	930	44,36,106	0,0,0	33,26,48	0,1,0	91	49	1	1	1.0,1.0,1.0	1.0,0.933,1.0	0.022
932	FBgn0026620	tacc	chr3R	-	4737472	4737780	4737472	4737738	4741851	4744182	932	21,22,69	3,0,5	24,16,36	0,0,0	91	49	0.000820564	0.0234025	0.79,1.0,0.881	1.0,1.0,1.0	-0.11
935	FBgn0037384	dgrn	chr3R	+	5825032	5825444	5825035	5825444	5824614	5824975	935	1,0,1	1,0,4	2,2,2	2,4,2	52	49	1	1	0.485,NA,0.191	0.485,0.32,0.485	-0.092
936	FBgn0037384	dgrn	chr3R	+	5825032	5825444	5825056	5825444	5824614	5824975	936	1,2,3	0,0,1	2,2,2	0,0,0	73	49	1	1	1.0,1.0,0.668	1.0,1.0,1.0	-0.111
937	FBgn0037384	dgrn	chr3R	+	5825035	5825444	5825056	5825444	5824614	5824975	937	1,2,6	0,0,1	2,4,2	0,0,0	70	49	1	1	1.0,1.0,0.808	1.0,1.0,1.0	-0.064
938	FBgn0026597	Axn	chr3R	+	30033804	30034125	30033822	30034125	30033598	30033743	938	9,4,14	3,0,6	11,12,22	2,3,3	67	49	0.519094	1	0.687,1.0,0.631	0.801,0.745,0.843	-0.024
943	FBgn0042693	wrd	chr3R	+	18169483	18170098	18169656	18170098	18167756	18167867	943	90,93,162	7,3,6	81,74,92	2,4,10	98	49	0.474424	1	0.865,0.939,0.931	0.953,0.902,0.821	0.02
944	FBgn0042693	wrd	chr3R	+	18169483	18170098	18169656	18170098	18168136	18168206	944	82,92,146	0,0,1	79,73,88	0,1,0	98	49	1	1	1.0,1.0,0.986	1.0,0.973,1.0	0.004
945	FBgn0042693	wrd	chr3R	+	18169483	18170098	18169656	18170098	18168777	18169121	945	82,90,145	0,1,0	77,72,87	0,0,1	98	49	1	1	1.0,0.978,1.0	1.0,1.0,0.978	0
947	FBgn0003435	sm	chr2R	-	19538029	19538391	19538029	19538211	19564461	19564512	947	16,14,19	7,1,22	21,32,21	10,11,10	98	49	0.95109	1	0.533,0.875,0.302	0.512,0.593,0.512	0.031
948	FBgn0003435	sm	chr2R	-	19538029	19538391	19538029	19538211	19573987	19574066	948	16,14,19	12,9,15	21,32,23	14,6,7	98	49	0.0455206	0.319765	0.4,0.437,0.388	0.429,0.727,0.622	-0.184
949	FBgn0003435	sm	chr2R	-	19538029	19538391	19538029	19538211	19574002	19574066	949	16,14,19	24,21,24	21,32,21	9,16,16	98	49	0.00112192	0.0290884	0.25,0.25,0.284	0.538,0.5,0.396	-0.217
950	FBgn0003435	sm	chr2R	-	19600881	19601019	19600881	19601004	19628480	19629070	950	108,76,163	0,0,0	89101113	0,0,1	64	49	1	1	1.0,1.0,1.0	1.0,1.0,0.989	0.004
954	FBgn0041096	rols	chr3L	-	12012930	12013408	12012930	12013405	12027021	12027161	954	0,0,1	0,0,0	0,0,0	0,1,0	52	49	1	1	NA,NA,1.0	NA,0.0,NA	1
956	FBgn0036090	CG8009	chr3L	+	10638553	10638700	10638565	10638700	10638422	10638494	956	0,1,0	1,4,10	0,0,1	0,0,4	61	49	1	1	0.0,0.167,0.0	NA,NA,0.167	-0.111
958	FBgn0014870	Psi	chr2R	-	16864568	16865036	16864568	16865033	16865091	16865329	958	30,15,51	36,36,52	24,18,29	29,33,25	52	49	0.735957	1	0.44,0.282,0.48	0.438,0.339,0.522	-0.032
961	FBgn0263219	Dscam4	chr3L	+	8280259	8280409	8280328	8280409	8279893	8279966	961	0,7,5	3,1,1	2,1,1	2,2,0	98	49	0.298055	0.935049	0.0,0.778,0.714	0.333,0.2,1.0	-0.014
962	FBgn0263219	Dscam4	chr3L	+	8280743	8281147	8280759	8281147	8280519	8280688	962	0,0,3	11,7,8	0,4,1	6,2,4	65	49	0.105918	0.524443	0.0,0.0,0.22	0.0,0.601,0.159	-0.18
964	FBgn0262714	Sap130	chr3L	+	12806867	12807830	12807092	12807830	12806239	12806337	964	12,14,26	9,15,19	17,14,22	14,9,4	98	49	0.198532	0.769312	0.4,0.318,0.406	0.378,0.437,0.733	-0.141
965	FBgn0262714	Sap130	chr3L	+	12806978	12807830	12807092	12807830	12806239	12806337	965	12,14,20	9,15,19	13,11,13	14,9,4	98	49	0.496495	1	0.4,0.318,0.345	0.317,0.379,0.619	-0.084
966	FBgn0262714	Sap130	chr3L	+	12811647	12811886	12811674	12811886	12810727	12811588	966	10,5,13	2,0,0	6,9,10	0,0,0	76	49	1	1	0.763,1.0,1.0	1.0,1.0,1.0	-0.079
969	FBgn0031398	CG10880	chr2L	-	2214971	2215459	2214971	2215456	2215514	2216311	969	0,0,1	0,0,0	1,0,0	0,1,0	52	49	1	1	NA,NA,1.0	1.0,0.0,NA	0.5
970	FBgn0051159	mRRF2	chr3R	+	22615801	22616015	22615806	22616015	22615228	22615740	970	5,0,0	2,1,2	1,1,0	0,1,0	54	49	1	1	0.694,0.0,0.0	1.0,0.476,NA	-0.507
971	FBgn0051158	Efa6	chr3R	+	22602844	22603923	22603463	22603923	22602195	22602435	971	317286691	0,0,1	266329280	0,0,0	98	49	1	1	1.0,1.0,0.997	1.0,1.0,1.0	-0.001
972	FBgn0051158	Efa6	chr3R	+	22605817	22607308	22607196	22607308	22605352	22605570	972	301277574	18,23,21	398442495	38,28,65	98	49	0.00127618	0.0316153	0.893,0.858,0.932	0.84,0.888,0.792	0.054
973	FBgn0051158	Efa6	chr3R	+	22607388	22608471	22607391	22608471	22605352	22605570	973	1,7,5	0,0,2	9,8,4	0,2,0	52	49	1	1	1.0,1.0,0.702	1.0,0.79,1.0	-0.029
974	FBgn0051158	Efa6	chr3R	+	22607388	22608471	22607391	22608471	22607196	22607308	974	4,10,20	2,4,2	20,13,14	0,1,3	52	49	0.0510642	0.340558	0.653,0.702,0.904	1.0,0.925,0.815	-0.16
975	FBgn0263873	sick	chr2L	+	19945168	19946702	19945269	19946702	19935252	19935527	975	10,11,8	4,0,1	2,2,4	2,0,0	98	49	0.0887502	0.483759	0.556,1.0,0.8	0.333,1.0,1.0	0.008
976	FBgn0053978	CG33978	chr4	-	158643	158704	158643	158662	159221	159712	976	0,0,0	0,2,0	0,1,0	0,0,0	91	49	1	1	NA,0.0,NA	NA,1.0,NA	-1
977	FBgn0031144	CG1529	chrX	-	21028651	21031533	21028651	21031522	21031586	21031950	977	2,0,1	7,0,5	0,3,1	2,1,2	60	49	1	1	0.189,NA,0.14	0.0,0.71,0.29	-0.169
979	FBgn0262124	uex	chr2R	-	3942933	3943141	3942933	3943138	3943195	3943335	979	21,29,47	15,9,27	18,9,38	9,16,11	52	49	0.706198	1	0.569,0.752,0.621	0.653,0.346,0.765	0.059
980	FBgn0038244	CG7987	chr3R	-	14574547	14575059	14574547	14574885	14575770	14575887	980	20,15,41	3,1,5	9,9,7	1,1,0	98	49	0.00724357	0.093903	0.769,0.882,0.804	0.818,0.818,1.0	-0.06
981	FBgn0266756	btsz	chr3R	-	14824071	14824307	14824071	14824202	14825036	14825175	981	3,0,5	1,0,1	1,0,1	0,0,0	98	49	1	1	0.6,NA,0.714	1.0,NA,1.0	-0.343
991	FBgn0052016	4E-T	chr4	-	953512	953899	953512	953806	954019	954226	991	75,76,228	1,1,0	82,76,106	0,0,0	98	49	1	1	0.974,0.974,1.0	1.0,1.0,1.0	-0.017
993	FBgn0259111	Ndae1	chr2L	-	7230888	7231183	7230888	7231126	7231812	7231980	993	28,47,57	0,0,0	17,20,31	1,0,0	98	49	1	1	1.0,1.0,1.0	0.895,1.0,1.0	0.035
994	FBgn0259111	Ndae1	chr2L	-	7230888	7231183	7230888	7231126	7234203	7234341	994	28,47,58	2,1,0	17,20,31	0,0,0	98	49	0.907155	1	0.875,0.959,1.0	1.0,1.0,1.0	-0.055
995	FBgn0259111	Ndae1	chr2L	-	7230888	7231183	7230888	7231126	7234526	7234997	995	44,59,82	7,2,6	28,38,49	1,2,4	98	49	0.419369	1	0.759,0.937,0.872	0.933,0.905,0.86	-0.043
999	FBgn0016696	Pitslre	chr3L	+	20773115	20776053	20773793	20776053	20771527	20771864	999	115,81,277	3,0,2	97,68,80	2,1,4	98	49	0.11323	0.543657	0.95,1.0,0.986	0.96,0.971,0.909	0.032
1000	FBgn0016696	Pitslre	chr3L	+	20772604	20776053	20773793	20776053	20771667	20771864	1000	205174455	3,0,2	156118157	2,1,4	98	49	0.259674	0.863159	0.972,1.0,0.991	0.975,0.983,0.952	0.018
1001	FBgn0016696	Pitslre	chr3L	+	20773115	20776053	20773793	20776053	20772604	20772963	1001	126,89,324	2,0,6	121,80,92	2,1,2	98	49	0.749392	1	0.969,1.0,0.964	0.968,0.976,0.958	0.01
1004	FBgn0261262	CG42613	chr3R	+	18937522	18937640	18937527	18937640	18931143	18931387	1004	18,5,22	0,0,1	14,8,10	1,1,0	54	49	1	1	1.0,1.0,0.952	0.927,0.879,1.0	0.049
1005	FBgn0051163	SKIP	chr3R	+	22293437	22296126	22293458	22296126	22292949	22293071	1005	2,0,2	0,4,0	0,0,0	1,0,0	70	49	1	1	1.0,0.0,1.0	0.0,NA,NA	0.667
1006	FBgn0035268	CG8001	chr3L	+	1757306	1758146	1757321	1758146	1756611	1757203	1006	0,0,1	5,5,2	0,0,3	1,0,3	64	49	1	1	0.0,0.0,0.277	0.0,NA,0.434	-0.125
1007	FBgn0033062	Ars2	chr2R	-	6080827	6081415	6080827	6081034	6081735	6081840	1007	83,92,243	6,10,24	71,64,108	14,13,22	98	49	0.00194656	0.0402289	0.874,0.821,0.835	0.717,0.711,0.711	0.13
1008	FBgn0033062	Ars2	chr2R	-	6084846	6085031	6084846	6085019	6085085	6085230	1008	30,22,58	5,0,9	35,37,46	3,6,5	61	49	0.773521	1	0.828,1.0,0.838	0.904,0.832,0.881	0.016
1013	FBgn0263400	CG43446	chr3R	-	20986503	20987265	20986503	20987262	20987331	20987936	1013	0,0,2	0,0,1	0,0,1	0,0,0	52	49	1	1	NA,NA,0.653	NA,NA,1.0	-0.347
1014	FBgn0013995	Calx	chr3R	+	21011266	21011415	21011281	21011415	21008721	21008736	1014	35,28,83	1,2,6	27,25,26	1,5,1	64	49	0.784022	1	0.964,0.915,0.914	0.954,0.793,0.952	0.031
1016	FBgn0051619	nolo	chr2L	+	21725067	21725445	21725085	21725445	21720358	21720481	1016	6,10,7	0,0,1	1,8,2	0,0,0	67	49	1	1	1.0,1.0,0.837	1.0,1.0,1.0	-0.054
1018	FBgn0053094	Synd	chr3R	+	20838675	20838887	20838678	20838887	20838512	20838623	1018	50,39,131	70,61,180	51,54,34	77,90,79	52	49	0.17992	0.726818	0.402,0.376,0.407	0.384,0.361,0.289	0.05
1019	FBgn0011290	Taf12	chr3R	-	11678943	11679398	11678943	11679184	11679566	11679690	1019	12,22,18	5,14,15	12,15,22	5,7,9	98	49	0.2336	0.824538	0.545,0.44,0.375	0.545,0.517,0.55	-0.084
1023	FBgn0034002	CG8079	chr2R	+	15221898	15222425	15222043	15222425	15221727	15221823	1023	7,7,17	1,1,0	2,7,7	0,0,0	98	49	1	1	0.778,0.778,1.0	1.0,1.0,1.0	-0.148
1024	FBgn0023097	bon	chr3R	+	20609939	20610300	20609963	20610300	20609225	20609400	1024	15,10,27	0,0,1	10,11,9	3,2,1	73	49	0.00096927	0.0271016	1.0,1.0,0.948	0.691,0.787,0.858	0.204
1030	FBgn0016917	Stat92E	chr3R	-	20539220	20539356	20539220	20539335	20539399	20539600	1030	14,9,29	20,11,32	17,28,44	22,22,52	70	49	0.584539	1	0.329,0.364,0.388	0.351,0.471,0.372	-0.038
1032	FBgn0027088	GlyRS	chr3L	+	15095254	15097686	15095273	15097686	15095141	15095185	1032	1,1,0	10,0,1	2,1,2	1,0,2	68	49	0.00287561	0.0494051	0.067,1.0,0.0	0.59,1.0,0.419	-0.314
1033	FBgn0038787	CG4360	chr3R	-	20324273	20326228	20324273	20326152	20326315	20326798	1033	4,1,20	0,0,1	10,5,8	4,2,0	98	49	0.000636418	0.0191895	1.0,1.0,0.909	0.556,0.556,1.0	0.266
1034	FBgn0019624	COX5A	chr3R	+	11819706	11820299	11819710	11820299	11819598	11819644	1034	0,1,0	28,22,27	1,0,0	17,13,11	53	49	1	1	0.0,0.04,0.0	0.052,0.0,0.0	-0.004
1035	FBgn0262582	cic	chr3R	+	20290358	20290583	20290370	20290583	20289485	20290195	1035	3,2,11	46,14,74	4,6,10	28,22,23	61	49	0.0317562	0.258768	0.05,0.103,0.107	0.103,0.18,0.259	-0.094
1036	FBgn0262582	cic	chr3R	+	20297096	20298532	20298383	20298532	20296199	20296499	1036	54,40,104	3,1,0	53,42,59	1,1,1	98	49	1	1	0.9,0.952,1.0	0.964,0.955,0.967	-0.011
1037	FBgn0262582	cic	chr3R	+	20299464	20299631	20299467	20299631	20299080	20299408	1037	37,19,70	8,3,10	28,47,27	7,4,4	52	49	0.663429	1	0.813,0.856,0.868	0.79,0.917,0.864	-0.011
1038	FBgn0262582	cic	chr3R	+	20299952	20300152	20299967	20300152	20299700	20299793	1038	28,34,72	9,7,25	35,37,33	15,9,10	64	49	0.857792	1	0.704,0.788,0.688	0.641,0.759,0.716	0.021
1039	FBgn0262582	cic	chr3R	+	20300607	20301377	20300634	20301377	20300216	20300412	1039	12,7,16	30,18,40	13,4,29	17,8,18	76	49	0.0129001	0.138351	0.205,0.2,0.205	0.33,0.244,0.51	-0.158
1041	FBgn0083975	Nlg4	chr3R	+	20237887	20238377	20237890	20238377	20227519	20228101	1041	0,1,1	0,0,0	0,0,3	1,0,0	52	49	1	1	NA,1.0,1.0	0.0,NA,1.0	0.5
1044	FBgn0035287	CG13937	chr3L	-	1881128	1881557	1881128	1881548	1882999	1883041	1044	5,7,14	1,2,1	2,5,8	0,0,0	58	49	0.207178	0.780037	0.809,0.747,0.922	1.0,1.0,1.0	-0.174
1047	FBgn0028582	lqf	chr3L	+	7535883	7536435	7536003	7536435	7535542	7535644	1047	169518134279	2,2,2	141012961930	4,2,2	98	49	1	1	0.998,0.998,0.999	0.994,0.997,0.998	0.002
1050	FBgn0262527	nsl1	chr3R	+	15798720	15799036	15798723	15799036	15798086	15798404	1050	4,0,1	1,0,0	0,2,4	0,0,0	52	49	1	1	0.79,NA,1.0	NA,1.0,1.0	-0.105
1053	FBgn0262527	nsl1	chr3R	+	15798720	15799036	15798723	15799036	15798086	15798477	1053	6,0,5	0,0,0	4,2,7	4,0,1	52	49	1	1	1.0,NA,1.0	0.485,1.0,0.868	0.216
1063	FBgn0038740	CG4562	chr3R	-	19874344	19874527	19874344	19874510	19875397	19875678	1063	1,0,3	2,2,25	4,1,6	2,4,12	66	49	0.00774796	0.0983157	0.271,0.0,0.082	0.598,0.157,0.271	-0.224
1064	FBgn0038735	CG4662	chr3R	+	19852019	19852425	19852022	19852425	19851831	19851918	1064	23,21,23	139115247	12,25,15	108119120	52	49	0.700242	1	0.135,0.147,0.081	0.095,0.165,0.105	-0.001
1066	FBgn0024963	GluClalpha	chr3R	+	19765632	19765751	19765644	19765751	19764248	19764428	1066	1,0,2	4,0,2	0,0,0	1,0,1	61	49	1	1	0.167,NA,0.445	0.0,NA,0.0	0.306
1067	FBgn0024963	GluClalpha	chr3R	+	19766489	19766647	19766522	19766647	19765644	19765751	1067	1,3,4	7,0,7	1,2,1	4,5,1	82	49	0.226058	0.81408	0.079,1.0,0.255	0.13,0.193,0.374	0.212
1068	FBgn0039056	CenB1A	chr3R	+	23121806	23121944	23121827	23121944	23121336	23121632	1068	3,3,6	9,2,15	1,1,3	2,6,4	70	49	0.446189	1	0.189,0.512,0.219	0.259,0.104,0.344	0.071
1070	FBgn0030089	AP-1gamma	chrX	+	9110617	9111005	9110821	9111005	9109549	9109694	1070	52,52,101	0,9,8	52,53,60	3,1,3	98	49	0.108511	0.533574	1.0,0.743,0.863	0.897,0.964,0.909	-0.055
1071	FBgn0027621	Pfrx	chrX	+	19506482	19509350	19506485	19509350	19496674	19496787	1071	8,2,10	6,4,0	3,2,5	5,5,0	52	49	0.548368	1	0.557,0.32,1.0	0.361,0.274,1.0	0.081
1072	FBgn0027621	Pfrx	chrX	+	19506482	19509350	19506485	19509350	19498372	19498880	1072	18,29,47	32,45,63	13,22,20	27,41,34	52	49	0.321846	0.968253	0.346,0.378,0.413	0.312,0.336,0.357	0.044
1073	FBgn0027621	Pfrx	chrX	+	19506482	19509350	19506485	19509350	19504422	19504537	1073	6,9,13	11,2,7	5,10,1	5,3,2	52	49	0.97981	1	0.339,0.809,0.636	0.485,0.759,0.32	0.073
1074	FBgn0027621	Pfrx	chrX	+	19506482	19509350	19506485	19509350	19505766	19505846	1074	5,0,4	0,0,2	1,2,1	0,0,1	52	49	1	1	1.0,NA,0.653	1.0,1.0,0.485	-0.002
1075	FBgn0027621	Pfrx	chrX	+	19506292	19509350	19506482	19509350	19505912	19506237	1075	100124157	0,0,0	105110114	0,0,2	98	49	1	1	1.0,1.0,1.0	1.0,1.0,0.966	0.011
1076	FBgn0263995	cpo	chr3R	+	18008864	18009009	18008867	18009009	18007261	18007324	1076	9,3,19	0,0,1	9,6,9	0,4,0	52	49	0.247792	0.84143	1.0,1.0,0.947	1.0,0.586,1.0	0.12
1078	FBgn0004876	cdi	chr3R	-	19049816	19050072	19049816	19050069	19050145	19050231	1078	37,31,64	25,32,75	32,44,46	22,43,28	52	49	0.278847	0.900635	0.582,0.477,0.446	0.578,0.491,0.608	-0.057
1079	FBgn0067864	Patj	chr3L	+	1798981	1800699	1799009	1800699	1798802	1798923	1079	5,5,7	0,0,0	4,10,16	1,0,0	77	49	1	1	1.0,1.0,1.0	0.718,1.0,1.0	0.094
1082	FBgn0004913	Gnf1	chr3R	+	4908181	4909090	4908247	4909090	4906788	4908119	1082	0,1,2	3,0,8	1,1,0	2,2,3	98	49	0.626212	1	0.0,1.0,0.111	0.2,0.2,0.0	0.237
1083	FBgn0051140	CG31140	chr3R	+	23965799	23966702	23965804	23966702	23963179	23963211	1083	5,2,13	0,3,0	13,6,3	0,3,1	54	49	0.501421	1	1.0,0.377,1.0	1.0,0.645,0.731	0
1084	FBgn0051140	CG31140	chr3R	+	23965799	23966702	23965804	23966702	23963179	23963223	1084	3,0,6	0,2,0	11,6,2	0,2,0	54	49	0.329253	0.980197	1.0,0.0,1.0	1.0,0.731,1.0	-0.244
1086	FBgn0085430	CG34401	chrX	+	18871630	18871873	18871633	18871873	18863949	18865719	1086	16,10,23	3,3,10	9,17,15	5,4,5	52	49	0.910561	1	0.834,0.759,0.684	0.629,0.8,0.739	0.036
1088	FBgn0028704	Nckx30C	chr2L	-	9722760	9722954	9722760	9722942	9727027	9727256	1088	8,3,5	10,3,6	3,1,2	1,0,6	61	49	0.600808	1	0.391,0.445,0.401	0.707,1.0,0.211	-0.227
1089	FBgn0028704	Nckx30C	chr2L	-	9742374	9744230	9742374	9744226	9746433	9746495	1089	5,1,5	0,0,1	6,7,7	0,1,0	53	49	1	1	1.0,1.0,0.822	1.0,0.866,1.0	-0.015
1091	FBgn0039600	CG1646	chr3R	+	28812226	28812486	28812236	28812486	28812101	28812154	1091	1,0,6	0,0,2	1,0,4	0,0,2	59	49	1	1	1.0,NA,0.714	1.0,NA,0.624	0.045
1092	FBgn0039600	CG1646	chr3R	+	28812226	28812486	28812394	28812486	28812101	28812154	1092	16,12,45	59,39,119	14,10,25	32,26,37	98	49	0.0962826	0.49746	0.119,0.133,0.159	0.179,0.161,0.253	-0.061
1093	FBgn0039600	CG1646	chr3R	+	28812236	28812486	28812394	28812486	28812101	28812154	1093	16,12,44	59,39,119	14,10,27	32,26,37	98	49	0.0637267	0.388352	0.119,0.133,0.156	0.179,0.161,0.267	-0.066
1094	FBgn0036624	RAF2	chr3L	+	16386625	16386956	16386631	16386956	16386326	16386570	1094	0,0,1	1,0,3	1,1,1	2,4,2	55	49	1	1	0.0,NA,0.229	0.308,0.182,0.308	-0.152
1095	FBgn0038665	euc	chr3R	-	18978272	18978583	18978272	18978568	18978643	18978809	1095	4,0,5	2,0,2	2,0,0	0,0,0	64	49	1	1	0.605,NA,0.657	1.0,NA,NA	-0.369
1096	FBgn0013576	mtd	chr3R	-	5294305	5294879	5294305	5294855	5295640	5295795	1096	4,6,22	137,76,219	3,6,5	75,60,38	73	49	0.738819	1	0.019,0.05,0.063	0.026,0.063,0.081	-0.013
1098	FBgn0013576	mtd	chr3R	-	5334404	5335060	5334404	5334698	5349467	5350010	1098	413494589	0,1,0	105108149	0,0,0	98	49	1	1	1.0,0.996,1.0	1.0,1.0,1.0	-0.001
1100	FBgn0032515	loqs	chr2L	+	13384526	13384794	13384656	13384794	13383736	13384022	1100	20,17,40	3,4,5	11,29,22	11,0,10	98	49	0.390258	1	0.769,0.68,0.8	0.333,1.0,0.524	0.131
1101	FBgn0032515	loqs	chr2L	+	13384983	13385671	13384986	13385671	13383736	13384022	1101	11,5,30	0,0,3	5,6,9	0,0,0	52	49	0.471809	1	1.0,1.0,0.904	1.0,1.0,1.0	-0.032
1102	FBgn0032515	loqs	chr2L	+	13384983	13385671	13384986	13385671	13384656	13384794	1102	1,4,9	2,1,0	5,7,11	0,4,4	52	49	0.130795	0.597119	0.32,0.79,1.0	1.0,0.623,0.722	-0.078
1103	FBgn0265194	Trpm	chr2R	-	15306877	15307298	15306877	15307154	15308841	15308997	1103	1,2,12	0,0,4	0,0,3	0,1,2	98	49	1	1	1.0,1.0,0.6	NA,0.0,0.429	0.652
1104	FBgn0265194	Trpm	chr2R	-	15306877	15307298	15306877	15307154	15309195	15309368	1104	1,2,10	1,0,2	0,0,3	3,2,0	98	49	0.00111925	0.0290884	0.333,1.0,0.714	0.0,0.0,1.0	0.349
1105	FBgn0034742	CG4294	chr2R	-	22601212	22601370	22601212	22601364	22601529	22601815	1105	14,13,18	4,1,0	10,13,16	0,0,0	55	49	0.0690685	0.405316	0.757,0.921,1.0	1.0,1.0,1.0	-0.107
1106	FBgn0038652	CG7720	chr3R	-	18768871	18769116	18768871	18769113	18792050	18792120	1106	1,0,0	0,0,0	0,0,0	2,0,0	52	49	1	1	1.0,NA,NA	0.0,NA,NA	1
1109	FBgn0003261	Rm62	chr3R	-	6005949	6006114	6005949	6006102	6008036	6008573	1109	9,21,32	25,16,82	12,17,15	13,1,8	61	49	0.00651358	0.0884606	0.224,0.513,0.239	0.426,0.932,0.601	-0.328
1110	FBgn0003261	Rm62	chr3R	-	6008036	6008309	6008036	6008306	6008550	6008579	1110	8,9,13	42,48,109	5,9,10	44,21,47	52	49	0.341478	1	0.152,0.15,0.101	0.097,0.288,0.167	-0.05
1111	FBgn0014396	tim	chr2L	-	3501617	3502126	3501617	3502123	3502415	3502557	1111	15,3,8	1,0,0	51,47,57	1,2,2	52	49	0.719309	1	0.934,1.0,1.0	0.98,0.957,0.964	0.011
1113	FBgn0028540	CG9008	chr2L	-	13774339	13775185	13774339	13775047	13775254	13775406	1113	2,2,3	0,2,3	0,0,1	2,0,2	98	49	1	1	1.0,0.333,0.333	0.0,NA,0.2	0.455
1114	FBgn0037297	CG1116	chr3R	+	5219915	5220133	5219918	5220133	5219656	5219855	1114	5,0,12	12,5,20	0,4,1	2,0,0	52	49	0.00579683	0.0845283	0.282,0.0,0.361	0.0,1.0,1.0	-0.452
1119	FBgn0085391	trv	chr3R	+	28085425	28090740	28086886	28090740	28084462	28084616	1119	12,10,9	3,0,1	13,8,7	0,0,1	98	49	0.110167	0.539854	0.667,1.0,0.818	1.0,1.0,0.778	-0.098
1120	FBgn0261570	raskol	chrX	+	17751008	17751685	17751029	17751685	17750553	17750848	1120	1,2,6	13,13,31	2,2,1	16,13,17	70	49	0.330488	0.981824	0.051,0.097,0.119	0.08,0.097,0.04	0.017
1124	FBgn0038143	CG9813	chr3R	-	13377889	13378318	13377889	13378285	13378401	13378784	1124	27,30,34	62,69,161	15,24,24	64,77,120	82	49	0.154892	0.659333	0.206,0.206,0.112	0.123,0.157,0.107	0.046
1127	FBgn0026250	eIF1A	chr3R	+	18274825	18275141	18274866	18275141	18274664	18274756	1127	2,1,5	21,13,32	0,0,2	8,14,13	90	49	0.0289322	0.245579	0.049,0.04,0.078	0.0,0.0,0.077	0.03
1128	FBgn0040260	Ugt37D1	chr2L	+	16799660	16800520	16799680	16800520	16799024	16799133	1128	2,2,0	2,2,2	0,0,0	2,4,1	69	49	0.0665324	0.399488	0.415,0.415,0.0	0.0,0.0,0.0	0.277
1129	FBgn0004838	Hrb27C	chr2L	+	6922730	6922826	6922734	6922826	6920703	6920861	1129	44,62,97	0,2,3	38,52,58	1,0,0	53	49	0.493031	1	1.0,0.966,0.968	0.972,1.0,1.0	-0.013
1132	FBgn0003093	Pkc98E	chr3R	+	29044496	29045718	29044499	29045718	29044366	29044437	1132	8,1,3	3,0,1	6,3,5	2,1,1	52	49	0.39613	1	0.715,1.0,0.739	0.739,0.739,0.825	0.05
1137	FBgn0000533	ea	chr3R	+	15329082	15329566	15329179	15329566	15328728	15328993	1137	0,0,0	2,0,0	1,0,0	0,0,0	98	49	1	1	0.0,NA,NA	1.0,NA,NA	-1
1138	FBgn0035028	Start1	chr2R	+	24577152	24577299	24577175	24577299	24576565	24577107	1138	0,0,1	10,1,19	0,0,0	4,3,3	72	49	1	1	0.0,0.0,0.035	0.0,0.0,0.0	0.012
1140	FBgn0243486	rdo	chr2L	+	18065526	18065730	18065574	18065730	18065259	18065456	1140	2,0,1	2,1,1	0,0,0	1,1,0	97	49	1	1	0.336,0.0,0.336	0.0,0.0,NA	0.224
1142	FBgn0036212	CG11597	chr3L	-	11820337	11821719	11820337	11821482	11821833	11822092	1142	12,7,22	0,0,4	10,10,8	0,0,0	98	49	0.487498	1	1.0,1.0,0.733	1.0,1.0,1.0	-0.089
1143	FBgn0016126	CaMKI	chr4	+	446630	447035	446820	447035	445503	445648	1143	7769682570	5,2,2	6406871252	0,3,1	98	49	1	1	0.987,0.996,0.998	1.0,0.991,0.998	-0.003
1144	FBgn0004369	Ptp99A	chr3R	+	29481466	29481756	29481469	29481756	29476263	29476403	1144	12,23,34	0,3,4	20,29,33	1,1,0	52	49	1	1	1.0,0.878,0.889	0.95,0.965,1.0	-0.049
1147	FBgn0038619	CG7685	chr3R	+	18405219	18405425	18405237	18405425	18404939	18405159	1147	0,2,2	1,0,0	0,0,2	0,0,0	67	49	1	1	0.0,1.0,1.0	NA,NA,1.0	-0.333
1148	FBgn0016038	Vsp37A	chrX	+	621841	622146	621852	622146	621529	621797	1148	10,3,20	4,8,12	8,7,5	5,3,1	60	49	0.243794	0.84143	0.671,0.234,0.576	0.566,0.656,0.803	-0.181
1151	FBgn0016038	Vsp37A	chrX	+	622433	623051	622445	623051	622206	622358	1151	0,0,4	4,2,3	1,0,3	1,2,0	61	49	0.388343	1	0.0,0.0,0.517	0.445,0.0,1.0	-0.309
1152	FBgn0261617	nej	chrX	-	9674813	9674924	9674813	9674894	9676511	9676669	1152	13,20,35	4,1,3	16,19,12	5,7,2	79	49	0.05733	0.36695	0.668,0.925,0.879	0.665,0.627,0.788	0.131
1153	FBgn0261617	nej	chrX	-	9677114	9681209	9677114	9681191	9681273	9681642	1153	1,1,0	11,14,28	0,2,3	18,17,20	67	49	1	1	0.062,0.05,0.0	0.0,0.079,0.099	-0.022
1154	FBgn0039883	RhoGAP100F	chr3R	+	31837769	31838027	31837773	31838027	31836871	31837181	1154	0,1,3	1,0,4	1,1,4	4,1,1	53	49	0.2454	0.84143	0.0,1.0,0.409	0.188,0.48,0.787	-0.015
1155	FBgn0039594	snu	chr3R	+	28693135	28693277	28693171	28693277	28692821	28692970	1155	116123282	18,13,28	32,14,42	9,7,4	85	49	0.0845941	0.467563	0.788,0.845,0.853	0.672,0.536,0.858	0.14
1156	FBgn0035267	CG13921	chr3L	+	1749717	1752390	1749720	1752390	1749470	1749654	1156	0,1,3	0,1,4	0,0,3	0,0,1	52	49	1	1	NA,0.485,0.414	NA,NA,0.739	-0.289
1158	FBgn0039536	unc80	chr3R	+	27667099	27667244	27667108	27667244	27666784	27666802	1158	1,0,1	2,1,2	0,0,0	1,1,1	58	49	1	1	0.297,0.0,0.297	0.0,0.0,0.0	0.198
1159	FBgn0039536	unc80	chr3R	+	27668411	27668754	27668468	27668754	27667870	27668068	1159	2,1,4	4,4,4	1,0,0	0,1,1	98	49	0.0230348	0.209721	0.2,0.111,0.333	1.0,0.0,0.0	-0.119
1160	FBgn0039536	unc80	chr3R	+	27675940	27676605	27675949	27676605	27675711	27675880	1160	6,0,2	0,0,2	0,0,0	1,1,0	58	49	1	1	1.0,NA,0.458	0.0,0.0,NA	0.729
1161	FBgn0039536	unc80	chr3R	+	27675940	27676605	27676054	27676605	27675711	27675880	1161	7,0,10	0,0,2	1,4,4	0,0,0	98	49	1	1	1.0,NA,0.714	1.0,1.0,1.0	-0.143
1162	FBgn0039536	unc80	chr3R	+	27675949	27676605	27676054	27676605	27675711	27675880	1162	1,0,10	0,0,2	2,5,4	0,0,0	98	49	1	1	1.0,NA,0.714	1.0,1.0,1.0	-0.143
1163	FBgn0261238	Alh	chr3R	-	7096886	7097346	7096886	7097250	7098318	7098483	1163	35,25,63	1,0,4	27,58,48	0,0,0	98	49	0.158684	0.671566	0.946,1.0,0.887	1.0,1.0,1.0	-0.056
1164	FBgn0261238	Alh	chr3R	-	7098825	7100545	7098825	7099522	7101136	7101497	1164	37,32,85	2,8,10	53,54,56	12,3,9	98	49	0.764417	1	0.902,0.667,0.81	0.688,0.9,0.757	0.011
1165	FBgn0263257	Cngl	chrX	-	15394984	15395191	15394984	15395107	15396398	15396618	1165	14,13,23	0,0,1	13,5,2	0,0,0	98	49	1	1	1.0,1.0,0.92	1.0,1.0,1.0	-0.027
1168	FBgn0033806	FLASH	chr2R	+	13207061	13207349	13207066	13207349	13206744	13206991	1168	4,3,11	0,0,1	2,3,1	0,0,0	54	49	1	1	1.0,1.0,0.909	1.0,1.0,1.0	-0.03
1169	FBgn0037710	CG9393	chr3R	-	9561582	9562111	9561582	9562001	9562174	9562570	1169	0,6,0	0,6,5	1,3,2	3,4,3	98	49	1	1	NA,0.333,0.0	0.143,0.273,0.25	-0.055
1172	FBgn0263048	Gpdh3	chr3R	+	22383558	22386548	22383561	22386548	22383411	22383504	1172	8,7,11	1,0,4	9,2,4	1,1,0	52	49	0.052721	0.34865	0.883,1.0,0.722	0.895,0.653,1.0	0.019
1173	FBgn0039187	CG6454	chr3R	+	24350726	24352351	24352052	24352351	24349889	24350235	1173	31,40,124	2,1,3	41,46,49	1,0,0	98	49	0.0748254	0.426804	0.886,0.952,0.954	0.953,1.0,1.0	-0.054
1181	FBgn0037670	Ibf1	chr3R	+	9260010	9260400	9260025	9260400	9259767	9259956	1181	2,0,0	0,0,2	0,0,3	0,0,0	64	49	1	1	1.0,NA,0.0	NA,NA,1.0	-0.5
1185	FBgn0001145	Gs2	chrX	+	11424269	11424454	11424281	11424454	11422831	11423072	1185	6,3,3	1,0,0	1,2,3	0,0,0	61	49	1	1	0.828,1.0,1.0	1.0,1.0,1.0	-0.057
1186	FBgn0001145	Gs2	chrX	+	11424264	11424454	11424269	11424454	11423956	11424103	1186	5,0,6	72,22,76	3,0,3	36,17,22	54	49	0.63563	1	0.059,0.0,0.067	0.07,0.0,0.11	-0.018
1189	FBgn0002044	swm	chr2L	+	19494556	19496869	19494559	19496869	19494032	19494498	1189	1,2,1	18,5,38	3,3,3	17,20,14	52	49	0.0434902	0.315501	0.05,0.274,0.024	0.143,0.124,0.168	-0.029
1190	FBgn0266717	Bruce	chr3R	-	10315795	10316074	10315795	10316041	10316201	10317548	1190	21,18,41	21,13,38	21,14,19	9,14,19	82	49	0.657359	1	0.374,0.453,0.392	0.582,0.374,0.374	-0.037
1191	FBgn0266717	Bruce	chr3R	-	10322207	10322383	10322207	10322380	10322446	10322715	1191	16,15,40	0,0,6	12,22,21	2,2,3	52	49	0.591411	1	1.0,1.0,0.863	0.85,0.912,0.868	0.078
1206	FBgn0010905	Spn	chr3L	-	2509761	2510575	2509761	2510557	2511162	2511763	1206	25,18,24	7,3,22	18,26,19	8,13,23	67	49	0.237986	0.831783	0.723,0.814,0.444	0.622,0.594,0.377	0.129
1207	FBgn0010905	Spn	chr3L	-	2512294	2512481	2512294	2512472	2512531	2512731	1207	3,0,12	37,38,50	3,4,7	22,18,36	58	49	0.337709	0.994426	0.064,0.0,0.169	0.103,0.158,0.141	-0.056
1208	FBgn0037652	CG11980	chr3R	+	9004138	9004451	9004141	9004451	9004016	9004075	1208	1,0,1	1,3,6	1,0,0	4,2,7	52	49	1	1	0.485,0.0,0.136	0.191,0.0,0.0	0.143
1209	FBgn0037680	pasi2	chr3R	+	9335496	9335635	9335499	9335635	9335169	9335252	1209	2,3,2	1,0,1	2,1,2	1,0,5	52	49	0.0105527	0.122516	0.653,1.0,0.653	0.653,1.0,0.274	0.126
1211	FBgn0037720	CG8312	chr3R	+	9622469	9622774	9622472	9622774	9621518	9622417	1211	1,0,0	1,0,1	0,0,0	0,1,0	52	49	1	1	0.485,NA,0.0	NA,0.0,NA	0.242
1213	FBgn0031738	CG9171	chr2L	-	5799117	5799411	5799117	5799277	5800043	5800173	1213	93132165	9,9,9	47,77,80	37,12,25	98	49	7.40763e-06	0.000621369	0.838,0.88,0.902	0.388,0.762,0.615	0.285
1214	FBgn0030674	HUWE1	chrX	+	15715657	15716154	15715660	15716154	15715305	15715577	1214	24,13,18	7,6,23	14,15,12	9,10,10	52	49	0.62423	1	0.764,0.671,0.424	0.594,0.586,0.531	0.049
1215	FBgn0030674	HUWE1	chrX	+	15721545	15724378	15721563	15724378	15716291	15721399	1215	7,5,30	5,3,15	16,3,10	12,6,4	67	49	0.475972	1	0.506,0.549,0.594	0.494,0.268,0.646	0.08
1216	FBgn0051352	Unc-115a	chr3R	-	9695586	9695653	9695586	9695637	9696421	9696507	1216	10,3,14	0,0,2	2,2,2	0,1,0	65	49	1	1	1.0,1.0,0.841	1.0,0.601,1.0	0.08
1217	FBgn0261823	Asx	chr2R	+	14507412	14507481	14507415	14507481	14507256	14507349	1217	0,2,2	7,2,1	0,0,0	2,5,7	52	49	0.0431063	0.315501	0.0,0.485,0.653	0.0,0.0,0.0	0.379
1218	FBgn0002932	neur	chr3R	-	9020347	9022044	9020347	9022041	9022103	9023845	1218	0,0,0	2,0,6	0,1,0	4,6,2	52	49	1	1	0.0,NA,0.0	0.0,0.136,0.0	-0.045
1219	FBgn0002413	dco	chr3R	-	31058539	31058642	31058539	31058627	31061076	31061210	1219	6,5,7	1,0,3	9,8,6	3,6,2	64	49	0.0722457	0.41879	0.821,1.0,0.641	0.697,0.505,0.697	0.188
1221	FBgn0085413	CG34384	chr3R	+	7847428	7848148	7847500	7848148	7846673	7847117	1221	2,7,21	1,0,0	5,1,2	0,0,0	98	49	1	1	0.5,1.0,1.0	1.0,1.0,1.0	-0.167
1227	FBgn0031190	CG12576	chrX	-	22480511	22480898	22480511	22480895	22481914	22482027	1227	7,8,9	0,1,0	7,6,12	0,0,0	52	49	1	1	1.0,0.883,1.0	1.0,1.0,1.0	-0.039
1228	FBgn0000541	E(bx)	chr3L	-	236138	236501	236138	236427	236553	236755	1228	25,26,52	0,3,6	32,35,50	0,1,4	98	49	0.126047	0.583572	1.0,0.812,0.812	1.0,0.946,0.862	-0.061
1229	FBgn0000541	E(bx)	chr3L	-	241117	241501	241117	241498	241563	245475	1229	49,73,95	2,0,1	66,74,83	0,0,2	52	49	1	1	0.958,1.0,0.989	1.0,1.0,0.975	-0.009
1230	FBgn0261954	east	chrX	+	2019039	2019506	2019057	2019506	2018704	2018938	1230	3,1,2	11,20,42	0,3,0	19,13,4	67	49	0.247781	0.84143	0.166,0.035,0.034	0.0,0.144,0.0	0.03
1234	FBgn0010355	Taf1	chr3R	+	6647664	6647928	6647793	6647928	6647293	6647601	1234	7,7,18	16,13,16	10,9,11	33,29,22	98	49	0.0636715	0.388352	0.179,0.212,0.36	0.132,0.134,0.2	0.095
1235	FBgn0010355	Taf1	chr3R	+	6654985	6655081	6654988	6655081	6654469	6654664	1235	3,0,1	3,4,8	2,4,0	25,14,13	52	49	0.8897	1	0.485,0.0,0.105	0.07,0.212,0.0	0.103
1237	FBgn0032946	nrv3	chr2L	+	21382018	21382330	21382041	21382330	21380132	21380361	1237	3425251038	1,0,0	315311565	2,1,1	72	49	1	1	0.996,1.0,1.0	0.991,0.995,0.997	0.004
1238	FBgn0032946	nrv3	chr2L	+	21382018	21382330	21382041	21382330	21380132	21380478	1238	234338661	0,0,2	241212297	0,0,0	72	49	1	1	1.0,1.0,0.996	1.0,1.0,1.0	-0.001
1239	FBgn0085436	Not1	chr2R	-	9575587	9576118	9575587	9576115	9576177	9576384	1239	5,4,12	41,42,86	6,6,4	42,29,51	52	49	0.925017	1	0.103,0.082,0.116	0.119,0.163,0.069	-0.017
1240	FBgn0042132	CG18809	chrX	-	19741223	19742905	19741223	19742892	19743443	19743706	1240	9,9,22	44,44,84	2,9,4	23,14,25	62	49	0.827034	1	0.139,0.139,0.171	0.064,0.337,0.112	-0.021
1241	FBgn0042132	CG18809	chrX	-	19741223	19743706	19741223	19742892	19744261	19744335	1241	62,62,144	0,0,1	40,35,38	0,0,0	98	49	1	1	1.0,1.0,0.986	1.0,1.0,1.0	-0.005
1242	FBgn0037555	Ada2b	chr3R	-	8238102	8238252	8238102	8238182	8238730	8239606	1242	4,4,3	2,0,3	2,4,4	0,0,4	98	49	0.227973	0.81408	0.5,1.0,0.333	1.0,1.0,0.333	-0.167
1246	FBgn0038108	CG7518	chr3R	+	12999582	12999773	12999594	12999773	12999440	12999524	1246	20,13,31	6,3,14	13,13,26	10,6,17	61	49	0.0886645	0.483759	0.728,0.777,0.64	0.511,0.635,0.551	0.149
1247	FBgn0038108	CG7518	chr3R	+	13007391	13007714	13007524	13007714	13006345	13007214	1247	14,9,39	2,1,11	8,17,14	0,3,3	98	49	0.312301	0.956457	0.778,0.818,0.639	1.0,0.739,0.7	-0.068
1248	FBgn0035975	PGRP-LA	chr3L	+	9336985	9337221	9336997	9337221	9336711	9336933	1248	22,20,67	22,24,61	66,50,93	50,57,98	61	49	0.941956	1	0.445,0.401,0.469	0.515,0.413,0.433	-0.015
1249	FBgn0261552	ps	chr3R	+	9419782	9420047	9419806	9420047	9417939	9418000	1249	91197262	0,2,0	147186208	0,0,0	73	49	1	1	1.0,0.985,1.0	1.0,1.0,1.0	-0.005
1250	FBgn0261552	ps	chr3R	+	9432028	9432839	9432031	9432839	9417939	9418000	1250	32,27,80	7,5,17	28,34,46	6,1,3	52	49	0.0174399	0.170337	0.812,0.836,0.816	0.815,0.97,0.935	-0.085
1251	FBgn0261552	ps	chr3R	+	9440680	9441665	9441415	9441665	9417939	9418000	1251	344312735	0,0,0	479518599	0,2,0	98	49	1	1	1.0,1.0,1.0	1.0,0.992,1.0	0.003
1252	FBgn0261552	ps	chr3R	+	9432028	9432839	9432031	9432839	9428560	9428652	1252	22,17,51	4,1,0	20,24,34	0,0,0	52	49	0.27699	0.897701	0.838,0.941,1.0	1.0,1.0,1.0	-0.074
1253	FBgn0261552	ps	chr3R	+	9440680	9441665	9441415	9441665	9432601	9432839	1253	348315747	31,40,75	483525610	52,44,42	98	49	0.194699	0.762751	0.849,0.797,0.833	0.823,0.856,0.879	-0.026
1254	FBgn0261552	ps	chr3R	+	9440680	9441665	9441415	9441665	9439345	9439705	1254	431380991	198266498	606650788	249328340	98	49	0.0952624	0.493979	0.521,0.417,0.499	0.549,0.498,0.537	-0.049
1256	FBgn0040524	CG11052	chr3R	-	8008846	8009154	8008846	8009088	8009223	8009297	1256	11,14,32	1,0,1	4,0,3	0,0,0	98	49	1	1	0.846,1.0,0.941	1.0,NA,1.0	-0.071
1258	FBgn0259234	Camta	chr2R	+	9473234	9474200	9473237	9474200	9471818	9473165	1258	14,12,35	54,65,131	26,17,53	52,83,142	52	49	0.118051	0.563013	0.196,0.148,0.201	0.32,0.162,0.26	-0.066
1259	FBgn0085423	GramD1B	chr2L	-	3365426	3365676	3365426	3365673	3367244	3367719	1259	3,5,21	16,7,32	7,13,13	17,15,28	52	49	0.737517	1	0.15,0.402,0.382	0.28,0.45,0.304	-0.033
1261	FBgn0024921	Tnpo	chr3L	+	6194044	6194150	6194047	6194150	6193479	6193622	1261	29,34,99	7,8,16	18,36,57	1,2,4	52	49	0.00122755	0.0312586	0.796,0.8,0.854	0.944,0.944,0.931	-0.123
1263	FBgn0038881	CG16791	chr3R	-	21324103	21324226	21324103	21324217	21334526	21334768	1263	43,33,86	4,5,16	26,26,33	0,1,7	58	49	0.101078	0.516623	0.901,0.848,0.82	1.0,0.956,0.799	-0.062
1264	FBgn0038881	CG16791	chr3R	-	21324103	21324226	21324103	21324217	21334703	21334768	1264	27,14,37	8,14,29	12,20,20	8,12,7	58	49	0.576592	1	0.74,0.458,0.519	0.559,0.585,0.707	-0.045
1265	FBgn0260005	wtrw	chr3R	+	7894261	7894630	7894368	7894630	7891330	7891484	1265	2,4,9	0,2,0	0,3,2	0,0,2	98	49	1	1	1.0,0.5,1.0	NA,1.0,0.333	0.167
1266	FBgn0028697	RpL15	chr3L	+	27267513	27267918	27267607	27267918	27267254	27267283	1266	24,22,58	0,0,0	11,11,19	2,0,0	98	49	1	1	1.0,1.0,1.0	0.733,1.0,1.0	0.089
1267	FBgn0031077	THADA	chrX	-	19863825	19864662	19863825	19864658	19864727	19865009	1267	0,0,6	0,0,1	1,3,2	4,0,1	53	49	1	1	NA,NA,0.847	0.188,1.0,0.649	0.235
1271	FBgn0035244	ABCB7	chr3L	+	1620816	1621042	1620918	1621042	1620427	1620554	1271	2,4,7	3,0,1	1,0,5	2,0,0	98	49	1	1	0.25,1.0,0.778	0.2,NA,1.0	0.076
1274	FBgn0020379	Rfx	chr3R	-	10372148	10372533	10372148	10372509	10372740	10373205	1274	0,0,2	19,13,27	3,1,4	15,10,19	73	49	0.00285715	0.0494051	0.0,0.0,0.047	0.118,0.063,0.124	-0.086
1275	FBgn0010772	Xe7	chr3R	-	5666067	5666145	5666067	5666127	5666197	5666257	1275	41,31,81	2,2,10	37,24,35	3,2,2	67	49	0.472746	1	0.937,0.919,0.856	0.9,0.898,0.928	-0.005
1276	FBgn0010772	Xe7	chr3R	-	5667097	5667388	5667097	5667305	5667692	5667950	1276	71135158	15,32,49	104103113	18,9,18	98	49	0.00392176	0.0634756	0.703,0.678,0.617	0.743,0.851,0.758	-0.118
1278	FBgn0027561	CG18659	chr2R	-	9123303	9124145	9123303	9124139	9124743	9125220	1278	13,5,25	0,0,2	14,9,8	0,0,3	55	49	0.585515	1	1.0,1.0,0.918	1.0,1.0,0.704	0.071
1279	FBgn0027561	CG18659	chr2R	-	9123303	9124145	9123303	9124139	9125550	9126066	1279	4,4,16	0,0,1	12,3,10	0,0,0	55	49	1	1	1.0,1.0,0.934	1.0,1.0,1.0	-0.022
1280	FBgn0086372	lap	chr3R	+	7192491	7192654	7192539	7192654	7191994	7192131	1280	136100289	5,8,40	126123208	12,18,18	97	49	0.612572	1	0.932,0.863,0.785	0.841,0.775,0.854	0.037
1281	FBgn0086372	lap	chr3R	+	7195615	7195895	7195693	7195895	7193592	7193688	1281	61,65,136	0,1,0	74,61,101	1,0,0	98	49	1	1	1.0,0.97,1.0	0.974,1.0,1.0	-0.001
1282	FBgn0086372	lap	chr3R	+	7195615	7195895	7195693	7195895	7194197	7194458	1282	100111178	0,0,3	91,76,106	0,0,0	98	49	1	1	1.0,1.0,0.967	1.0,1.0,1.0	-0.011
1283	FBgn0037638	CG8379	chr3R	+	8824951	8825408	8824954	8825408	8824687	8824889	1283	3,2,10	3,4,1	1,9,4	0,5,4	52	49	0.990881	1	0.485,0.32,0.904	1.0,0.629,0.485	-0.135
1284	FBgn0039026	CG7029	chr3R	+	22789492	22792000	22789525	22792000	22788578	22788768	1284	7,4,12	22,14,40	7,7,4	28,16,11	82	49	0.960201	1	0.16,0.146,0.152	0.13,0.207,0.179	-0.019
1285	FBgn0039026	CG7029	chr3R	+	22792257	22792599	22792260	22792599	22789492	22792000	1285	14,3,23	0,0,0	25,14,7	0,2,0	52	49	1	1	1.0,1.0,1.0	1.0,0.868,1.0	0.044
1286	FBgn0039026	CG7029	chr3R	+	22792257	22792599	22792389	22792599	22789492	22792000	1286	50,40,92	5,1,20	65,55,33	9,5,8	98	49	0.684261	1	0.833,0.952,0.697	0.783,0.846,0.673	0.06
1287	FBgn0039026	CG7029	chr3R	+	22792260	22792599	22792389	22792599	22789492	22792000	1287	36,37,69	5,1,20	40,44,26	9,5,8	98	49	0.500023	1	0.783,0.949,0.633	0.69,0.815,0.619	0.08
1289	FBgn0037351	RpL13A	chr3R	+	5625332	5625947	5625513	5625947	5624889	5625130	1289	8,4,14	72,43,87	5,11,16	47,35,39	98	49	0.019135	0.180434	0.053,0.044,0.074	0.051,0.136,0.17	-0.062
1292	FBgn0037713	CG16790	chr3R	-	9569648	9569990	9569648	9569970	9570042	9570214	1292	1,0,0	0,0,2	3,0,0	0,0,0	69	49	1	1	1.0,NA,0.0	1.0,NA,NA	-0.5
1293	FBgn0025525	bab2	chr3L	-	1143349	1143780	1143349	1143777	1143850	1143929	1293	0,0,1	0,0,0	0,0,0	1,0,0	52	49	1	1	NA,NA,1.0	0.0,NA,NA	1
1295	FBgn0028577	hfp	chr3L	-	1499042	1499879	1499042	1499337	1500244	1500388	1295	99147224	16,43,48	93,90,101	11,11,18	98	49	0.0280786	0.242667	0.756,0.631,0.7	0.809,0.804,0.737	-0.088
1296	FBgn0028577	hfp	chr3L	-	1499042	1501397	1499042	1499337	1501798	1501892	1296	125176251	2,1,0	98100146	0,0,1	98	49	1	1	0.969,0.989,1.0	1.0,1.0,0.986	-0.009
1297	FBgn0028577	hfp	chr3L	-	1501345	1501406	1501345	1501397	1501798	1501892	1297	35,46,54	39,50,61	14,17,22	14,16,45	58	49	0.465205	1	0.431,0.437,0.428	0.458,0.473,0.292	0.024
1298	FBgn0016650	Lgr1	chr3R	+	17728253	17728706	17728323	17728706	17725776	17725982	1298	1,3,22	3,0,6	4,2,6	3,1,6	98	49	0.353204	1	0.143,1.0,0.647	0.4,0.5,0.333	0.186
1299	FBgn0262574	CG43114	chr2R	+	11310973	11311165	11310979	11311165	11310830	11310916	1299	10,1,10	1,0,0	3,0,4	0,0,0	55	49	1	1	0.899,1.0,1.0	1.0,NA,1.0	-0.034
1300	FBgn0250839	CG2016	chr3R	-	4956998	4957238	4956998	4957223	4957289	4957442	1300	1,3,9	23,15,65	1,0,1	9,10,17	64	49	0.00580909	0.0845283	0.032,0.133,0.096	0.078,0.0,0.043	0.047
1302	FBgn0015218	eIF4E1	chr3L	-	9401039	9401606	9401039	9401367	9402279	9402460	1302	19,16,45	2,1,1	8,15,24	2,3,2	98	49	0.0605308	0.376519	0.826,0.889,0.957	0.667,0.714,0.857	0.145
1303	FBgn0003475	spir	chr2L	+	20336463	20336549	20336466	20336549	20336286	20336404	1303	14,11,24	25,27,107	1,6,6	42,30,33	52	49	0.00248851	0.045495	0.345,0.277,0.174	0.022,0.159,0.146	0.156
1304	FBgn0003475	spir	chr2L	+	20336463	20336549	20336469	20336549	20336286	20336404	1304	14,13,27	1,6,5	3,6,8	6,3,1	55	49	0.186528	0.740918	0.926,0.659,0.828	0.308,0.641,0.877	0.196
1305	FBgn0003475	spir	chr2L	+	20336466	20336549	20336469	20336549	20336286	20336404	1305	25,29,110	1,6,5	44,30,35	6,3,1	52	49	0.801071	1	0.959,0.82,0.954	0.874,0.904,0.971	-0.005
1307	FBgn0037215	beta-Man	chr3R	+	4198220	4198772	4198258	4198772	4197736	4197871	1307	2,0,4	7,0,6	0,0,2	2,0,6	87	49	1	1	0.139,NA,0.273	0.0,NA,0.158	0.127
1312	FBgn0033010	Atf6	chr2R	+	5148174	5149156	5148200	5149156	5144732	5144858	1312	11,8,23	18,12,80	13,9,16	17,14,31	75	49	0.206565	0.780037	0.285,0.303,0.158	0.333,0.296,0.252	-0.045
1314	FBgn0037536	CG2698	chr3R	+	8003975	8004178	8003999	8004178	8003219	8003760	1314	5,3,10	0,0,1	2,4,1	0,0,0	73	49	1	1	1.0,1.0,0.87	1.0,1.0,1.0	-0.043
1316	FBgn0038872	Nelf-A	chr3R	+	21226650	21227814	21226653	21227814	21225097	21226504	1316	39,41,90	2,0,1	30,25,54	0,0,0	52	49	1	1	0.948,1.0,0.988	1.0,1.0,1.0	-0.021
1319	FBgn0010434	cora	chr2R	+	19238788	19241785	19241215	19241785	19238381	19238434	1319	50,18,69	4,0,5	29,11,20	0,1,0	98	49	0.00197725	0.0402795	0.862,1.0,0.873	1.0,0.846,1.0	-0.037
1320	FBgn0010434	cora	chr2R	+	19242483	19242585	19242489	19242585	19242173	19242395	1320	7,3,13	0,0,0	7,6,12	0,5,6	55	49	2.69264e-06	0.00025598	1.0,1.0,1.0	1.0,0.517,0.641	0.281
1322	FBgn0036239	Pop2	chr3L	-	12001726	12001931	12001726	12001865	12002585	12002915	1322	15,21,34	0,0,1	14,17,18	0,0,0	98	49	1	1	1.0,1.0,0.944	1.0,1.0,1.0	-0.019
1323	FBgn0033636	tou	chr2R	-	11581627	11582145	11581627	11581749	11583014	11587025	1323	9,32,18	6,7,15	11,19,13	6,2,10	98	49	0.678331	1	0.429,0.696,0.375	0.478,0.826,0.394	-0.066
1328	FBgn0041604	dlp	chr3L	+	14670172	14671609	14670175	14671609	14669903	14670073	1328	9,1,1	0,0,1	3,0,0	0,0,0	52	49	1	1	1.0,1.0,0.485	1.0,NA,NA	-0.172
1329	FBgn0020910	RpL3	chr3R	+	11223087	11223530	11223394	11223530	11222560	11222729	1329	14,3,38	89,41,125	11,12,4	47,25,44	98	49	0.81798	1	0.073,0.035,0.132	0.105,0.194,0.043	-0.034
1330	FBgn0037347	CG1427	chr3R	+	5601732	5601862	5601738	5601862	5601432	5601669	1330	6,0,7	0,0,0	1,2,0	0,0,2	55	49	1	1	1.0,NA,1.0	1.0,1.0,0.0	0.333
1331	FBgn0037347	CG1427	chr3R	+	5601913	5602930	5601959	5602930	5601732	5601862	1331	22,10,22	0,0,1	9,5,19	0,0,0	95	49	1	1	1.0,1.0,0.919	1.0,1.0,1.0	-0.027
1333	FBgn0285892	tea	chr2R	+	9894746	9895196	9894749	9895196	9893947	9894691	1333	1,7,9	1,7,10	2,13,6	4,2,0	52	49	0.0308553	0.255699	0.485,0.485,0.459	0.32,0.86,1.0	-0.25
1334	FBgn0051151	wge	chr3R	-	22712804	22713367	22712804	22713364	22713584	22713843	1334	1,0,0	0,0,0	1,0,0	3,0,0	52	49	1	1	1.0,NA,NA	0.239,NA,NA	0.761
1335	FBgn0051151	wge	chr3R	-	22712804	22713394	22712804	22713364	22713584	22713843	1335	3,6,9	0,0,0	4,5,1	3,0,0	79	49	0.304183	0.945022	1.0,1.0,1.0	0.453,1.0,1.0	0.182
1336	FBgn0051151	wge	chr3R	-	22712804	22713394	22712804	22713367	22713584	22713843	1336	3,6,9	1,0,0	4,5,1	1,0,0	76	49	1	1	0.659,1.0,1.0	0.721,1.0,1.0	-0.021
1337	FBgn0051151	wge	chr3R	-	22714533	22716664	22714533	22716631	22716933	22717050	1337	10,4,19	4,0,4	11,10,4	1,0,0	82	49	0.000130868	0.00601991	0.599,1.0,0.739	0.868,1.0,1.0	-0.177
1338	FBgn0051151	wge	chr3R	-	22714533	22716667	22714533	22716631	22716933	22717050	1338	11,4,19	4,0,4	10,10,4	1,0,0	85	49	0.000110483	0.0054327	0.613,1.0,0.732	0.852,1.0,1.0	-0.169
1339	FBgn0051151	wge	chr3R	-	22714533	22716667	22714533	22716664	22716933	22717050	1339	1,0,0	0,0,0	0,0,0	1,0,0	52	49	1	1	1.0,NA,NA	0.0,NA,NA	1
1341	FBgn0026059	Mhcl	chr3R	-	16068522	16069346	16068522	16068614	16069862	16070036	1341	23,40,66	41,27,87	32,31,48	52,31,48	98	49	0.98568	1	0.219,0.426,0.275	0.235,0.333,0.333	0.006
1343	FBgn0087012	5-HT2A	chr3R	+	4630128	4630521	4630170	4630521	4627905	4628349	1343	1,0,3	0,0,1	0,0,0	0,0,1	91	49	1	1	1.0,NA,0.618	NA,NA,0.0	0.809
1344	FBgn0087012	5-HT2A	chr3R	+	4630167	4630521	4630170	4630521	4627905	4628349	1344	0,0,4	0,0,1	0,0,0	0,0,1	52	49	1	1	NA,NA,0.79	NA,NA,0.0	0.79
1347	FBgn0038197	foxo	chr3R	+	14081306	14081431	14081333	14081431	14081003	14081187	1347	2,1,3	0,0,0	0,2,3	0,2,0	76	49	1	1	1.0,1.0,1.0	NA,0.392,1.0	0.304
1349	FBgn0039381	SppL	chr3R	+	25885879	25886020	25885894	25886020	25885381	25885829	1349	2,0,0	6,1,3	0,3,0	5,4,4	64	49	0.601596	1	0.203,0.0,0.0	0.0,0.365,0.0	-0.054
1351	FBgn0000179	bi	chrX	+	4482130	4482384	4482139	4482384	4478353	4478430	1351	2,1,5	1,0,0	3,0,2	0,0,1	58	49	1	1	0.628,1.0,1.0	1.0,NA,0.628	0.062
1352	FBgn0000179	bi	chrX	+	4482133	4482384	4482139	4482384	4478353	4478430	1352	0,0,1	1,0,0	1,0,0	0,0,1	55	49	1	1	0.0,NA,1.0	1.0,NA,0.0	0
1355	FBgn0020389	Papss	chr3L	+	19845496	19845630	19845511	19845630	19845292	19845428	1355	0,0,1	9,0,0	2,0,2	0,0,2	64	49	1	1	0.0,NA,1.0	1.0,NA,0.434	-0.217
1356	FBgn0020389	Papss	chr3L	+	19845496	19845630	19845534	19845630	19845292	19845428	1356	1,0,3	1,0,2	4,0,5	0,0,0	87	49	1	1	0.36,NA,0.458	1.0,NA,1.0	-0.591
1357	FBgn0020389	Papss	chr3L	+	19845511	19845630	19845534	19845630	19845292	19845428	1357	10,0,2	1,0,2	2,0,5	0,0,0	72	49	1	1	0.872,NA,0.405	1.0,NA,1.0	-0.361
1358	FBgn0085427	CG34398	chr2L	+	8915569	8916053	8915660	8916053	8898785	8898850	1358	5,0,6	2,2,2	2,2,0	2,0,0	98	49	1	1	0.556,0.0,0.6	0.333,1.0,NA	-0.281
1359	FBgn0085427	CG34398	chr2L	+	8915569	8916053	8915660	8916053	8898785	8898948	1359	7,3,6	0,0,3	2,2,0	0,0,0	98	49	1	1	1.0,1.0,0.5	1.0,1.0,NA	-0.167
1360	FBgn0031673	CG31650	chr2L	-	5042490	5042890	5042490	5042887	5042960	5043158	1360	7,3,12	2,0,3	2,1,3	2,0,2	52	49	0.56439	1	0.767,1.0,0.79	0.485,1.0,0.586	0.162
1364	FBgn0020238	14-3-3epsilon	chr3R	+	18248214	18248579	18248232	18248579	18247970	18248151	1364	65,63,193	17,9,32	60,56,141	4,11,17	67	49	0.126454	0.583572	0.737,0.837,0.815	0.916,0.788,0.858	-0.058
1365	FBgn0028399	TMS1	chr3L	+	16414793	16414956	16414802	16414956	16414283	16414493	1365	20,11,35	5,0,5	10,3,19	1,1,0	58	49	0.00566756	0.0841869	0.772,1.0,0.855	0.894,0.717,1.0	0.005
1367	FBgn0028399	TMS1	chr3L	+	16414793	16414956	16414814	16414956	16414283	16414493	1367	27,15,50	2,0,0	18,5,20	0,0,0	70	49	1	1	0.904,1.0,1.0	1.0,1.0,1.0	-0.032
1370	FBgn0028399	TMS1	chr3L	+	16414802	16414956	16414814	16414956	16414283	16414493	1370	12,4,20	2,0,0	9,3,1	0,0,0	61	49	1	1	0.828,1.0,1.0	1.0,1.0,1.0	-0.057
1372	FBgn0028399	TMS1	chr3L	+	16414805	16414956	16414814	16414956	16414283	16414493	1372	5,2,10	2,0,0	4,1,1	0,0,0	58	49	1	1	0.679,1.0,1.0	1.0,1.0,1.0	-0.107
1375	FBgn0028399	TMS1	chr3L	+	16415001	16415386	16415020	16415386	16414802	16414956	1375	4,0,6	36,10,61	0,7,2	19,20,39	68	49	0.763946	1	0.074,0.0,0.066	0.0,0.201,0.036	-0.032
1376	FBgn0031023	CG14200	chrX	+	19511396	19515644	19511399	19515644	19511112	19511345	1376	6,14,12	4,12,13	6,5,3	10,7,17	52	49	0.0220831	0.204484	0.586,0.524,0.465	0.361,0.402,0.143	0.223
1377	FBgn0085412	CG34383	chr3R	+	13744783	13744995	13744845	13744995	13735468	13735623	1377	1,0,0	1,0,2	0,0,1	0,0,0	98	49	1	1	0.333,NA,0.0	NA,NA,1.0	-0.834
1380	FBgn0040606	CG6503	chr3R	-	26424697	26425024	26424697	26425019	26425076	26425102	1380	14,2,9	72,19,62	3,0,3	10,16,27	54	49	0.141201	0.615755	0.15,0.087,0.116	0.214,0.0,0.092	0.016
1381	FBgn0004242	Syt1	chr2L	-	2779266	2782940	2779266	2782839	2783040	2783274	1381	266358808	109314862695	233356409	9139291619	98	49	0.276982	0.897701	0.108,0.108,0.13	0.113,0.161,0.112	-0.013
1382	FBgn0004242	Syt1	chr2L	-	2787053	2787165	2787053	2787162	2792194	2792371	1382	9,16,14	8,0,3	4,5,8	2,3,1	52	49	0.949609	1	0.515,1.0,0.815	0.653,0.611,0.883	0.061
1383	FBgn0004242	Syt1	chr2L	-	2787053	2787168	2787053	2787162	2792194	2792371	1383	6536331486	8,0,3	470420653	2,3,1	55	49	1	1	0.986,1.0,0.998	0.995,0.992,0.998	0
1384	FBgn0004242	Syt1	chr2L	-	2787053	2787168	2787053	2787165	2792194	2792371	1384	6446201475	0,3,3	466416645	0,1,0	52	49	1	1	1.0,0.995,0.998	1.0,0.997,1.0	-0.001
1385	FBgn0004242	Syt1	chr2L	-	2793174	2793270	2793174	2793264	2793327	2793587	1385	222269630	297338812	143170207	224227315	55	49	0.228549	0.81408	0.4,0.415,0.409	0.363,0.4,0.369	0.031
1386	FBgn0023172	RhoGEF2	chr2R	+	17035345	17036407	17035654	17036407	17034834	17035008	1386	198196414	2,0,0	263235236	0,0,0	98	49	1	1	0.98,1.0,1.0	1.0,1.0,1.0	-0.007
1387	FBgn0023172	RhoGEF2	chr2R	+	17038962	17039100	17038968	17039100	17038594	17038904	1387	48,26,70	2,1,4	37,37,65	0,1,0	55	49	0.0493756	0.333695	0.955,0.959,0.94	1.0,0.971,1.0	-0.039
1388	FBgn0250823	gish	chr3R	+	16301804	16302372	16301822	16302372	16301244	16301351	1388	219208789	89,74,216	427448910	113126226	67	49	0.065155	0.395366	0.643,0.673,0.728	0.734,0.722,0.747	-0.053
1390	FBgn0263289	scrib	chr3R	+	26601246	26604051	26603559	26604051	26598576	26598712	1390	135112287	8,2,10	87,90,143	3,2,1	98	49	0.0421106	0.311139	0.894,0.966,0.935	0.935,0.957,0.986	-0.028
1391	FBgn0263289	scrib	chr3R	+	26601246	26604051	26603559	26604051	26599107	26599293	1391	215178477	0,0,0	116117178	2,0,0	98	49	1	1	1.0,1.0,1.0	0.967,1.0,1.0	0.011
1392	FBgn0040281	Aplip1	chr3L	+	1197508	1198230	1197529	1198230	1196936	1197313	1392	29,25,54	11,13,15	45,27,46	10,15,32	70	49	0.479874	1	0.649,0.574,0.716	0.759,0.558,0.502	0.04
1394	FBgn0085446	CG34417	chrX	+	6555865	6561550	6560374	6561550	6554908	6555259	1394	17,4,10	0,1,0	5,4,3	0,0,0	98	49	1	1	1.0,0.667,1.0	1.0,1.0,1.0	-0.111
1395	FBgn0085446	CG34417	chrX	+	6561625	6562159	6561628	6562159	6560374	6561550	1395	19,4,18	1,0,0	4,1,2	1,0,0	52	49	1	1	0.947,1.0,1.0	0.79,1.0,1.0	0.052
1396	FBgn0085446	CG34417	chrX	+	6585692	6585785	6585695	6585785	6577036	6577112	1396	6,3,1	5,2,8	4,1,2	4,2,1	52	49	0.598279	1	0.531,0.586,0.105	0.485,0.32,0.653	-0.079
1401	FBgn0032109	CG17005	chr2L	+	9328012	9328354	9328079	9328354	9327743	9327960	1401	22,3,22	4,6,14	89,95,92	53,72,74	98	49	0.672893	1	0.733,0.2,0.44	0.456,0.397,0.383	0.046
1402	FBgn0260934	par-1	chr2R	+	19477615	19477704	19477633	19477704	19473804	19473967	1402	57,92,144	20,8,13	58,93,159	5,10,8	67	49	0.034473	0.272193	0.676,0.894,0.89	0.895,0.872,0.936	-0.081
1403	FBgn0260934	par-1	chr2R	+	19477615	19477704	19477660	19477704	19473804	19473967	1403	112129287	9,2,13	87139246	4,5,5	94	49	0.189217	0.747433	0.866,0.971,0.92	0.919,0.935,0.962	-0.02
1404	FBgn0260934	par-1	chr2R	+	19477633	19477704	19477660	19477704	19473804	19473967	1404	75,45,156	9,2,13	34,56,95	4,5,5	76	49	0.634846	1	0.843,0.936,0.886	0.846,0.878,0.925	0.005
1405	FBgn0260934	par-1	chr2R	+	19477615	19477704	19477633	19477704	19474527	19474641	1405	57,93,143	16,31,101	58,93,159	18,11,28	67	49	0.00205138	0.0412009	0.723,0.687,0.509	0.702,0.861,0.806	-0.15
1406	FBgn0260934	par-1	chr2R	+	19477615	19477704	19477660	19477704	19474527	19474641	1406	112130286	17,25,65	87139246	21,16,27	94	49	0.103255	0.520446	0.774,0.731,0.696	0.684,0.819,0.826	-0.043
1407	FBgn0260934	par-1	chr2R	+	19477633	19477704	19477660	19477704	19474527	19474641	1407	71,68,244	17,25,65	47,57,115	21,16,27	76	49	0.817777	1	0.729,0.637,0.708	0.591,0.697,0.733	0.018
1409	FBgn0000557	eEF1alpha2	chr3R	+	31740316	31741169	31740319	31741169	31739776	31739864	1409	20,7,64	44,27,82	18,13,16	26,16,28	52	49	0.386974	1	0.3,0.196,0.424	0.395,0.434,0.35	-0.086
1410	FBgn0083992	Mkp	chr3L	-	183757	184072	183757	184067	184131	184260	1410	1,1,2	3,0,5	0,6,0	1,0,1	54	49	0.655904	1	0.232,1.0,0.266	0.0,1.0,0.0	0.166
1411	FBgn0035533	Cip4	chr3L	-	4324283	4324450	4324283	4324447	4324861	4324996	1411	40,50,112	14,21,45	28,20,30	16,11,25	52	49	0.0388671	0.294811	0.729,0.692,0.701	0.623,0.631,0.531	0.112
1412	FBgn0035533	Cip4	chr3L	-	4324283	4324450	4324283	4324447	4324921	4324996	1412	5,8,9	10,8,20	16,7,12	10,1,5	52	49	0.00185368	0.0400508	0.32,0.485,0.298	0.601,0.868,0.693	-0.353
1413	FBgn0035533	Cip4	chr3L	-	4325060	4325410	4325060	4325383	4326983	4327170	1413	13,12,47	8,5,6	9,5,12	2,0,3	76	49	0.197166	0.766098	0.512,0.607,0.835	0.744,1.0,0.721	-0.17
1416	FBgn0024806	DIP2	chr3L	-	252111	252481	252111	252463	252538	252643	1416	110121246	1,1,2	101,85,134	0,1,0	67	49	1	1	0.988,0.989,0.989	1.0,0.984,1.0	-0.006
1417	FBgn0024806	DIP2	chr3L	-	252834	252995	252834	252944	253313	254636	1417	84,98,236	0,2,0	74,64,95	2,0,0	98	49	1	1	1.0,0.961,1.0	0.949,1.0,1.0	0.004
1418	FBgn0024806	DIP2	chr3L	-	256213	256593	256213	256590	256648	257056	1418	74,42,152	4,6,12	62,35,88	4,0,4	52	49	0.0460098	0.321164	0.946,0.868,0.923	0.936,1.0,0.954	-0.051
1419	FBgn0262125	Sec23	chr3R	+	5649329	5649660	5649358	5649660	5649064	5649237	1419	5,9,20	19,6,37	5,9,7	5,6,9	78	49	0.225375	0.81408	0.142,0.485,0.253	0.386,0.485,0.328	-0.106
1420	FBgn0261983	l(2)gd1	chr2L	+	11110104	11110249	11110158	11110249	11109355	11109507	1420	6,6,19	1,5,16	3,1,7	2,2,0	98	49	0.567228	1	0.75,0.375,0.373	0.429,0.2,1.0	-0.044
1422	FBgn0023531	CG32809	chrX	-	1675402	1677078	1675402	1677065	1677134	1677317	1422	2,4,11	38,41,31	5,9,8	24,37,54	62	49	0.542144	1	0.04,0.072,0.219	0.141,0.161,0.105	-0.025
1423	FBgn0023531	CG32809	chrX	-	1685186	1685535	1685186	1685279	1685646	1685737	1423	45,44,130	0,2,1	56,55,66	0,3,0	98	49	1	1	1.0,0.917,0.985	1.0,0.902,1.0	0
1424	FBgn0023531	CG32809	chrX	-	1691079	1691133	1691079	1691130	1691206	1691357	1424	57,62,122	11,11,17	49,55,41	7,11,2	52	49	0.462975	1	0.83,0.842,0.871	0.868,0.825,0.951	-0.034
1425	FBgn0039936	Gyf	chr4	-	865701	865872	865701	865851	865930	866294	1425	32,28,73	2,0,8	41,24,38	3,0,3	70	49	0.39484	1	0.918,1.0,0.865	0.905,1.0,0.899	-0.007
1426	FBgn0260745	mfas	chr3R	-	11989209	11989328	11989209	11989325	11992071	11992143	1426	3,0,5	4,0,1	0,0,7	0,0,0	52	49	1	1	0.414,NA,0.825	NA,NA,1.0	-0.381
1427	FBgn0260745	mfas	chr3R	-	11989209	11989523	11989209	11989325	11992071	11992143	1427	5,2,0	4,0,1	2,4,0	0,0,0	98	49	1	1	0.385,1.0,0.0	1.0,1.0,NA	-0.538
1428	FBgn0260745	mfas	chr3R	-	11989209	11989523	11989209	11989328	11992071	11992143	1428	4,2,0	2,0,5	2,4,0	0,0,7	98	49	0.147664	0.634245	0.5,1.0,0.0	1.0,1.0,0.0	-0.167
1429	FBgn0260745	mfas	chr3R	-	11989209	11989328	11989209	11989325	11992741	11992852	1429	23,9,14	1,0,1	5,1,0	0,0,1	52	49	1	1	0.956,1.0,0.93	1.0,1.0,0.0	0.295
1430	FBgn0260745	mfas	chr3R	-	11989209	11989523	11989209	11989325	11992741	11992852	1430	7,2,0	1,0,1	2,4,0	0,0,1	98	49	1	1	0.778,1.0,0.0	1.0,1.0,0.0	-0.074
1431	FBgn0260745	mfas	chr3R	-	11989209	11989523	11989209	11989328	11992741	11992852	1431	6,2,0	22,9,14	2,4,0	5,1,0	98	49	1	1	0.12,0.1,0.0	0.167,0.667,NA	-0.344
1432	FBgn0260745	mfas	chr3R	-	11992741	11992874	11992741	11992852	11993248	11993315	1432	6,1,3	9,0,5	0,0,1	0,1,2	71	49	1	1	0.315,1.0,0.293	NA,0.0,0.257	0.407
1434	FBgn0001139	gro	chr3R	+	26045468	26045663	26045474	26045663	26044443	26044626	1434	7,5,6	1,2,0	6,3,6	2,5,1	55	49	0.0144874	0.149703	0.862,0.69,1.0	0.728,0.348,0.842	0.211
1436	FBgn0260794	ctrip	chr3R	-	4795736	4795823	4795736	4795820	4796488	4797067	1436	11,6,13	8,3,18	4,4,10	6,6,8	52	49	0.625633	1	0.564,0.653,0.405	0.386,0.386,0.541	0.103
1438	FBgn0260794	ctrip	chr3R	-	4796488	4797697	4796488	4797067	4799691	4800678	1438	137126235	3,0,3	146,99,118	2,0,4	98	49	0.693845	1	0.958,1.0,0.975	0.973,1.0,0.937	0.008
1440	FBgn0260749	Utx	chr2L	-	10275126	10275387	10275126	10275384	10275448	10275629	1440	10,11,15	1,0,4	14,24,22	4,3,5	52	49	0.204485	0.780037	0.904,1.0,0.779	0.767,0.883,0.806	0.076
1444	FBgn0037926	Elp1	chr3R	+	11651623	11652776	11651635	11652776	11650970	11651574	1444	0,0,1	8,1,5	0,0,0	3,2,4	61	49	1	1	0.0,0.0,0.138	0.0,0.0,0.0	0.046
1446	FBgn0263738	Ada2a	chr3R	-	18254374	18255236	18254374	18255191	18255316	18255487	1446	4,1,8	19,15,43	2,4,2	10,13,15	94	49	0.703905	1	0.099,0.034,0.088	0.094,0.138,0.065	-0.025
1447	FBgn0033504	CAP	chr2R	+	10304596	10304930	10304623	10304930	10295868	10296047	1447	8,2,5	3,3,7	3,3,4	9,8,7	76	49	0.0730829	0.421928	0.632,0.301,0.315	0.177,0.195,0.269	0.202
1449	FBgn0033504	CAP	chr2R	+	10304596	10304930	10304623	10304930	10300489	10300588	1449	7,2,5	8,3,5	3,2,3	5,0,2	76	49	0.519126	1	0.361,0.301,0.392	0.279,1.0,0.492	-0.239
1453	FBgn0036991	CtIP	chr3L	+	20437246	20437875	20437253	20437875	20436526	20437112	1453	0,4,7	15,22,46	4,2,3	12,13,10	56	49	0.314978	0.961797	0.0,0.137,0.118	0.226,0.119,0.208	-0.099
1457	FBgn0028671	Vha100-1	chr3R	+	29133271	29133429	29133337	29133429	29132375	29132504	1457	26,24,66	6,0,4	16,26,29	2,8,2	98	49	0.220218	0.811448	0.684,1.0,0.892	0.8,0.619,0.879	0.093
1459	FBgn0085478	Zdhhc8	chrX	-	9338290	9338448	9338290	9338433	9338512	9338631	1459	59,48,138	10,10,29	41,22,40	6,4,7	64	49	0.418635	1	0.819,0.786,0.785	0.84,0.808,0.814	-0.024
1464	FBgn0264357	SNF4Agamma	chr3R	+	21157437	21157657	21157496	21157657	21156361	21156411	1464	62,45,116	0,0,0	65,65,105	1,2,0	98	49	1	1	1.0,1.0,1.0	0.97,0.942,1.0	0.029
1467	FBgn0037339	Pi4KIIalpha	chr3R	-	5562964	5563372	5562964	5563345	5563541	5563652	1467	17,36,36	25,35,73	10,21,18	35,30,38	76	49	0.154236	0.658505	0.305,0.399,0.241	0.156,0.311,0.234	0.081
1468	FBgn0027948	msps	chr3R	+	16059460	16059684	16059484	16059684	16059242	16059375	1468	1,6,5	0,0,0	4,6,5	0,0,1	73	49	1	1	1.0,1.0,1.0	1.0,1.0,0.77	0.077
1473	FBgn0250788	beta-Spec	chrX	+	17667932	17668157	17668106	17668157	17667569	17667738	1473	18,15,52	6,4,12	12,18,10	11,3,3	98	49	0.428465	1	0.6,0.652,0.684	0.353,0.75,0.625	0.069
1475	FBgn0002781	mod(mdg4)	chr3R	-	21354973	21355557	21354973	21355089	21375059	21375912	1475	5,4,4	0,1,0	4,2,3	0,1,0	98	49	1	1	1.0,0.667,1.0	1.0,0.5,1.0	0.056
1477	FBgn0261934	dikar	chr3L	-	6737534	6738098	6737534	6737672	6738703	6739921	1477	28,26,66	8,8,23	23,29,24	12,12,8	98	49	0.37075	1	0.636,0.619,0.589	0.489,0.547,0.6	0.069
1478	FBgn0028343	Ankle2	chrX	-	17571853	17572459	17571853	17572444	17572519	17572651	1478	19,19,47	0,0,0	16,20,28	0,1,0	64	49	1	1	1.0,1.0,1.0	1.0,0.939,1.0	0.02
1479	FBgn0020510	Abi	chr3R	-	14120694	14120785	14120694	14120782	14120846	14121469	1479	14,10,22	5,0,5	10,6,12	3,0,2	52	49	0.345443	1	0.725,1.0,0.806	0.759,1.0,0.85	-0.026
1481	FBgn0013334	Sap47	chr3R	+	15935830	15936340	15935952	15936340	15935118	15935584	1481	256316705	51,49,117	282306357	43,44,51	98	49	0.263977	0.869355	0.715,0.763,0.751	0.766,0.777,0.778	-0.031
1482	FBgn0013334	Sap47	chr3R	+	15935830	15936340	15935976	15936340	15935118	15935584	1482	286350843	2,5,3	334349389	11,6,2	98	49	0.0105676	0.122516	0.986,0.972,0.993	0.938,0.967,0.99	0.019
1483	FBgn0013334	Sap47	chr3R	+	15935952	15936340	15935976	15936340	15935118	15935584	1483	92101283	2,5,3	107,103,93	11,6,2	73	49	0.00526058	0.0789641	0.969,0.931,0.984	0.867,0.92,0.969	0.043
1484	FBgn0013334	Sap47	chr3R	+	15956864	15957919	15957590	15957919	15955086	15955205	1484	244235704	22,22,40	296393638	15,8,9	98	49	3.02225e-07	4.78858e-05	0.847,0.842,0.898	0.908,0.961,0.973	-0.085
1485	FBgn0035987	Cpsf5	chr3L	+	9412154	9413317	9413202	9413317	9411816	9411982	1485	86,86,311	1,0,2	136120222	0,2,0	98	49	1	1	0.977,1.0,0.987	1.0,0.968,1.0	-0.001
1486	FBgn0022987	qkr54B	chr2R	+	17470566	17470886	17470576	17470886	17469623	17469717	1486	3,2,6	2,2,9	1,1,11	1,0,5	59	49	0.118657	0.564014	0.555,0.454,0.356	0.454,1.0,0.646	-0.245
1487	FBgn0264491	how	chr3R	+	22071696	22072041	22071738	22072041	22071332	22071429	1487	0,0,2	7,2,7	3,0,1	1,2,0	91	49	0.117567	0.562588	0.0,0.0,0.133	0.618,0.0,1.0	-0.495
1488	FBgn0264491	how	chr3R	+	22074448	22074944	22074451	22074944	22071738	22072041	1488	0,0,1	0,3,0	0,1,0	0,0,0	52	49	1	1	NA,0.0,1.0	NA,1.0,NA	-0.5
1493	FBgn0033212	LRR	chr2R	-	7677069	7678404	7677069	7677734	7678569	7678626	1493	2,7,10	1,2,2	3,5,4	3,2,3	98	49	0.102859	0.520446	0.5,0.636,0.714	0.333,0.556,0.4	0.187
1494	FBgn0263456	nwk	chr3L	+	9142572	9143323	9143297	9143323	9141786	9141843	1494	23,13,64	11,9,20	34,34,53	15,8,14	98	49	0.303324	0.944411	0.511,0.419,0.615	0.531,0.68,0.654	-0.107
1495	FBgn0263456	nwk	chr3L	+	9143737	9143866	9143740	9143866	9143526	9143665	1495	2,0,5	2,2,12	4,0,0	2,2,6	52	49	0.214611	0.803244	0.485,0.0,0.282	0.653,0.0,0.0	0.038
1499	FBgn0028968	gammaCOP	chr3R	+	31572497	31573156	31572500	31573156	31572142	31572278	1499	1,3,31	26,27,91	7,6,12	29,24,41	52	49	0.447957	1	0.035,0.095,0.243	0.185,0.191,0.216	-0.073
1504	FBgn0031698	Ncoa6	chr2L	-	5324725	5324909	5324725	5324906	5325951	5326683	1504	36,39,90	1,12,9	27,27,20	3,5,5	52	49	0.757259	1	0.971,0.754,0.904	0.895,0.836,0.79	0.036
1505	FBgn0034368	zda	chr2R	-	18631132	18631635	18631132	18631630	18631749	18631902	1505	1,0,3	7,13,14	0,2,0	10,0,12	54	49	0.537357	1	0.115,0.0,0.163	0.0,1.0,0.0	-0.241
1507	FBgn0000535	eag	chrX	+	14993424	14993558	14993445	14993558	14992719	14992851	1507	11,27,32	55,45,118	16,10,21	27,20,37	70	49	0.0589604	0.372024	0.123,0.296,0.16	0.293,0.259,0.284	-0.086
1508	FBgn0000535	eag	chrX	+	14993424	14993558	14993451	14993558	14992719	14992851	1508	27,52,70	2,5,0	25,21,31	1,0,1	76	49	0.0466149	0.321164	0.897,0.87,1.0	0.942,1.0,0.952	-0.042
1509	FBgn0000535	eag	chrX	+	14993445	14993558	14993451	14993558	14992719	14992851	1509	71,70,156	2,5,0	36,31,47	1,0,1	55	49	0.360072	1	0.969,0.926,1.0	0.97,1.0,0.977	-0.017
1510	FBgn0000535	eag	chrX	+	15002111	15002402	15002114	15002402	15000412	15000828	1510	2,8,5	8,27,35	3,2,5	7,6,6	52	49	0.143478	0.619999	0.191,0.218,0.119	0.288,0.239,0.44	-0.146
1513	FBgn0040208	Kat60	chr3R	-	5230992	5231313	5230992	5231214	5232056	5232209	1513	11,11,18	3,3,5	15,10,15	4,2,1	98	49	0.28684	0.912394	0.647,0.647,0.643	0.652,0.714,0.882	-0.104
1514	FBgn0030400	Pits	chrX	-	12573724	12573859	12573724	12573814	12581571	12583193	1514	7,3,6	3,3,11	5,4,6	4,1,1	94	49	0.112684	0.543657	0.549,0.343,0.221	0.395,0.676,0.758	-0.239
1517	FBgn0033494	KCNQ	chr2R	-	10146707	10146846	10146707	10146823	10146890	10146994	1517	5,10,44	268333726	6,5,7	245224288	72	49	0.0143948	0.149703	0.013,0.02,0.04	0.016,0.015,0.016	0.009
1518	FBgn0033494	KCNQ	chr2R	-	10148081	10148209	10148081	10148152	10148632	10149094	1518	74,53,197	82,93,209	60,44,78	45,52,60	98	49	0.056021	0.362408	0.311,0.222,0.32	0.4,0.297,0.394	-0.079
1522	FBgn0003612	Su(var)2-10	chr2R	+	9118887	9119047	9118899	9119047	9118738	9118827	1522	0,1,4	15,21,33	2,5,8	38,31,42	61	49	0.0554525	0.361074	0.0,0.037,0.089	0.041,0.115,0.133	-0.054
1523	FBgn0037332	Hcs	chr3R	+	5478885	5479042	5478903	5479042	5476540	5477547	1523	2,4,26	0,1,0	2,1,15	0,0,0	67	49	1	1	1.0,0.745,1.0	1.0,1.0,1.0	-0.085
1524	FBgn0037332	Hcs	chr3R	+	5478885	5479042	5478903	5479042	5477609	5477758	1524	12,13,36	6,6,22	9,2,22	5,9,12	67	49	0.254514	0.85397	0.594,0.613,0.545	0.568,0.14,0.573	0.157
1525	FBgn0046247	CG5938	chr3R	+	27275176	27275785	27275390	27275785	27274793	27275011	1525	34,21,60	13,5,12	37,19,28	7,7,2	98	49	0.369469	1	0.567,0.677,0.714	0.725,0.576,0.875	-0.073
1527	FBgn0035497	CG14995	chr3L	-	4094342	4095146	4094342	4095122	4095199	4095293	1527	15,7,19	33,31,83	2,7,23	31,27,46	73	49	0.965202	1	0.234,0.132,0.133	0.042,0.148,0.251	0.019
1528	FBgn0031099	CG17065	chrX	-	20255131	20255714	20255131	20255672	20255763	20256032	1528	5,7,10	2,0,0	2,1,2	0,4,2	91	49	0.000489957	0.0166352	0.574,1.0,1.0	1.0,0.119,0.35	0.368
1530	FBgn0000370	crc	chr2L	+	21312097	21312208	21312124	21312208	21311752	21312043	1530	137204371	0,1,8	150118173	0,0,0	76	49	0.627557	1	1.0,0.992,0.968	1.0,1.0,1.0	-0.013
1532	FBgn0004587	B52	chr3R	+	13662954	13663051	13662969	13663051	13662296	13662404	1532	79,81,242	111104227	186145315	159141175	64	49	0.0117299	0.131359	0.353,0.374,0.449	0.472,0.441,0.58	-0.106
1533	FBgn0004587	B52	chr3R	+	13663454	13665526	13665452	13665526	13662969	13663051	1533	5555041287	4,0,9	645615845	12,17,27	98	49	1.02848e-08	3.37592e-06	0.986,1.0,0.986	0.964,0.948,0.94	0.04
1534	FBgn0004587	B52	chr3R	+	13666355	13666891	13666418	13666891	13666083	13666248	1534	327310792	62,33,107	452404566	52,37,26	98	49	0.000597079	0.0190913	0.725,0.824,0.787	0.813,0.845,0.916	-0.079
1535	FBgn0259740	CG42394	chr3R	+	10851540	10851788	10851548	10851788	10851284	10851488	1535	1,0,0	0,0,1	0,0,0	0,0,2	57	49	1	1	1.0,NA,0.0	NA,NA,0.0	0.5
1536	FBgn0033913	CG8468	chr2R	+	14220586	14220765	14220607	14220765	14219897	14220042	1536	16,10,18	2,9,20	67,85,91	32,32,50	70	49	0.664672	1	0.848,0.437,0.387	0.594,0.65,0.56	-0.044
1537	FBgn0264606	Fife	chr3L	-	2689488	2689938	2689488	2689932	2697695	2697926	1537	5,0,3	0,1,0	3,1,4	0,0,0	55	49	1	1	1.0,0.0,1.0	1.0,1.0,1.0	-0.333
1540	FBgn0011740	alpha-Man-IIa	chr3R	+	9412860	9413390	9412863	9413390	9412547	9412807	1540	1,6,4	4,2,7	7,3,9	0,2,3	52	49	0.0148931	0.151697	0.191,0.739,0.35	1.0,0.586,0.739	-0.348
1543	FBgn0031489	CG17224	chr2L	-	3017958	3018081	3017958	3018024	3018163	3018308	1543	9,1,3	0,2,0	0,1,4	0,0,0	98	49	1	1	1.0,0.2,1.0	NA,1.0,1.0	-0.267
1544	FBgn0037993	dpr15	chr3R	-	12156108	12156621	12156108	12156605	12158533	12158595	1544	0,0,1	0,0,2	1,0,0	0,0,0	65	49	1	1	NA,NA,0.274	1.0,NA,NA	-0.726
1545	FBgn0038826	Syp	chr3R	+	20798290	20798409	20798314	20798409	20797746	20797853	1545	45,33,102	68,54,162	36,42,60	85,79,145	73	49	0.0334114	0.267667	0.308,0.291,0.297	0.221,0.263,0.217	0.065
1546	FBgn0039543	CROT	chr3R	-	27705463	27705904	27705463	27705851	27706259	27706328	1546	2,1,1	0,0,0	1,2,0	0,0,1	98	49	1	1	1.0,1.0,1.0	1.0,1.0,0.0	0.333
1547	FBgn0041630	Hexo1	chr3L	+	4288907	4289171	4289049	4289171	4288640	4288701	1547	32,47,128	9,5,12	64,49,90	29,17,28	98	49	0.000645929	0.0191895	0.64,0.825,0.842	0.525,0.59,0.616	0.192
1550	FBgn0264560	garz	chr2R	+	12332146	12332470	12332149	12332470	12331037	12332098	1550	0,0,2	4,6,3	1,0,0	9,11,8	52	49	1	1	0.0,0.0,0.386	0.095,0.0,0.0	0.097
1551	FBgn0027930	MP1	chr3R	+	4308589	4308833	4308619	4308833	4308263	4308427	1551	1,0,2	1,2,1	0,0,0	2,2,1	79	49	0.663277	1	0.383,0.0,0.554	0.0,0.0,0.0	0.312
1555	FBgn0039712	CG15514	chr3R	-	29860054	29860635	29860054	29860614	29860706	29861494	1555	7,1,12	2,0,4	1,0,1	2,1,1	70	49	0.000160575	0.00693877	0.71,1.0,0.677	0.259,0.0,0.412	0.572
1556	FBgn0005561	sv	chr4	+	1108473	1108572	1108479	1108572	1108097	1108344	1556	5,0,2	3,0,1	1,0,1	0,0,2	55	49	1	1	0.598,NA,0.641	1.0,NA,0.308	-0.035
1557	FBgn0262483	Rbp	chr3R	+	15385075	15385619	15385105	15385619	15383256	15383690	1557	51,82,110	1,0,2	43,62,47	1,0,2	79	49	1	1	0.969,1.0,0.972	0.964,1.0,0.936	0.014
1558	FBgn0262483	Rbp	chr3R	+	15385075	15385619	15385105	15385619	15383256	15383735	1558	97158239	2,0,3	115187172	1,1,0	79	49	0.90916	1	0.968,1.0,0.98	0.986,0.991,1.0	-0.01
1559	FBgn0262483	Rbp	chr3R	+	15386442	15386621	15386475	15386621	15385679	15385791	1559	9,12,38	55,44,168	19,16,21	74,51,59	82	49	0.163159	0.684308	0.089,0.14,0.119	0.133,0.158,0.175	-0.039
1560	FBgn0262483	Rbp	chr3R	+	15387179	15387370	15387185	15387370	15386716	15386917	1560	8,4,28	7,3,29	10,6,1	4,4,10	55	49	0.7331	1	0.505,0.543,0.462	0.69,0.572,0.082	0.055
1563	FBgn0013718	nuf	chr3L	+	14200164	14200447	14200167	14200447	14199944	14200100	1563	6,1,4	1,8,2	8,4,13	4,6,1	52	49	0.419356	1	0.85,0.105,0.653	0.653,0.386,0.925	-0.119
1565	FBgn0261859	CG42788	chr3R	-	15100245	15100426	15100245	15100423	15100488	15100638	1565	5,2,4	10,3,20	4,1,2	6,3,3	52	49	0.564824	1	0.32,0.386,0.159	0.386,0.239,0.386	-0.049
1569	FBgn0010303	hep	chrX	-	13080637	13081118	13080637	13081043	13081512	13082064	1569	5,5,21	4,5,20	10,16,10	12,10,7	98	49	0.746534	1	0.385,0.333,0.344	0.294,0.444,0.417	-0.031
1570	FBgn0039690	Gnpnat	chr3R	+	29741697	29741904	29741767	29741904	29741149	29741369	1570	3,0,8	0,1,0	17,25,45	0,1,7	98	49	0.0395704	0.297123	1.0,0.0,1.0	1.0,0.926,0.763	-0.23
1571	FBgn0035888	CG7120	chr3L	+	8400081	8400689	8400126	8400689	8399658	8399943	1571	0,0,3	2,0,1	0,0,1	0,2,0	94	49	1	1	0.0,NA,0.61	NA,0.0,1.0	-0.195
1573	FBgn0263391	hts	chr2R	-	19397334	19398805	19397334	19398799	19399025	19399093	1573	27,49,73	5,3,15	23,29,27	5,1,7	55	49	0.947314	1	0.828,0.936,0.813	0.804,0.963,0.775	0.012
1576	FBgn0265998	Doa	chr3R	+	28921340	28921549	28921358	28921549	28921155	28921269	1576	49,45,97	33,41,66	59,96,134	53,51,69	67	49	0.360191	1	0.521,0.445,0.518	0.449,0.579,0.587	-0.044
1578	FBgn0033252	CG12769	chr2R	-	8055731	8056094	8055731	8056061	8056161	8057331	1578	0,0,1	0,2,1	0,2,0	0,5,4	82	49	1	1	NA,0.0,0.374	NA,0.193,0.0	0.09
1579	FBgn0027587	CG7028	chr3L	-	209434	209713	209434	209710	209783	210738	1579	30,26,42	2,0,4	19,13,26	0,0,0	52	49	0.0966815	0.497718	0.934,1.0,0.908	1.0,1.0,1.0	-0.053
1581	FBgn0087008	e(y)3	chrX	-	19632636	19632923	19632636	19632905	19632969	19634071	1581	0,0,0	19,2,13	0,2,1	13,15,9	67	49	0.392014	1	0.0,0.0,0.0	0.0,0.089,0.075	-0.055
1582	FBgn0087008	e(y)3	chrX	-	19632969	19634086	19632969	19634071	19634133	19636469	1582	1,0,3	20,19,46	2,5,3	35,23,24	64	49	0.0395886	0.297123	0.037,0.0,0.048	0.042,0.143,0.087	-0.062
1584	FBgn0051211	CG31211	chr3R	+	11952640	11952765	11952668	11952765	11952181	11952238	1584	45,43,155	0,1,3	20,24,37	0,0,0	77	49	0.463443	1	1.0,0.965,0.97	1.0,1.0,1.0	-0.022
1585	FBgn0003507	srp	chr3R	+	16002406	16004081	16002870	16004081	16002169	16002323	1585	4,0,9	5,0,4	5,6,2	1,0,1	98	49	1	1	0.286,NA,0.529	0.714,1.0,0.5	-0.331
1588	FBgn0039136	CG5902	chr3R	+	23987266	23988738	23987269	23988738	23987031	23987210	1588	5,2,5	0,4,0	5,2,9	0,0,0	52	49	0.092074	0.48698	1.0,0.32,1.0	1.0,1.0,1.0	-0.227
1591	FBgn0039560	BOD1	chr3R	+	27942434	27942778	27942587	27942778	27939706	27942133	1591	3,5,10	0,0,2	2,5,6	0,0,1	98	49	1	1	1.0,1.0,0.714	1.0,1.0,0.75	-0.012
1592	FBgn0039560	BOD1	chr3R	+	27942584	27942778	27942587	27942778	27939706	27942133	1592	0,0,1	0,0,2	0,0,0	0,0,1	52	49	1	1	NA,NA,0.32	NA,NA,0.0	0.32
1595	FBgn0038890	CG7956	chr3R	+	21527155	21527401	21527262	21527401	21525828	21526902	1595	6,15,24	1,2,1	6,5,10	1,0,0	98	49	0.199912	0.77256	0.75,0.789,0.923	0.75,1.0,1.0	-0.096
1601	FBgn0039065	Rad60	chr3R	-	23250426	23250540	23250426	23250537	23250599	23251102	1601	0,1,5	0,1,4	0,1,1	0,0,0	52	49	1	1	NA,0.485,0.541	NA,1.0,1.0	-0.487
1602	FBgn0039065	Rad60	chr3R	-	23250426	23250540	23250426	23250537	23250605	23251102	1602	0,1,2	0,0,2	0,1,1	0,1,0	52	49	1	1	NA,1.0,0.485	NA,0.485,1.0	0
1603	FBgn0051719	RluA-1	chr2L	-	10471475	10472326	10471475	10472215	10474281	10474349	1603	0,0,1	0,0,1	1,0,1	1,0,0	98	49	1	1	NA,NA,0.333	0.333,NA,1.0	-0.333
1604	FBgn0051719	RluA-1	chr2L	-	10471475	10472485	10471475	10472215	10474281	10474349	1604	0,2,1	0,0,1	1,0,1	1,0,0	98	49	1	1	NA,1.0,0.333	0.333,NA,1.0	0
1606	FBgn0259168	mnb	chrX	-	17867567	17868369	17867567	17868166	17868981	17869816	1606	25,32,38	3,2,12	13,30,54	8,4,0	98	49	0.613556	1	0.806,0.889,0.613	0.448,0.789,1.0	0.024
1607	FBgn0035165	CG13887	chr3L	+	839102	839747	839249	839747	838048	838624	1607	2,2,20	10,5,12	3,7,6	3,4,1	98	49	0.0926929	0.48698	0.091,0.167,0.455	0.333,0.467,0.75	-0.279
1609	FBgn0051973	Cda5	chr2L	-	34719	35212	34719	34912	38534	38731	1609	12,7,9	2,6,12	1,0,6	2,5,6	98	49	0.0321611	0.260072	0.75,0.368,0.273	0.2,0.0,0.333	0.286
1612	FBgn0051973	Cda5	chr2L	-	58080	58193	58080	58182	59189	59268	1612	3,2,3	2,0,2	0,0,0	0,1,2	60	49	1	1	0.551,1.0,0.551	NA,0.0,0.0	0.701
1613	FBgn0051973	Cda5	chr2L	-	58248	58731	58248	58350	59189	59268	1613	7,9,12	0,0,0	7,7,5	0,0,2	98	49	0.873363	1	1.0,1.0,1.0	1.0,1.0,0.556	0.148
1614	FBgn0037010	CG4825	chr3L	-	20523202	20523284	20523202	20523281	20523351	20523562	1614	38,51,72	1,0,0	62,87,146	4,0,0	52	49	1	1	0.973,1.0,1.0	0.936,1.0,1.0	0.012
1616	FBgn0011259	Sema1a	chr2L	+	8662438	8662646	8662456	8662646	8661358	8661487	1616	8,7,25	6,1,2	2,4,6	3,0,1	67	49	0.711497	1	0.494,0.837,0.901	0.328,1.0,0.814	0.03
1617	FBgn0051036	CG31036	chr3R	+	29910443	29910604	29910446	29910604	29909659	29910301	1617	3,3,9	5,1,8	2,0,3	0,0,7	52	49	1	1	0.361,0.739,0.515	1.0,NA,0.288	-0.106
1619	FBgn0267698	Pak	chr3R	+	6357874	6359022	6358282	6359022	6356749	6357340	1619	124126323	1,1,1	249260251	1,1,0	98	49	1	1	0.984,0.984,0.994	0.992,0.992,1.0	-0.007
1620	FBgn0052423	shep	chr3L	-	5161767	5161808	5161767	5161803	5162455	5162631	1620	5,5,11	12,0,22	3,4,14	25,16,27	54	49	0.0761533	0.430931	0.274,1.0,0.312	0.098,0.185,0.32	0.328
1621	FBgn0052423	shep	chr3L	-	5162455	5162631	5162455	5162610	5162966	5163149	1621	138140318	50,46,97	177204250	31,22,26	70	49	4.1044e-09	1.95096e-06	0.659,0.681,0.696	0.8,0.867,0.871	-0.167
1622	FBgn0052423	shep	chr3L	-	5162966	5163149	5162966	5163131	5163344	5163703	1622	130,84,232	4,5,12	120107124	5,5,4	67	49	0.545522	1	0.96,0.925,0.934	0.946,0.94,0.958	-0.008
1623	FBgn0052423	shep	chr3L	-	5163833	5163975	5163833	5163969	5166934	5167059	1623	14,9,16	0,0,1	13,6,7	4,2,1	55	49	0.000300493	0.0122429	1.0,1.0,0.934	0.743,0.728,0.862	0.2
1624	FBgn0052423	shep	chr3L	-	5163833	5163975	5163833	5163969	5166967	5167059	1624	6,10,13	0,0,2	9,8,7	0,0,0	55	49	1	1	1.0,1.0,0.853	1.0,1.0,1.0	-0.049
1625	FBgn0034068	casp	chr2R	-	16027134	16027278	16027134	16027263	16027336	16027571	1625	14,11,10	1,0,1	15,14,25	0,2,1	64	49	1	1	0.915,1.0,0.884	1.0,0.843,0.95	0.002
1626	FBgn0266186	Vamp7	chr2R	-	9841846	9842225	9841846	9842167	9842300	9842502	1626	5,11,11	6,8,11	4,7,8	1,5,3	98	49	0.17871	0.726818	0.294,0.407,0.333	0.667,0.412,0.571	-0.205
1628	FBgn0010328	woc	chr3R	-	27260090	27261943	27260090	27261940	27262115	27262160	1628	4,6,1	2,2,5	1,0,0	9,8,1	52	49	2.26065e-06	0.000230264	0.653,0.739,0.159	0.095,0.0,0.0	0.485
1629	FBgn0010328	woc	chr3R	-	27260090	27261943	27260090	27261940	27262226	27262487	1629	4,1,5	1,0,1	1,3,1	2,1,1	52	49	0.0176233	0.170958	0.79,1.0,0.825	0.32,0.739,0.485	0.357
1631	FBgn0061197	salto	chr2R	-	12302543	12303336	12302543	12303313	12303561	12303764	1631	0,5,3	0,0,6	2,1,1	0,0,1	72	49	1	1	NA,1.0,0.254	1.0,1.0,0.405	-0.175
1634	FBgn0010051	Itp-r83A	chr3R	+	5527533	5527919	5527578	5527919	5517116	5517888	1634	6,6,24	2,1,6	10,15,14	3,4,0	94	49	0.488971	1	0.61,0.758,0.676	0.635,0.662,1.0	-0.084
1635	FBgn0033347	CG8248	chr2R	-	8918939	8919466	8918939	8919463	8919523	8920368	1635	1,5,12	2,0,3	4,0,2	0,0,0	52	49	1	1	0.32,1.0,0.79	1.0,NA,1.0	-0.297
1636	FBgn0260944	Rbp1	chr3R	+	10785402	10786465	10786157	10786465	10784556	10784923	1636	192202441	0,0,0	176171322	0,0,2	98	49	1	1	1.0,1.0,1.0	1.0,1.0,0.988	0.004
1638	FBgn0026056	Rlip	chr3R	+	21018129	21019014	21018132	21019014	21017941	21018074	1638	15,9,28	0,0,2	18,13,13	0,0,0	52	49	1	1	1.0,1.0,0.93	1.0,1.0,1.0	-0.023
1639	FBgn0039003	wfs1	chr3R	-	22688452	22690017	22688452	22690014	22690074	22690173	1639	7,4,14	1,0,3	1,10,17	1,1,3	52	49	0.75192	1	0.868,1.0,0.815	0.485,0.904,0.842	0.151
1642	FBgn0029891	Pink1	chrX	+	6684127	6684461	6684132	6684461	6683840	6684070	1642	3,7,6	1,1,3	6,7,8	0,0,0	54	49	0.0072208	0.093903	0.731,0.864,0.645	1.0,1.0,1.0	-0.253
1645	FBgn0029891	Pink1	chrX	+	6684517	6684721	6684523	6684721	6684127	6684461	1645	19,25,31	9,4,8	15,11,14	3,0,6	55	49	0.380109	1	0.653,0.848,0.775	0.817,1.0,0.675	-0.072
1646	FBgn0003380	Sh	chrX	-	17940719	17941160	17940719	17941157	17942781	17942972	1646	73123195	6367961416	53,68,73	291337411	52	49	0.0154025	0.155772	0.098,0.127,0.115	0.146,0.16,0.143	-0.036
1650	FBgn0025702	Srpk79D	chr3L	+	22281231	22281783	22281234	22281783	22280158	22280317	1650	1,0,1	2,0,1	0,1,0	0,0,0	52	49	1	1	0.32,NA,0.485	NA,1.0,NA	-0.598
1651	FBgn0025702	Srpk79D	chr3L	+	22281231	22281783	22281678	22281783	22280158	22280317	1651	20,26,34	1,0,0	18,15,11	0,0,0	98	49	1	1	0.909,1.0,1.0	1.0,1.0,1.0	-0.03
1652	FBgn0025702	Srpk79D	chr3L	+	22281234	22281783	22281678	22281783	22280158	22280317	1652	21,26,34	1,0,0	18,14,11	0,0,0	98	49	1	1	0.913,1.0,1.0	1.0,1.0,1.0	-0.029
1653	FBgn0028717	Lnk	chr3R	+	25890702	25892034	25890717	25892034	25889654	25890278	1653	3,0,6	5,4,5	0,1,4	3,3,0	64	49	0.787421	1	0.315,0.0,0.479	0.0,0.203,1.0	-0.136
1656	FBgn0261671	tweek	chr2L	+	16905490	16905594	16905550	16905594	16905298	16905389	1656	47,40,109	1,6,5	25,47,50	2,1,0	98	49	0.0094054	0.112707	0.959,0.769,0.916	0.862,0.959,1.0	-0.059
1657	FBgn0261671	tweek	chr2L	+	16915671	16915820	16915689	16915820	16915420	16915621	1657	1,4,7	27,10,52	2,2,1	18,21,21	67	49	0.255165	0.854144	0.026,0.226,0.09	0.075,0.065,0.034	0.056
1658	FBgn0019968	Khc-73	chr2R	-	15521841	15521943	15521841	15521940	15522001	15522128	1658	43,27,79	4,5,9	34,36,54	15,11,23	52	49	3.67787e-05	0.00249745	0.91,0.836,0.892	0.681,0.755,0.689	0.171
1659	FBgn0019968	Khc-73	chr2R	-	15522001	15522128	15522001	15522104	15522435	15522465	1659	9,6,22	33,23,49	6,11,23	31,29,46	73	49	0.814753	1	0.155,0.149,0.232	0.115,0.203,0.251	-0.011
1660	FBgn0019968	Khc-73	chr2R	-	15522001	15522128	15522001	15522104	15522873	15523019	1660	9,6,22	1,2,1	6,11,23	0,2,1	73	49	0.406286	1	0.858,0.668,0.937	1.0,0.787,0.939	-0.088
1661	FBgn0004855	RpII15	chr3R	+	14309177	14309844	14309184	14309844	14309088	14309122	1661	0,0,7	0,0,0	0,0,0	1,0,0	56	49	1	1	NA,NA,1.0	0.0,NA,NA	1
1663	FBgn0024321	NK7.1	chr3R	-	14367192	14367499	14367192	14367496	14369389	14369817	1663	7,8,24	7,4,13	4,1,5	2,7,1	52	49	0.67615	1	0.485,0.653,0.635	0.653,0.119,0.825	0.059
1664	FBgn0024321	NK7.1	chr3R	-	14367192	14367499	14367192	14367496	14372546	14372951	1664	2,3,6	0,0,0	1,3,4	1,0,0	52	49	1	1	1.0,1.0,1.0	0.485,1.0,1.0	0.172
1665	FBgn0039858	CycG	chr3R	-	31601415	31603073	31601415	31602230	31610880	31610978	1665	313270738	87,50,177	374279313	36,35,27	98	49	1.1837e-08	3.37592e-06	0.643,0.73,0.676	0.839,0.799,0.853	-0.147
1668	FBgn0037614	TMEM216	chr3R	+	8716895	8717341	8716900	8717341	8716242	8716568	1668	1,1,3	2,6,1	2,1,1	1,0,3	54	49	0.355514	1	0.312,0.131,0.731	0.645,1.0,0.232	-0.234
1669	FBgn0263929	jvl	chr3R	+	14788695	14788966	14788698	14788966	14788056	14788619	1669	45,20,65	57,29,115	28,13,7	43,24,17	52	49	0.490702	1	0.427,0.394,0.348	0.38,0.338,0.28	0.057
1672	FBgn0035656	CG10479	chr3L	-	5967544	5968596	5967544	5968593	5968813	5969074	1672	4,0,2	3,0,0	0,0,0	0,1,4	52	49	1	1	0.557,NA,1.0	NA,0.0,0.0	0.778
1675	FBgn0038294	Mf	chr3R	-	15176363	15176433	15176363	15176427	15178279	15178489	1675	34,3,23	0,0,0	2,1,4	1,0,0	55	49	1	1	1.0,1.0,1.0	0.641,1.0,1.0	0.12
1677	FBgn0014189	Hel25E	chr2L	-	5541722	5541976	5541722	5541969	5542182	5542314	1677	17,19,30	0,0,1	8,17,18	0,0,0	56	49	1	1	1.0,1.0,0.963	1.0,1.0,1.0	-0.012
1678	FBgn0028984	Spn88Ea	chr3R	-	15203549	15204550	15203549	15204547	15206348	15206447	1678	11,3,6	1,0,1	1,1,3	2,0,0	52	49	1	1	0.912,1.0,0.85	0.32,1.0,1.0	0.147
1681	FBgn0027575	GABA-B-R2	chr3R	-	21771733	21771839	21771733	21771836	21771901	21772247	1681	0,0,0	1,2,1	0,0,1	2,1,1	52	49	1	1	0.0,0.0,0.0	0.0,0.0,0.485	-0.162
1683	FBgn0030744	CG9992	chrX	-	16383323	16383525	16383323	16383511	16384587	16384908	1683	3,1,3	4,1,4	1,3,0	0,0,1	63	49	0.000627961	0.0191895	0.368,0.438,0.368	1.0,1.0,0.0	-0.275
1685	FBgn0001319	kn	chr2R	-	14775322	14775470	14775322	14775467	14775538	14775820	1685	1,0,0	0,0,1	0,0,0	0,0,1	52	49	1	1	1.0,NA,0.0	NA,NA,0.0	0.5
1687	FBgn0038326	CG5044	chr3R	+	15357389	15358274	15357392	15358274	15357228	15357320	1687	1,3,13	4,2,11	1,0,6	1,0,0	52	49	1	1	0.191,0.586,0.527	0.485,NA,1.0	-0.308
1693	FBgn0030897	Frq1	chrX	+	18161012	18161292	18161058	18161292	18155368	18155594	1693	6,2,12	0,1,0	1,1,0	0,0,0	95	49	1	1	1.0,0.508,1.0	1.0,1.0,NA	-0.164
1695	FBgn0040382	CG5273	chrX	+	759754	760528	759775	760528	759593	759685	1695	34,18,58	15,3,13	14,20,15	2,3,4	70	49	0.194149	0.762688	0.613,0.808,0.757	0.831,0.824,0.724	-0.067
1696	FBgn0264272	mwh	chr3L	+	1206527	1206785	1206530	1206785	1206027	1206432	1696	0,0,3	7,5,19	1,0,1	7,9,19	52	49	1	1	0.0,0.0,0.13	0.119,0.0,0.047	-0.012
1697	FBgn0051116	ClC-a	chr3R	-	11802169	11802354	11802169	11802335	11802583	11802691	1697	25,19,76	75,79,189	16,31,43	95123162	68	49	0.0341872	0.272193	0.194,0.148,0.225	0.108,0.154,0.161	0.048
1700	FBgn0030349	CG10353	chrX	-	11884797	11885281	11884797	11885104	11886955	11887162	1700	12,5,15	2,0,4	2,8,17	0,1,0	98	49	0.00139822	0.0326863	0.75,1.0,0.652	1.0,0.8,1.0	-0.133
1701	FBgn0027066	Eb1	chr2R	+	6754701	6754844	6754704	6754844	6753226	6753503	1701	14,10,37	2,0,0	3,1,11	0,0,0	52	49	1	1	0.868,1.0,1.0	1.0,1.0,1.0	-0.044
1702	FBgn0027066	Eb1	chr2R	+	6754701	6754844	6754704	6754844	6754179	6754438	1702	103,86,225	2,4,12	19,33,57	2,4,4	52	49	0.247827	0.84143	0.98,0.953,0.946	0.9,0.886,0.931	0.054
1703	FBgn0034723	CG13506	chr2R	+	22386373	22386528	22386394	22386528	22383133	22383194	1703	11,6,53	3,2,6	15,19,34	2,1,3	70	49	0.196779	0.766098	0.72,0.677,0.861	0.84,0.93,0.888	-0.133
1707	FBgn0030328	Amun	chrX	-	11713754	11713808	11713754	11713805	11714021	11714211	1707	5,3,4	0,4,0	7,3,1	0,0,0	52	49	0.105336	0.524063	1.0,0.414,1.0	1.0,1.0,1.0	-0.195
1708	FBgn0030328	Amun	chrX	-	11713754	11713808	11713754	11713805	11714474	11714905	1708	0,8,7	1,4,0	4,3,8	1,0,1	52	49	0.119363	0.565484	0.0,0.653,1.0	0.79,1.0,0.883	-0.34
1709	FBgn0261928	CG42795	chr3R	+	10248343	10248430	10248346	10248430	10241796	10248274	1709	21,31,32	87,69,153	27,13,16	51,82,72	52	49	0.907233	1	0.185,0.297,0.165	0.333,0.13,0.173	0.004
1710	FBgn0002783	mor	chr3R	-	15968574	15969594	15968574	15969402	15969881	15970092	1710	14,8,23	2,3,2	16,14,15	5,5,2	98	49	0.279159	0.900635	0.778,0.571,0.852	0.615,0.583,0.789	0.071
1722	FBgn0034091	mrj	chr2R	-	16204824	16205580	16204824	16205031	16205709	16205819	1722	16,16,22	15,6,13	8,17,8	19,10,10	98	49	0.101804	0.518471	0.348,0.571,0.458	0.174,0.459,0.286	0.153
1725	FBgn0265082	Cdep	chr3R	+	4923531	4923692	4923543	4923692	4923233	4923477	1725	43,36,77	0,0,1	38,36,38	0,0,0	61	49	1	1	1.0,1.0,0.984	1.0,1.0,1.0	-0.005
1728	FBgn0037831	Cap-H2	chr3R	+	10764110	10764373	10764113	10764373	10763028	10763951	1728	0,0,2	0,0,0	1,0,0	2,0,0	52	49	1	1	NA,NA,1.0	0.32,NA,NA	0.68
1729	FBgn0037831	Cap-H2	chr3R	+	10764110	10764373	10764149	10764373	10763028	10763951	1729	1,1,6	2,0,2	2,1,0	2,4,0	88	49	1	1	0.218,1.0,0.626	0.358,0.122,NA	0.375
1730	FBgn0037831	Cap-H2	chr3R	+	10764113	10764373	10764149	10764373	10763028	10763951	1730	1,1,4	2,0,2	3,1,0	2,4,0	85	49	1	1	0.224,1.0,0.536	0.464,0.126,NA	0.292
1732	FBgn0030724	Nipsnap	chrX	-	16073026	16073141	16073026	16073100	16073402	16073568	1732	4,7,6	2,1,6	5,2,2	0,3,0	90	49	0.0487277	0.332467	0.521,0.792,0.353	1.0,0.266,1.0	-0.2
1734	FBgn0267376	SelR	chr3R	-	10863354	10863858	10863354	10863825	10866528	10866693	1734	73,56,106	3,0,0	58,37,62	0,2,4	82	49	0.083467	0.465975	0.936,1.0,1.0	1.0,0.917,0.903	0.039
1735	FBgn0267376	SelR	chr3R	-	10863886	10865647	10863886	10865626	10866528	10866693	1735	32,32,106	16,6,23	23,25,34	4,11,18	70	49	0.388255	1	0.583,0.789,0.763	0.801,0.614,0.569	0.05
1736	FBgn0267376	SelR	chr3R	-	10866808	10866976	10866808	10866960	10868438	10868642	1736	68,60,228	0,0,0	74,52,126	1,0,0	65	49	1	1	1.0,1.0,1.0	0.982,1.0,1.0	0.006
1737	FBgn0037443	Dmtn	chr3R	-	6391304	6392742	6391304	6391988	6392879	6392959	1737	107,76,247	4,1,2	55,43,44	0,0,4	98	49	0.869013	1	0.93,0.974,0.984	1.0,1.0,0.846	0.014
1738	FBgn0037443	Dmtn	chr3R	-	6391304	6392742	6391304	6391988	6393731	6393911	1738	116,79,266	6,1,8	56,43,47	2,3,3	98	49	0.700136	1	0.906,0.975,0.943	0.933,0.878,0.887	0.042
1739	FBgn0037705	mura	chr3R	-	9541678	9542924	9541678	9542009	9546797	9547370	1739	178260401	3,2,10	211244350	0,3,5	98	49	0.122703	0.571811	0.967,0.985,0.952	1.0,0.976,0.972	-0.015
1744	FBgn0038524	sll	chr3R	+	17606377	17606565	17606384	17606565	17606105	17606329	1744	0,0,7	2,4,8	1,0,3	2,2,1	56	49	0.848663	1	0.0,0.0,0.434	0.304,0.0,0.724	-0.198
1746	FBgn0000228	Bsg25D	chr2L	-	5273160	5273590	5273160	5273554	5274018	5275780	1746	16,14,29	2,5,7	15,5,13	1,3,7	85	49	0.643477	1	0.822,0.617,0.705	0.896,0.49,0.517	0.08
1747	FBgn0259143	CG42258	chrX	+	12476318	12477497	12476336	12477497	12476152	12476268	1747	1,1,3	10,5,8	4,2,0	2,0,9	67	49	0.247239	0.84143	0.068,0.128,0.215	0.594,1.0,0.0	-0.394
1752	FBgn0026238	gus	chr2R	-	5120762	5121840	5120762	5121652	5121982	5122247	1752	99,93,319	7,10,17	123124169	8,13,23	98	49	0.083062	0.465975	0.876,0.823,0.904	0.885,0.827,0.786	0.035
1753	FBgn0263392	Tet	chr3L	-	2796291	2796681	2796291	2796678	2820058	2821103	1753	48,55,75	17,25,21	47,82,71	27,32,31	52	49	0.246519	0.84143	0.727,0.675,0.771	0.621,0.707,0.683	0.054
1754	FBgn0263392	Tet	chr3L	-	2796291	2796681	2796291	2796678	2851558	2851696	1754	2,3,4	3,0,4	4,6,2	0,2,1	52	49	0.0322811	0.260072	0.386,1.0,0.485	1.0,0.739,0.653	-0.174
1755	FBgn0263392	Tet	chr3L	-	2869448	2869757	2869448	2869589	2869940	2872750	1755	3,2,0	0,0,2	1,2,2	0,0,0	98	49	0.218074	0.807724	1.0,1.0,0.0	1.0,1.0,1.0	-0.333
1756	FBgn0051660	smog	chr2L	+	4854397	4854728	4854434	4854728	4852863	4853016	1756	8,2,9	0,0,0	3,3,1	0,0,4	86	49	0.0465225	0.321164	1.0,1.0,1.0	1.0,1.0,0.125	0.292
1757	FBgn0051660	smog	chr2L	+	4873595	4873999	4873817	4873999	4872498	4872693	1757	1,0,1	0,0,1	0,2,0	0,0,1	98	49	1	1	1.0,NA,0.333	NA,1.0,0.0	0.166
1758	FBgn0051660	smog	chr2L	+	4873595	4873999	4873871	4873999	4872498	4872693	1758	1,0,2	0,0,1	0,2,1	0,0,2	98	49	1	1	1.0,NA,0.5	NA,1.0,0.2	0.15
1759	FBgn0051660	smog	chr2L	+	4873817	4873999	4873871	4873999	4872498	4872693	1759	0,0,3	0,0,1	0,1,2	0,0,2	98	49	1	1	NA,NA,0.6	NA,1.0,0.333	-0.067
1760	FBgn0020279	lig	chr2R	+	8075411	8075607	8075472	8075607	8073973	8074500	1760	2,14,16	21,18,30	6,10,8	14,11,24	98	49	0.833095	1	0.045,0.28,0.211	0.176,0.312,0.143	-0.032
1762	FBgn0035400	CG11537	chr3L	-	3132632	3133338	3132632	3133244	3133948	3134180	1762	164147353	0,1,0	182162130	0,0,0	98	49	1	1	1.0,0.987,1.0	1.0,1.0,1.0	-0.004
1765	FBgn0286784	TER94	chr2R	+	9992762	9992917	9992765	9992917	9990659	9992696	1765	7,3,8	2,1,0	3,1,2	1,1,0	52	49	0.739187	1	0.767,0.739,1.0	0.739,0.485,1.0	0.094
1769	FBgn0283724	Girdin	chr3L	+	3184248	3185287	3184251	3185287	3183932	3184037	1769	2,3,7	3,2,9	5,2,5	2,6,4	52	49	0.831015	1	0.386,0.586,0.423	0.702,0.239,0.541	-0.029
1774	FBgn0004858	elB	chr2L	-	14392229	14393061	14392229	14393058	14408367	14409549	1774	0,1,0	1,0,2	1,0,0	0,4,0	52	49	1	1	0.0,1.0,0.0	1.0,0.0,NA	-0.167
1785	FBgn0034789	PIP5K59B	chr2R	+	22876901	22877006	22876913	22877006	22876349	22876847	1785	39,33,123	97,84,296	41,39,61	104,118,91	61	49	0.609206	1	0.244,0.24,0.25	0.241,0.21,0.35	-0.022
1788	FBgn0033373	CG8080	chr2R	-	9090810	9091051	9090810	9091039	9091406	9091653	1788	3,1,3	0,0,0	2,0,1	0,0,2	61	49	1	1	1.0,1.0,1.0	1.0,NA,0.287	0.357
1794	FBgn0264693	ens	chr3L	-	4131955	4132212	4131955	4132203	4133768	4133822	1794	73,91,136	1,0,0	85,69,45	1,1,5	58	49	0.139025	0.615317	0.984,1.0,1.0	0.986,0.983,0.884	0.044
1796	FBgn0039349	Ssadh	chr3R	-	25626343	25626648	25626343	25626645	25626731	25626924	1796	6,3,4	4,6,10	1,8,0	8,5,13	52	49	0.139374	0.615317	0.586,0.32,0.274	0.105,0.601,0.0	0.158
1797	FBgn0039349	Ssadh	chr3R	-	25626343	25626663	25626343	25626645	25626731	25626924	1797	7,1,4	4,6,10	1,6,3	8,5,13	67	49	0.524726	1	0.561,0.109,0.226	0.084,0.467,0.144	0.067
1798	FBgn0039349	Ssadh	chr3R	-	25626343	25626663	25626343	25626648	25626731	25626924	1798	6,1,2	5,3,2	1,6,3	1,8,0	64	49	0.375343	1	0.479,0.203,0.434	0.434,0.365,1.0	-0.228
1799	FBgn0039349	Ssadh	chr3R	-	25626343	25626648	25626343	25626645	25626742	25626924	1799	1,0,2	1,0,1	0,0,1	3,0,0	52	49	1	1	0.485,NA,0.653	0.0,NA,1.0	0.069
1800	FBgn0039349	Ssadh	chr3R	-	25626343	25626663	25626343	25626645	25626742	25626924	1800	6,1,4	1,0,1	2,2,3	3,0,0	67	49	0.288903	0.915503	0.814,1.0,0.745	0.328,1.0,1.0	0.077
1801	FBgn0039349	Ssadh	chr3R	-	25626343	25626663	25626343	25626648	25626742	25626924	1801	5,1,2	0,0,0	2,2,3	0,0,1	64	49	1	1	1.0,1.0,1.0	1.0,1.0,0.697	0.101
1802	FBgn0039705	Atg16	chr3R	-	29831914	29832372	29831914	29832348	29833192	29833281	1802	6,1,4	4,1,11	1,2,1	1,3,4	73	49	0.242164	0.84143	0.502,0.402,0.196	0.402,0.309,0.144	0.082
1803	FBgn0052442	Arv1	chr3L	-	21528769	21528908	21528769	21528896	21528957	21529085	1803	0,1,2	8,0,2	2,1,1	1,0,6	61	49	0.344671	1	0.0,1.0,0.445	0.616,1.0,0.118	-0.096
1804	FBgn0035229	pns	chr3L	+	1541435	1541833	1541655	1541833	1540750	1540957	1804	45,15,41	5,1,7	40,29,19	8,7,2	98	49	0.29835	0.935049	0.818,0.882,0.745	0.714,0.674,0.826	0.077
1805	FBgn0015904	ara	chr3L	+	12594164	12594523	12594188	12594523	12589518	12589634	1805	0,0,0	0,0,4	0,1,0	2,2,2	73	49	1	1	NA,NA,0.0	0.0,0.251,0.0	-0.084
1809	FBgn0040297	Nhe2	chr2L	+	21124439	21124521	21124442	21124521	21124286	21124373	1809	24,34,72	1,1,8	11,34,50	2,2,5	52	49	0.803021	1	0.958,0.97,0.895	0.838,0.941,0.904	0.047
1810	FBgn0040297	Nhe2	chr2L	+	21125316	21125439	21125346	21125439	21124439	21124521	1810	3,8,14	32,44,55	4,7,9	13,23,29	79	49	0.229856	0.81408	0.055,0.101,0.136	0.16,0.159,0.161	-0.063
1811	FBgn0040297	Nhe2	chr2L	+	21125316	21125439	21125346	21125439	21124439	21124614	1811	6,4,12	0,2,3	4,5,8	3,0,0	79	49	0.18633	0.740918	1.0,0.554,0.713	0.453,1.0,1.0	-0.062
1812	FBgn0040297	Nhe2	chr2L	+	21128739	21129082	21128778	21129082	21127849	21128062	1812	24,28,52	0,0,1	14,24,46	0,1,1	88	49	1	1	1.0,1.0,0.967	1.0,0.93,0.962	0.025
1813	FBgn0036039	Naa60	chr3L	+	9727984	9728433	9728212	9728433	9727786	9727907	1813	25,21,58	8,0,3	42,30,61	0,2,0	98	49	0.000438831	0.0160334	0.61,1.0,0.906	1.0,0.882,1.0	-0.122
1814	FBgn0031238	CG3645	chr2L	-	253955	254424	253955	254397	271628	271744	1814	0,0,2	2,0,3	0,1,0	2,2,4	76	49	1	1	0.0,NA,0.301	0.0,0.244,0.0	0.069
1817	FBgn0085447	sif	chr3L	+	5672054	5673265	5673066	5673265	5668963	5669082	1817	10,7,16	5,2,1	12,5,8	1,0,4	98	49	0.506566	1	0.5,0.636,0.889	0.857,1.0,0.5	-0.111
1818	FBgn0085447	sif	chr3L	+	5672054	5673265	5673093	5673265	5668963	5669082	1818	10,7,17	1,1,3	16,7,7	2,0,4	98	49	0.635127	1	0.833,0.778,0.739	0.8,1.0,0.467	0.028
1819	FBgn0085447	sif	chr3L	+	5673066	5673265	5673093	5673265	5668963	5669082	1819	5,3,3	1,1,3	5,2,4	2,0,4	76	49	0.87249	1	0.763,0.659,0.392	0.617,1.0,0.392	-0.065
1820	FBgn0085447	sif	chr3L	+	5734438	5734609	5734465	5734609	5731439	5731636	1820	26,21,45	16,6,22	65,68,72	13,10,3	76	49	5.46848e-05	0.00324919	0.512,0.693,0.569	0.763,0.814,0.939	-0.247
1821	FBgn0085447	sif	chr3L	+	5739443	5739726	5739464	5739726	5739105	5739334	1821	3,0,4	6,2,3	9,6,3	1,0,3	70	49	0.00234606	0.0437658	0.259,0.0,0.483	0.863,1.0,0.412	-0.511
1826	FBgn0051550	CG31550	chr3R	+	5487050	5487177	5487059	5487177	5486234	5486884	1826	8,26,38	1,0,0	15,11,28	1,0,0	58	49	1	1	0.871,1.0,1.0	0.927,1.0,1.0	-0.019
1827	FBgn0051550	CG31550	chr3R	+	5487050	5488307	5487834	5488307	5486234	5486884	1827	67,76,178	3,8,1	65,74,79	6,1,1	98	49	0.68955	1	0.918,0.826,0.989	0.844,0.974,0.975	-0.02
1828	FBgn0033639	CG9003	chr2R	-	11650814	11651224	11650814	11651207	11651323	11651616	1828	22,41,61	2,0,4	24,19,54	0,0,0	66	49	0.0947613	0.493174	0.891,1.0,0.919	1.0,1.0,1.0	-0.063
1829	FBgn0001248	Idh	chr3L	-	8356403	8357935	8356403	8357905	8358015	8358072	1829	3,2,9	0,1,0	0,1,3	0,0,2	79	49	1	1	1.0,0.554,1.0	NA,1.0,0.482	0.11
1830	FBgn0001248	Idh	chr3L	-	8356403	8357935	8356403	8357905	8360792	8360906	1830	3,2,9	23,20,31	0,1,1	9,2,4	79	49	0.00992451	0.117936	0.075,0.058,0.153	0.0,0.237,0.134	-0.028
1831	FBgn0259110	mmd	chrX	-	15946935	15948994	15946935	15948977	15949519	15949816	1831	2,3,1	3,0,4	5,2,6	0,0,0	66	49	9.62544e-06	0.000762548	0.331,1.0,0.157	1.0,1.0,1.0	-0.504
1832	FBgn0259110	mmd	chrX	-	15949519	15949876	15949519	15949819	15950354	15950385	1832	7,4,12	0,0,1	0,2,2	0,0,0	98	49	1	1	1.0,1.0,0.857	NA,1.0,1.0	-0.048
1835	FBgn0259110	mmd	chrX	-	15949519	15949876	15949519	15949819	15951149	15951936	1835	10,2,8	1,1,2	0,2,1	0,0,0	98	49	1	1	0.833,0.5,0.667	NA,1.0,1.0	-0.333
1836	FBgn0264815	Pde1c	chr2L	-	11925541	11925728	11925541	11925715	11928542	11928572	1836	46,84,123	1,4,4	63,81,54	0,7,1	62	49	0.673775	1	0.973,0.943,0.96	1.0,0.901,0.977	-0.001
1838	FBgn0028734	Fmr1	chr3R	-	10104878	10105010	10104878	10104989	10105059	10105369	1838	4,4,8	0,0,0	4,8,0	0,1,1	70	49	1	1	1.0,1.0,1.0	1.0,0.848,0.0	0.384
1840	FBgn0039581	Moca-cyp	chr3R	+	28341626	28342214	28342184	28342214	28341371	28341459	1840	81,82,184	0,0,2	72,72,74	0,3,2	98	49	0.692727	1	1.0,1.0,0.979	1.0,0.923,0.949	0.036
1841	FBgn0030320	CG2247	chrX	-	11608233	11608499	11608233	11608496	11608552	11608640	1841	4,4,5	0,1,0	5,4,2	1,1,0	52	49	1	1	1.0,0.79,1.0	0.825,0.79,1.0	0.058
1844	FBgn0263241	Mocs1	chr3L	+	11072469	11073348	11072561	11073348	11071558	11072410	1844	22,38,41	1,1,0	18,15,16	0,0,0	98	49	1	1	0.917,0.95,1.0	1.0,1.0,1.0	-0.044
1845	FBgn0000723	FER	chr3R	-	9372376	9372580	9372376	9372577	9372755	9372933	1845	12,13,39	29,34,77	8,4,17	22,22,37	52	49	0.317706	0.965989	0.281,0.265,0.323	0.255,0.146,0.302	0.055
1846	FBgn0035677	CG13293	chr3L	+	6087216	6087366	6087219	6087366	6082882	6083353	1846	19,13,42	2,5,11	18,13,21	2,4,2	52	49	0.223105	0.81408	0.9,0.71,0.783	0.895,0.754,0.908	-0.055
1847	FBgn0035677	CG13293	chr3L	+	6088690	6089151	6088705	6089151	6087954	6088077	1847	2,0,2	4,0,4	1,3,3	8,3,15	64	49	1	1	0.277,NA,0.277	0.087,0.434,0.133	0.059
1849	FBgn0029761	SK	chrX	+	5399531	5401123	5399659	5401123	5398589	5398762	1849	232355693	11,14,19	298331493	6,8,6	98	49	0.0103968	0.122516	0.913,0.927,0.948	0.961,0.954,0.976	-0.034
1850	FBgn0029761	SK	chrX	+	5399531	5401123	5399693	5401123	5398589	5398762	1850	249384740	17,43,55	312364487	16,11,17	98	49	2.31492e-05	0.00165054	0.88,0.817,0.871	0.907,0.943,0.935	-0.072
1851	FBgn0029761	SK	chrX	+	5399659	5401123	5399693	5401123	5398589	5398762	1851	58,77,174	17,43,55	70,73,72	16,11,17	83	49	0.00932645	0.112707	0.668,0.514,0.651	0.721,0.797,0.714	-0.133
1852	FBgn0029761	SK	chrX	+	5399693	5405138	5403339	5405138	5398589	5398762	1852	114152308	2,3,3	95112165	0,1,0	98	49	0.312559	0.956457	0.966,0.962,0.981	1.0,0.982,1.0	-0.024
1857	FBgn0036493	CG7255	chr3L	+	15308920	15311195	15310957	15311195	15308559	15308835	1857	1,0,1	2,0,1	0,0,0	2,0,0	98	49	1	1	0.2,NA,0.333	0.0,NA,NA	0.267
1861	FBgn0035715	CG10103	chr3L	-	6754016	6754493	6754016	6754457	6755072	6755123	1861	3,4,2	15,2,6	1,0,1	0,4,0	85	49	0.680387	1	0.103,0.536,0.161	1.0,0.0,1.0	-0.4
1863	FBgn0035719	tow	chr3L	+	6947970	6948109	6947985	6948109	6947247	6947915	1863	6,7,6	9,6,23	7,14,6	10,9,17	64	49	0.489738	1	0.338,0.472,0.166	0.349,0.544,0.213	-0.043
1866	FBgn0260660	Mp	chr3L	+	6999634	6999835	6999639	6999835	6998842	6999003	1866	1,1,0	0,0,0	1,0,0	7,2,0	54	49	1	1	1.0,1.0,NA	0.115,0.0,NA	0.943
1867	FBgn0264001	bru3	chr3L	-	13538942	13539119	13538942	13539101	13540563	13540641	1867	0,3,2	0,0,3	1,2,3	0,0,1	67	49	1	1	NA,1.0,0.328	1.0,1.0,0.687	-0.232
1870	FBgn0264001	bru3	chr3L	-	13541721	13542022	13541721	13541998	13542074	13542218	1870	0,0,7	4,0,3	0,2,2	5,2,0	73	49	1	1	0.0,NA,0.61	0.0,0.402,1.0	-0.162
1871	FBgn0264001	bru3	chr3L	-	13638516	13638565	13638516	13638547	13664418	13664874	1871	13,5,12	0,0,0	7,4,5	1,2,0	67	49	0.62762	1	1.0,1.0,1.0	0.837,0.594,1.0	0.19
1872	FBgn0259173	corn	chr3L	-	7142990	7144006	7142990	7143988	7144059	7144281	1872	9,14,36	0,0,6	16,9,18	0,0,0	67	49	0.016557	0.163472	1.0,1.0,0.814	1.0,1.0,1.0	-0.062
1873	FBgn0259173	corn	chr3L	-	7144059	7144400	7144059	7144281	7144736	7144908	1873	24,23,83	0,2,2	29,34,8	4,1,0	98	49	0.354053	1	1.0,0.852,0.954	0.784,0.944,1.0	0.026
1874	FBgn0265296	Dscam2	chr3L	-	7164729	7164876	7164729	7164849	7164924	7165215	1874	2,2,11	7,4,3	1,0,4	0,0,1	76	49	1	1	0.156,0.244,0.703	1.0,NA,0.721	-0.493
1875	FBgn0265296	Dscam2	chr3L	-	7166662	7167163	7166662	7167148	7167227	7167508	1875	1,1,5	2,0,6	0,0,2	2,1,2	64	49	0.0132741	0.141261	0.277,1.0,0.39	0.0,0.0,0.434	0.411
1878	FBgn0025820	JTBR	chr3L	-	1802007	1802753	1802007	1802743	1802803	1802856	1878	0,1,0	1,0,1	0,0,2	0,1,2	59	49	1	1	0.0,1.0,0.0	NA,0.0,0.454	0.106
1879	FBgn0259203	CG42307	chr3L	+	7331291	7331336	7331296	7331336	7330298	7331231	1879	2,7,6	0,0,0	10,0,3	0,1,0	54	49	1	1	1.0,1.0,1.0	1.0,0.0,1.0	0.333
1881	FBgn0019662	qm	chr3L	+	7351268	7351413	7351304	7351413	7348862	7349017	1881	36,37,68	6,3,4	26,33,54	0,2,2	85	49	0.0155299	0.155955	0.776,0.877,0.907	1.0,0.905,0.94	-0.095
1882	FBgn0082598	akirin	chr3L	+	7371706	7372072	7371731	7372072	7369842	7370068	1882	6,3,9	1,0,0	2,5,3	0,0,0	74	49	1	1	0.799,1.0,1.0	1.0,1.0,1.0	-0.067
1883	FBgn0016983	smid	chr3L	+	7382784	7382835	7382787	7382835	7382386	7382731	1883	6,2,1	0,0,0	1,2,1	0,1,0	52	49	1	1	1.0,1.0,1.0	1.0,0.653,1.0	0.116
1884	FBgn0004795	retn	chr2R	+	23642758	23643095	23642764	23643095	23642483	23642634	1884	76,65,174	2,0,10	71,78,101	2,2,1	55	49	0.111288	0.540718	0.971,1.0,0.939	0.969,0.972,0.989	-0.007
1885	FBgn0004795	retn	chr2R	+	23643156	23643272	23643171	23643272	23642758	23643095	1885	25,29,57	66,67,150	18,26,31	126,98,110	64	49	0.00298031	0.0505944	0.225,0.249,0.225	0.099,0.169,0.177	0.085
1886	FBgn0029167	Hml	chr3L	+	13847247	13847640	13847250	13847640	13847021	13847186	1886	2,0,3	2,0,1	3,1,1	0,0,0	52	49	1	1	0.485,NA,0.739	1.0,1.0,1.0	-0.388
1888	FBgn0267978	ap	chr2R	-	5717554	5717766	5717554	5717763	5725820	5726832	1888	3,3,2	0,0,0	3,0,7	1,0,0	52	49	1	1	1.0,1.0,1.0	0.739,NA,1.0	0.131
1889	FBgn0035793	CG7546	chr3L	+	7511969	7512728	7511972	7512728	7511704	7511916	1889	4,1,5	22,13,55	2,11,5	18,23,18	52	49	0.023237	0.209721	0.146,0.068,0.079	0.095,0.311,0.207	-0.107
1890	FBgn0035793	CG7546	chr3L	+	7514648	7515581	7515047	7515581	7513817	7514354	1890	11,10,30	3,3,6	7,14,10	4,2,5	98	49	0.492253	1	0.647,0.625,0.714	0.467,0.778,0.5	0.08
1891	FBgn0035793	CG7546	chr3L	+	7515825	7516050	7515867	7516050	7515640	7515777	1891	6,15,32	9,3,7	12,10,17	6,6,9	91	49	0.520931	1	0.264,0.729,0.711	0.519,0.473,0.504	0.069
1892	FBgn0035793	CG7546	chr3L	+	7515825	7516050	7515870	7516050	7515640	7515777	1892	6,15,32	1,2,6	12,11,17	2,3,0	94	49	0.398488	1	0.758,0.796,0.735	0.758,0.657,1.0	-0.042
1893	FBgn0035793	CG7546	chr3L	+	7515867	7516050	7515870	7516050	7515640	7515777	1893	9,3,7	1,2,6	6,7,9	2,3,0	52	49	0.172389	0.714614	0.895,0.586,0.524	0.739,0.687,1.0	-0.14
1894	FBgn0035793	CG7546	chr3L	+	7516115	7517316	7516118	7517316	7515825	7516050	1894	20,16,38	0,0,1	16,11,20	1,0,1	52	49	1	1	1.0,1.0,0.973	0.938,1.0,0.95	0.028
1895	FBgn0284235	CG46319	chr2R	+	10128783	10129029	10128822	10129029	10128580	10128692	1895	3,2,6	41,14,50	4,2,2	23,19,16	88	49	0.887767	1	0.039,0.074,0.063	0.088,0.055,0.065	-0.011
1899	FBgn0023076	Clk	chr3L	-	7768468	7768650	7768468	7768648	7768709	7768870	1899	57,81,171	0,1,1	44,29,25	0,0,0	51	49	1	1	1.0,0.987,0.994	1.0,1.0,1.0	-0.006
1900	FBgn0023076	Clk	chr3L	-	7768709	7768870	7768709	7768858	7770022	7770322	1900	45,32,72	46,53,149	25,19,10	28,27,20	61	49	0.727183	1	0.44,0.327,0.28	0.418,0.361,0.287	-0.006
1902	FBgn0016694	Pdp1	chr3L	-	7816483	7816725	7816483	7816611	7817436	7817662	1902	188203519	8,7,15	10009601387	30,31,36	98	49	0.887908	1	0.922,0.935,0.945	0.943,0.939,0.951	-0.01
1903	FBgn0016694	Pdp1	chr3L	-	7816483	7816740	7816483	7816611	7817436	7817662	1903	104116289	8,7,15	548596875	30,31,36	98	49	0.589597	1	0.867,0.892,0.906	0.901,0.906,0.924	-0.022
1904	FBgn0016694	Pdp1	chr3L	-	7816483	7816740	7816483	7816725	7817436	7817662	1904	8,7,13	92,94,241	22,36,36	471396545	64	49	0.787262	1	0.062,0.054,0.04	0.035,0.065,0.048	0.003
1905	FBgn0016694	Pdp1	chr3L	-	7825583	7827287	7825583	7826705	7827675	7828018	1905	60,56,138	5,0,0	295512543	0,0,0	98	49	0.490864	1	0.857,1.0,1.0	1.0,1.0,1.0	-0.048
1906	FBgn0016694	Pdp1	chr3L	-	7830386	7831827	7830386	7831810	7832553	7833073	1906	14,31,62	0,0,1	145201216	15,27,24	66	49	1.40795e-07	2.50968e-05	1.0,1.0,0.979	0.878,0.847,0.87	0.128
1908	FBgn0035424	Larp4B	chr3L	+	3232297	3236604	3232300	3236604	3231908	3232239	1908	60,50,102	5,5,10	56,43,53	7,22,6	52	49	0.0185214	0.178457	0.919,0.904,0.906	0.883,0.648,0.893	0.102
1909	FBgn0027549	Nulp1	chr3L	+	8112781	8113320	8113011	8113320	8112493	8112714	1909	14,4,11	10,7,4	10,14,8	1,3,2	98	49	0.00643646	0.0882538	0.412,0.222,0.579	0.833,0.7,0.667	-0.329
1910	FBgn0035850	Atg18a	chr3L	+	8189286	8189445	8189301	8189445	8187812	8188580	1910	2,1,2	3,5,4	2,2,2	3,3,0	64	49	0.175398	0.720799	0.338,0.133,0.277	0.338,0.338,1.0	-0.309
1911	FBgn0035853	UbcE2M	chr3L	-	8197521	8197705	8197521	8197702	8197778	8197857	1911	0,0,0	4,2,11	2,1,0	0,3,0	52	49	1	1	0.0,0.0,0.0	1.0,0.239,NA	-0.619
1912	FBgn0033538	CG11883	chr2R	+	10637520	10637728	10637523	10637728	10619890	10619999	1912	1,0,0	1,0,0	0,0,0	0,1,1	52	49	1	1	0.485,NA,NA	NA,0.0,0.0	0.485
1914	FBgn0035880	Culd	chr3L	-	8352354	8353426	8352354	8353412	8353478	8354183	1914	24,16,56	31,43,92	17,10,14	19,20,16	63	49	0.409587	1	0.376,0.224,0.321	0.41,0.28,0.405	-0.058
1915	FBgn0260970	Ubr3	chrX	+	7950360	7950784	7950363	7950784	7947414	7950297	1915	21,6,18	1,0,1	4,3,6	0,0,0	52	49	1	1	0.952,1.0,0.944	1.0,1.0,1.0	-0.035
1923	FBgn0263352	Unr	chr3L	-	8436245	8436710	8436245	8436689	8436764	8436972	1923	7,7,19	4,1,0	10,6,9	4,0,2	70	49	0.586454	1	0.551,0.831,1.0	0.636,1.0,0.759	-0.004
1924	FBgn0010825	Gug	chr3L	+	8468543	8468704	8468546	8468704	8468338	8468483	1924	62,50,115	28,17,31	52,49,47	16,11,13	52	49	0.302098	0.942651	0.676,0.735,0.778	0.754,0.808,0.773	-0.049
1925	FBgn0010825	Gug	chr3L	+	8470087	8470187	8470153	8470187	8469564	8469682	1925	70,57,173	2,1,10	78,65,108	6,0,8	98	49	0.524573	1	0.946,0.966,0.896	0.867,1.0,0.871	0.023
1926	FBgn0010825	Gug	chr3L	+	8470087	8470187	8470153	8470187	8469564	8469691	1926	75,67,172	14,7,18	78,72,108	11,5,9	98	49	0.329002	0.980197	0.728,0.827,0.827	0.78,0.878,0.857	-0.044
1927	FBgn0010825	Gug	chr3L	+	8470430	8470483	8470439	8470483	8470284	8470379	1927	47,67,121	53,29,87	60,60,98	52,23,58	58	49	0.512067	1	0.428,0.661,0.54	0.494,0.688,0.588	-0.047
1928	FBgn0011642	Zyx	chr4	-	1059100	1059351	1059100	1059288	1059418	1059836	1928	73,53,218	9,9,16	82,88,161	14,15,17	98	49	0.226025	0.81408	0.802,0.746,0.872	0.745,0.746,0.826	0.034
1929	FBgn0011642	Zyx	chr4	-	1060412	1060653	1060412	1060634	1060740	1060918	1929	15,14,28	19,25,63	13,11,29	26,19,36	68	49	0.532963	1	0.363,0.288,0.243	0.265,0.294,0.367	-0.011
1931	FBgn0025574	Pli	chr3R	-	23889056	23889191	23889056	23889119	23889693	23890052	1931	49,53,109	1,1,1	34,45,48	0,2,1	98	49	1	1	0.961,0.964,0.982	1.0,0.918,0.96	0.01
1932	FBgn0032006	Pvr	chr2L	-	8220979	8222114	8220979	8221967	8222225	8222376	1932	1,0,1	0,0,1	1,0,0	0,1,0	98	49	1	1	1.0,NA,0.333	1.0,0.0,NA	0.166
1933	FBgn0032006	Pvr	chr2L	-	8223222	8223449	8223222	8223344	8223824	8223984	1933	2,4,3	4,0,4	1,7,2	2,0,0	98	49	0.00903517	0.110121	0.2,1.0,0.273	0.2,1.0,1.0	-0.242
1936	FBgn0263112	Mitf	chr4	+	1220259	1220688	1220316	1220688	1220075	1220195	1936	7,14,27	0,2,0	13,12,10	0,0,0	98	49	1	1	1.0,0.778,1.0	1.0,1.0,1.0	-0.074
1942	FBgn0035944	CG5021	chr3L	+	8967565	8968114	8967580	8968114	8967281	8967516	1942	1,1,4	0,2,1	3,1,0	1,1,1	64	49	0.238723	0.83232	1.0,0.277,0.754	0.697,0.434,0.0	0.3
1943	FBgn0035953	CG5087	chr3L	+	9000602	9001783	9000605	9001783	9000338	9000457	1943	8,2,8	2,0,0	10,3,3	1,0,0	52	49	1	1	0.79,1.0,1.0	0.904,1.0,1.0	-0.038
1946	FBgn0011206	bol	chr3L	-	9107618	9107710	9107618	9107695	9107955	9108073	1946	65,19,136	60,17,104	15,11,26	17,18,16	64	49	0.480882	1	0.453,0.461,0.5	0.403,0.319,0.554	0.046
1949	FBgn0037094	CG7611	chr3L	+	21524692	21525716	21524721	21525716	21523185	21523229	1949	1,1,7	4,2,25	6,1,2	7,12,7	78	49	0.731628	1	0.136,0.239,0.15	0.35,0.05,0.152	-0.009
1950	FBgn0037094	CG7611	chr3L	+	21524692	21525716	21524721	21525716	21523185	21523298	1950	1,1,7	0,5,1	6,1,2	2,0,1	78	49	0.135434	0.609239	1.0,0.112,0.815	0.653,1.0,0.557	-0.094
1951	FBgn0039234	Nct	chr3R	+	24854224	24854869	24854361	24854869	24853875	24854086	1951	16,22,32	10,3,48	13,10,23	4,6,33	98	49	0.628925	1	0.444,0.786,0.25	0.619,0.455,0.258	0.049
1953	FBgn0259822	Ca-beta	chr2L	-	11163452	11163949	11163452	11163937	11165584	11165678	1953	1,5,7	0,0,0	5,0,3	0,1,0	61	49	1	1	1.0,1.0,1.0	1.0,0.0,1.0	0.333
1954	FBgn0016081	fry	chr3L	-	9631833	9632173	9631833	9632170	9632232	9632599	1954	52,39,134	83,97,203	18,38,24	43,53,80	52	49	0.305279	0.946366	0.371,0.275,0.383	0.283,0.403,0.22	0.041
1955	FBgn0036030	CG6767	chr3L	-	9686364	9686475	9686364	9686463	9689264	9689448	1955	1,2,2	6,1,18	1,0,2	10,13,9	61	49	0.219431	0.810644	0.118,0.616,0.082	0.074,0.0,0.151	0.197
1956	FBgn0045823	vsg	chr3L	+	9715743	9717716	9715746	9717716	9714323	9714623	1956	47,30,68	49,51,83	16,39,38	27,40,73	52	49	0.480732	1	0.475,0.357,0.436	0.358,0.479,0.329	0.034
1957	FBgn0041702	CG15107	chr2R	-	18971308	18971775	18971308	18971763	18971828	18972186	1957	0,0,1	5,0,2	4,2,1	0,0,0	61	49	1	1	0.0,NA,0.287	1.0,1.0,1.0	-0.857
1958	FBgn0021796	Tor	chr2L	+	13006349	13007086	13006352	13007086	13005430	13005997	1958	3,1,3	8,2,3	0,1,0	2,2,1	52	49	0.000449745	0.0160334	0.261,0.32,0.485	0.0,0.32,0.0	0.249
1964	FBgn0264489	CG43897	chr3L	+	9831920	9832679	9832477	9832679	9830633	9830785	1964	4,0,4	8,0,12	0,0,0	1,0,0	98	49	1	1	0.2,NA,0.143	0.0,NA,NA	0.171
1967	FBgn0264489	CG43897	chr3L	+	9832195	9832679	9832477	9832679	9830633	9830785	1967	4,0,4	8,0,12	0,0,0	1,0,0	98	49	1	1	0.2,NA,0.143	0.0,NA,NA	0.171
1969	FBgn0264489	CG43897	chr3L	+	9832198	9832679	9832477	9832679	9830633	9830785	1969	4,0,4	8,0,12	0,1,0	1,0,0	98	49	1	1	0.2,NA,0.143	0.0,1.0,NA	-0.329
1970	FBgn0264489	CG43897	chr3L	+	9832201	9832679	9832477	9832679	9830633	9830785	1970	4,0,4	8,0,12	0,0,0	1,0,0	98	49	1	1	0.2,NA,0.143	0.0,NA,NA	0.171
1978	FBgn0027567	CG8108	chr3L	+	9865057	9865398	9865079	9865398	9864638	9864802	1978	219209553	56,42,118	279311460	41,40,79	71	49	0.00663599	0.0892229	0.73,0.774,0.764	0.824,0.843,0.801	-0.067
1979	FBgn0003742	tra2	chr2R	-	14602503	14602905	14602503	14602876	14603160	14603289	1979	0,0,2	0,1,6	3,1,5	0,0,4	78	49	1	1	NA,0.0,0.173	1.0,1.0,0.44	-0.727
1980	FBgn0003742	tra2	chr2R	-	14603983	14604128	14603983	14604123	14604196	14604337	1980	1,1,5	2,0,2	0,4,2	0,0,0	54	49	1	1	0.312,1.0,0.694	NA,1.0,1.0	-0.331
1981	FBgn0003742	tra2	chr2R	-	14603983	14604138	14603983	14604123	14604196	14604337	1981	0,0,2	2,0,2	0,0,1	0,0,0	64	49	1	1	0.0,NA,0.434	NA,NA,1.0	-0.783
1982	FBgn0003742	tra2	chr2R	-	14603983	14604138	14603983	14604128	14604196	14604337	1982	0,0,1	1,1,4	0,0,1	0,4,2	59	49	1	1	0.0,0.0,0.172	NA,0.0,0.293	-0.089
1983	FBgn0263395	hppy	chr2R	+	19223239	19224386	19224052	19224386	19218130	19218194	1983	52,38,111	2,0,0	46,45,63	6,1,0	98	49	0.0143867	0.149703	0.929,1.0,1.0	0.793,0.957,1.0	0.06
1984	FBgn0263395	hppy	chr2R	+	19223239	19224386	19224052	19224386	19220743	19220782	1984	77,62,162	3,11,22	68,55,81	14,5,7	98	49	0.828054	1	0.928,0.738,0.786	0.708,0.846,0.853	0.015
1989	FBgn0020440	Fak	chr2R	-	19431791	19432246	19431791	19432240	19432302	19432392	1989	15,24,60	0,0,0	10,15,13	0,1,0	55	49	1	1	1.0,1.0,1.0	1.0,0.93,1.0	0.023
1992	FBgn0038651	Epg5	chr3R	-	18757967	18758692	18757967	18758689	18758740	18758873	1992	2,2,3	0,1,0	0,3,0	0,0,0	52	49	1	1	1.0,0.653,1.0	NA,1.0,NA	-0.116
1993	FBgn0283658	muc	chr2L	+	7428877	7429104	7428925	7429104	7428280	7428610	1993	10,1,20	0,0,2	9,7,7	1,0,0	97	49	1	1	1.0,1.0,0.835	0.82,1.0,1.0	0.005
1994	FBgn0283658	muc	chr2L	+	7428877	7429104	7428925	7429104	7428280	7428679	1994	15,3,34	0,0,1	11,9,15	0,0,0	97	49	1	1	1.0,1.0,0.945	1.0,1.0,1.0	-0.018
1995	FBgn0036134	FoxK	chr3L	-	11114269	11115418	11114269	11115415	11115483	11115580	1995	5,13,22	0,0,0	9,12,7	0,0,1	52	49	1	1	1.0,1.0,1.0	1.0,1.0,0.868	0.044
1996	FBgn0036134	FoxK	chr3L	-	11116140	11116361	11116140	11116358	11116427	11116525	1996	21,10,17	0,0,2	11,19,15	1,1,0	52	49	1	1	1.0,1.0,0.889	0.912,0.947,1.0	0.01
1997	FBgn0052082	IRSp53	chr3L	+	11161471	11163984	11163383	11163984	11160780	11160932	1997	15,25,20	0,0,2	21,36,53	1,0,1	98	49	1	1	1.0,1.0,0.833	0.913,1.0,0.964	-0.015
1998	FBgn0052082	IRSp53	chr3L	+	11161471	11163984	11163554	11163984	11160780	11160932	1998	12,33,26	2,12,4	21,25,41	12,10,26	98	49	0.0192328	0.180434	0.75,0.579,0.765	0.467,0.556,0.441	0.21
1999	FBgn0052082	IRSp53	chr3L	+	11163383	11163984	11163554	11163984	11160780	11160932	1999	9,32,28	2,12,4	22,25,41	12,10,26	98	49	0.0283943	0.243917	0.692,0.571,0.778	0.478,0.556,0.441	0.189
2001	FBgn0085437	CG34408	chrX	+	10227348	10227957	10227411	10227957	10226514	10226655	2001	18,3,32	2,0,0	12,15,7	0,0,0	98	49	1	1	0.818,1.0,1.0	1.0,1.0,1.0	-0.061
2002	FBgn0085437	CG34408	chrX	+	10227402	10227957	10227411	10227957	10226514	10226655	2002	0,0,5	2,0,0	1,0,1	0,0,0	58	49	1	1	0.0,NA,1.0	1.0,NA,1.0	-0.5
2003	FBgn0085437	CG34408	chrX	+	10227348	10227957	10227402	10227957	10226971	10226989	2003	16,3,25	0,0,1	11,10,4	1,1,0	98	49	1	1	1.0,1.0,0.926	0.846,0.833,1.0	0.082
2004	FBgn0005427	ewg	chrX	-	273182	273392	273182	273387	273469	274528	2004	15,5,35	0,0,2	19,19,23	0,0,0	54	49	1	1	1.0,1.0,0.941	1.0,1.0,1.0	-0.02
2007	FBgn0053558	mim	chr2R	-	6927389	6928151	6927389	6928148	6928508	6928836	2007	12,15,49	9,10,16	16,10,21	8,1,1	52	49	0.026725	0.235246	0.557,0.586,0.743	0.653,0.904,0.952	-0.208
2008	FBgn0053558	mim	chr2R	-	6927389	6928262	6927389	6928148	6928508	6928836	2008	57,68,97	9,10,16	62,113,90	8,1,1	98	49	5.98511e-05	0.00328261	0.76,0.773,0.752	0.795,0.983,0.978	-0.157
2009	FBgn0053558	mim	chr2R	-	6927389	6928262	6927389	6928151	6928508	6928836	2009	56,64,96	11,10,48	61,110,89	15,7,20	98	49	0.13595	0.609637	0.718,0.762,0.5	0.67,0.887,0.69	-0.089
2010	FBgn0053558	mim	chr2R	-	6931062	6932697	6931062	6932643	6933123	6933927	2010	172258304	29,47,79	113134145	9,11,6	98	49	9.6362e-08	1.96303e-05	0.748,0.733,0.658	0.863,0.859,0.924	-0.169
2011	FBgn0053558	mim	chr2R	-	6933123	6933927	6933123	6933441	6934065	6934180	2011	596619957	7,4,19	304279226	6,12,5	98	49	0.0276538	0.240454	0.977,0.987,0.962	0.962,0.921,0.958	0.028
2012	FBgn0040005	CG17883	chr2R	+	4673276	4673639	4673279	4673639	4673113	4673223	2012	19,34,94	0,0,1	40,42,70	0,0,0	52	49	1	1	1.0,1.0,0.989	1.0,1.0,1.0	-0.004
2013	FBgn0085408	Shrm	chr2R	+	14315033	14315533	14315236	14315533	14308141	14308293	2013	530553926	120105422	160114137	66,40,40	98	49	0.216837	0.807336	0.688,0.725,0.523	0.548,0.588,0.631	0.056
2014	FBgn0039688	Kul	chr3R	+	29726814	29727130	29726860	29727130	29725829	29725931	2014	43,53,74	100129214	67,43,49	106150112	95	49	0.51053	1	0.182,0.175,0.151	0.246,0.129,0.184	-0.017
2015	FBgn0085443	spri	chrX	-	10522802	10523564	10522802	10523561	10544385	10544592	2015	8,3,5	0,3,1	0,0,6	2,4,5	52	49	0.000406307	0.0156593	1.0,0.485,0.825	0.0,0.0,0.531	0.593
2019	FBgn0036205	CG14131	chr3L	+	11777305	11777505	11777308	11777505	11777072	11777249	2019	0,0,1	0,0,0	0,0,0	0,1,0	52	49	1	1	NA,NA,1.0	NA,0.0,NA	1
2020	FBgn0040022	Set1	chr3L	+	25109300	25109604	25109309	25109604	25108996	25109069	2020	7,3,20	0,0,1	3,3,7	0,0,0	58	49	1	1	1.0,1.0,0.944	1.0,1.0,1.0	-0.019
2021	FBgn0040022	Set1	chr3L	+	25109300	25109604	25109323	25109604	25108996	25109069	2021	17,6,42	0,2,0	6,3,15	0,0,0	72	49	1	1	1.0,0.671,1.0	1.0,1.0,1.0	-0.11
2022	FBgn0040022	Set1	chr3L	+	25109309	25109604	25109323	25109604	25108996	25109069	2022	10,3,23	0,2,0	3,0,8	0,0,0	63	49	1	1	1.0,0.538,1.0	1.0,NA,1.0	-0.154
2023	FBgn0040022	Set1	chr3L	+	25109300	25109604	25109309	25109604	25108996	25109238	2023	26,56,108	1,3,7	40,30,50	0,1,0	58	49	0.00192593	0.0402289	0.956,0.94,0.929	1.0,0.962,1.0	-0.046
2024	FBgn0036211	CG5946	chr3L	-	11817212	11817694	11817212	11817652	11818087	11818187	2024	8,9,26	10,7,14	11,10,14	3,6,8	91	49	0.287283	0.912394	0.301,0.409,0.5	0.664,0.473,0.485	-0.137
2025	FBgn0026873	MED18	chrX	+	1866185	1866495	1866208	1866495	1865908	1866138	2025	0,0,0	1,0,4	0,0,1	0,1,2	72	49	1	1	0.0,NA,0.0	NA,0.0,0.254	-0.127
2028	FBgn0264087	Slob	chr2L	-	7642004	7644786	7642004	7644774	7644923	7646010	2028	35,15,77	42,20,94	69,91,115	59101112	61	49	0.1833	0.736298	0.401,0.376,0.397	0.484,0.42,0.452	-0.061
2029	FBgn0036240	CG6928	chr3L	+	12007493	12008051	12007615	12008051	12007220	12007400	2029	1,0,1	0,0,1	0,2,2	0,1,7	98	49	1	1	1.0,NA,0.333	NA,0.5,0.125	0.354
2030	FBgn0036249	CG11560	chr3L	+	12120642	12121185	12120654	12121185	12120018	12120588	2030	0,1,0	2,3,2	0,2,2	0,1,4	61	49	1	1	0.0,0.211,0.0	NA,0.616,0.287	-0.381
2035	FBgn0003345	sd	chrX	+	15823292	15823482	15823307	15823482	15823186	15823227	2035	6,5,17	6,8,22	9,10,10	8,18,18	64	49	0.687973	1	0.434,0.324,0.372	0.463,0.298,0.298	0.024
2036	FBgn0017558	Pdk	chr2R	+	9434206	9434638	9434353	9434638	9433129	9433228	2036	14,20,59	2,1,3	3,2,6	0,0,0	98	49	0.00865553	0.106403	0.778,0.909,0.908	1.0,1.0,1.0	-0.135
2041	FBgn0036285	toe	chr3L	-	12422509	12423267	12422509	12423250	12423449	12423634	2041	3,1,5	1,2,4	4,2,1	0,0,0	66	49	7.22377e-07	9.45507e-05	0.69,0.271,0.481	1.0,1.0,1.0	-0.519
2042	FBgn0041775	tral	chr3L	+	12517415	12517957	12517427	12517957	12516558	12517059	2042	2,6,4	19,2,45	5,2,5	23,15,18	61	49	0.855667	1	0.078,0.707,0.067	0.149,0.097,0.182	0.141
2043	FBgn0041775	tral	chr3L	+	12518729	12519070	12518732	12519070	12518437	12518667	2043	7,5,4	30,23,77	4,9,2	31,47,29	52	49	0.860291	1	0.18,0.17,0.047	0.108,0.153,0.061	0.025
2044	FBgn0020496	CtBP	chr3R	+	13024799	13025044	13024823	13025044	13021419	13021642	2044	3,15,8	16,10,14	11,8,15	9,2,8	73	49	0.023222	0.209721	0.112,0.502,0.277	0.451,0.729,0.557	-0.282
2045	FBgn0014007	Ptp69D	chr3L	+	12738771	12739666	12738774	12739666	12738459	12738703	2045	7,3,0	6,6,10	2,0,2	1,2,1	52	49	0.739699	1	0.524,0.32,0.0	0.653,0.0,0.653	-0.154
2046	FBgn0003721	Tm1	chr3R	+	15307589	15308779	15308030	15308779	15303152	15303222	2046	4785221146	13,18,21	421415639	34,23,30	98	49	4.81306e-06	0.000428964	0.948,0.935,0.965	0.861,0.9,0.914	0.058
2049	FBgn0032194	CG4901	chr2L	+	10211339	10212263	10211397	10212263	10211169	10211282	2049	0,0,2	0,0,0	0,2,0	0,1,0	98	49	1	1	NA,NA,1.0	NA,0.5,NA	0.5
2050	FBgn0031066	COX6B	chrX	-	19740536	19741202	19740536	19741168	19744261	19744335	2050	43,26,89	9,12,8	19,21,30	5,4,6	83	49	0.845274	1	0.738,0.561,0.868	0.692,0.756,0.747	-0.009
2052	FBgn0039186	CG5746	chr3R	-	24347404	24348080	24347404	24348062	24348146	24348791	2052	22,7,35	2,0,2	15,13,15	0,1,6	67	49	0.14109	0.615755	0.889,1.0,0.928	1.0,0.905,0.646	0.089
2053	FBgn0039186	CG5746	chr3R	-	24348146	24348563	24348146	24348560	24348661	24348791	2053	6,6,10	5,12,10	5,4,8	2,5,8	52	49	0.48537	1	0.531,0.32,0.485	0.702,0.43,0.485	-0.094
2055	FBgn0261885	osa	chr3R	-	17695922	17696150	17695922	17696111	17696369	17696586	2055	16,26,43	6,10,11	36,33,35	6,15,17	88	49	0.78129	1	0.598,0.591,0.685	0.77,0.551,0.534	0.006
2056	FBgn0261885	osa	chr3R	-	17697664	17697916	17697664	17697913	17697980	17698162	2056	21,24,65	2,3,10	21,27,37	3,3,2	52	49	0.292959	0.924246	0.908,0.883,0.86	0.868,0.895,0.946	-0.019
2057	FBgn0266572	ebo	chrX	-	471018	471932	471018	471911	472125	472561	2057	3,2,18	14,5,17	1,0,4	12,11,9	70	49	0.00611467	0.0854855	0.13,0.219,0.426	0.055,0.0,0.237	0.161
2058	FBgn0266572	ebo	chrX	-	473763	474218	473763	474200	474309	474506	2058	3,4,10	36,32,122	1,5,5	19,17,49	67	49	0.637904	1	0.057,0.084,0.057	0.037,0.177,0.069	-0.028
2059	FBgn0003660	Syb	chr2R	-	10250878	10251213	10250878	10251144	10251927	10251984	2059	1,0,6	7,4,3	0,1,1	2,2,0	98	49	0.100188	0.513915	0.067,0.0,0.5	0.0,0.2,1.0	-0.211
2060	FBgn0036909	Ccdc58	chr3L	+	19806294	19806452	19806305	19806452	19806094	19806237	2060	0,1,0	0,0,3	1,1,1	4,5,1	60	49	1	1	NA,1.0,0.0	0.17,0.14,0.45	0.247
2061	FBgn0004921	Ggamma1	chr2R	+	8902136	8903130	8902327	8903130	8901403	8901431	2061	63,42,147	3,3,2	64,55,120	1,0,1	98	49	0.0162632	0.162177	0.913,0.875,0.974	0.97,1.0,0.984	-0.064
2065	FBgn0259700	CG42354	chrX	-	16093058	16095396	16093058	16095393	16095457	16095690	2065	1,1,0	8,12,16	3,1,1	8,14,9	52	49	1	1	0.105,0.073,0.0	0.261,0.063,0.095	-0.08
2066	FBgn0086708	stv	chr3L	+	13481032	13481135	13481035	13481135	13477540	13478482	2066	14,5,9	24,9,35	3,4,7	7,4,12	52	49	0.495903	1	0.355,0.344,0.195	0.288,0.485,0.355	-0.078
2067	FBgn0086708	stv	chr3L	+	13481032	13481135	13481035	13481135	13480443	13480602	2067	10,8,11	4,9,17	4,1,7	0,1,1	52	49	0.000154662	0.00689212	0.702,0.456,0.379	1.0,0.485,0.868	-0.272
2068	FBgn0264006	dysc	chr3L	-	13887169	13887465	13887169	13887453	13889548	13889679	2068	302100586	0,0,2	213190234	0,0,3	61	49	1	1	1.0,1.0,0.996	1.0,1.0,0.984	0.004
2069	FBgn0052137	CG32137	chr3L	+	13940669	13941475	13941290	13941475	13939249	13939458	2069	6,3,16	2,1,1	10,1,12	0,0,4	98	49	0.856414	1	0.6,0.6,0.889	1.0,1.0,0.6	-0.17
2070	FBgn0014037	Su(Tpl)	chr3L	-	19897317	19897413	19897317	19897408	19909197	19909410	2070	4,2,9	0,1,0	1,6,1	0,0,0	54	49	1	1	1.0,0.645,1.0	1.0,1.0,1.0	-0.118
2071	FBgn0014037	Su(Tpl)	chr3L	-	19897317	19897413	19897317	19897408	19909246	19909410	2071	7,3,14	7,5,12	1,8,1	0,1,5	54	49	0.223727	0.81408	0.476,0.353,0.514	1.0,0.879,0.154	-0.23
2073	FBgn0028360	Cdc7	chrX	+	6655549	6655772	6655552	6655772	6655059	6655480	2073	9,0,6	0,1,0	5,2,1	0,0,0	52	49	1	1	1.0,0.0,1.0	1.0,1.0,1.0	-0.333
2074	FBgn0061515	endos	chr3L	-	14030806	14031057	14030806	14031002	14031388	14031706	2074	4,7,10	7,4,18	3,10,7	17,10,15	98	49	0.338217	0.994426	0.222,0.467,0.217	0.081,0.333,0.189	0.101
2075	FBgn0061515	endos	chr3L	-	14030806	14031230	14030806	14031002	14031388	14031706	2075	13,13,26	7,4,18	7,21,12	17,10,15	98	49	0.0926928	0.48698	0.481,0.619,0.419	0.171,0.512,0.286	0.183
2076	FBgn0061515	endos	chr3L	-	14030806	14031230	14030806	14031057	14031388	14031706	2076	14,11,36	1,0,0	7,24,19	0,0,0	98	49	1	1	0.875,1.0,1.0	1.0,1.0,1.0	-0.042
2077	FBgn0000212	brm	chr3L	-	15982122	15982211	15982122	15982199	15982267	15982568	2077	2,0,7	4,4,9	8,10,0	5,3,6	61	49	0.320837	0.96726	0.287,0.0,0.385	0.562,0.728,0.0	-0.206
2078	FBgn0000212	brm	chr3L	-	15982267	15982568	15982267	15982563	15982802	15982869	2078	14,9,9	2,1,0	6,8,7	0,2,3	54	49	0.185156	0.740787	0.864,0.891,1.0	1.0,0.784,0.679	0.097
2079	FBgn0034474	Obp56g	chr2R	-	19783483	19783898	19783483	19783895	19783963	19784043	2079	4,1,3	9,3,12	4,0,0	5,0,1	52	49	1	1	0.295,0.239,0.191	0.43,NA,0.0	0.027
2085	FBgn0027375	RecQ5	chr3L	-	14629740	14630444	14629740	14630192	14630519	14631818	2085	4,6,6	5,0,6	2,1,6	3,1,1	98	49	0.770834	1	0.286,1.0,0.333	0.25,0.333,0.75	0.095
2086	FBgn0036319	Ent3	chr3L	+	12855187	12855433	12855190	12855433	12854451	12855013	2086	1,5,0	3,1,6	1,3,1	1,2,6	52	49	0.852088	1	0.239,0.825,0.0	0.485,0.586,0.136	-0.048
2092	FBgn0085434	NaCP60E	chr2R	+	24892283	24892548	24892401	24892548	24891613	24891837	2092	8,0,2	1,0,4	3,3,1	0,1,0	98	49	1	1	0.8,NA,0.2	1.0,0.6,1.0	-0.367
2096	FBgn0036480	Cep135	chr3L	+	15126702	15126827	15126720	15126827	15126493	15126647	2096	0,0,0	0,0,1	1,0,0	0,0,0	67	49	1	1	NA,NA,0.0	1.0,NA,NA	-1
2097	FBgn0030412	Tomosyn	chrX	+	12633912	12633957	12633917	12633957	12631604	12631813	2097	20,18,36	49,55,104	17,11,20	36,44,64	54	49	0.741472	1	0.27,0.229,0.239	0.3,0.185,0.221	0.011
2100	FBgn0036510	SCCRO	chr3L	+	15564015	15565272	15564261	15565272	15563607	15563729	2100	7,3,14	0,1,1	11,11,9	0,0,0	98	49	1	1	1.0,0.6,0.875	1.0,1.0,1.0	-0.175
2101	FBgn0025777	homer	chr2L	-	6722141	6722439	6722141	6722430	6722796	6722930	2101	6,3,10	4,5,25	4,4,8	7,4,3	58	49	0.284391	0.912394	0.559,0.336,0.253	0.326,0.458,0.693	-0.11
2102	FBgn0025777	homer	chr2L	-	6722141	6722439	6722141	6722430	6723192	6723359	2102	5,3,10	3,13,16	4,4,9	4,2,3	58	49	0.0403895	0.301547	0.585,0.163,0.346	0.458,0.628,0.717	-0.236
2104	FBgn0039790	CG2246	chr3R	-	30593704	30593819	30593704	30593816	30594112	30594169	2104	6,10,19	2,4,8	11,8,7	5,8,4	52	49	0.255993	0.85491	0.739,0.702,0.691	0.675,0.485,0.623	0.116
2105	FBgn0039790	CG2246	chr3R	-	30593704	30593849	30593704	30593816	30594112	30594169	2105	108103354	2,4,8	137159248	5,8,4	82	49	0.503152	1	0.97,0.939,0.964	0.942,0.922,0.974	0.012
2106	FBgn0039790	CG2246	chr3R	-	30593704	30593849	30593704	30593819	30594112	30594169	2106	104,93,336	2,0,1	127151241	1,0,0	79	49	1	1	0.97,1.0,0.995	0.987,1.0,1.0	-0.007
2107	FBgn0039790	CG2246	chr3R	-	30593704	30593819	30593704	30593816	30594817	30594984	2107	5,10,21	1,0,0	10,10,7	0,0,1	52	49	1	1	0.825,1.0,1.0	1.0,1.0,0.868	-0.014
2108	FBgn0039790	CG2246	chr3R	-	30593704	30593849	30593704	30593816	30594817	30594984	2108	91,89,309	1,0,0	121139208	0,0,1	82	49	1	1	0.982,1.0,1.0	1.0,1.0,0.992	-0.003
2109	FBgn0039790	CG2246	chr3R	-	30593704	30593849	30593704	30593819	30594817	30594984	2109	87,79,291	1,0,3	111131201	0,2,0	79	49	1	1	0.982,1.0,0.984	1.0,0.976,1.0	-0.003
2111	FBgn0039790	CG2246	chr3R	-	30595389	30595626	30595389	30595621	30601200	30601489	2111	255308703	8,7,10	346310505	8,1,9	54	49	0.381577	1	0.967,0.976,0.985	0.975,0.996,0.981	-0.008
2112	FBgn0005536	Mbs	chr3L	+	16052754	16053560	16053004	16053560	16051958	16052150	2112	31,59,68	12,12,36	50,78,69	12,22,25	98	49	0.492062	1	0.564,0.711,0.486	0.676,0.639,0.58	-0.045
2113	FBgn0005536	Mbs	chr3L	+	16052754	16053560	16053011	16053560	16051958	16052150	2113	34,61,80	1,2,2	53,75,73	2,1,5	98	49	0.452054	1	0.944,0.938,0.952	0.93,0.974,0.88	0.017
2115	FBgn0005536	Mbs	chr3L	+	16053004	16053560	16053011	16053560	16051958	16052150	2115	16,16,49	1,2,2	18,22,29	2,1,5	56	49	0.247602	0.84143	0.933,0.875,0.955	0.887,0.951,0.835	0.03
2118	FBgn0005536	Mbs	chr3L	+	16052754	16053560	16053004	16053560	16051958	16052174	2118	31,57,57	6,11,16	47,74,67	4,8,8	98	49	0.011791	0.131359	0.721,0.722,0.64	0.855,0.822,0.807	-0.134
2119	FBgn0005536	Mbs	chr3L	+	16052754	16053560	16053011	16053560	16051958	16052174	2119	34,59,69	0,1,0	50,71,71	2,2,2	98	49	0.0767883	0.432807	1.0,0.967,1.0	0.926,0.947,0.947	0.049
2120	FBgn0005536	Mbs	chr3L	+	16053004	16053560	16053011	16053560	16051958	16052174	2120	10,15,29	0,1,0	10,8,12	2,2,2	56	49	0.0013671	0.0326863	1.0,0.929,1.0	0.814,0.778,0.84	0.166
2121	FBgn0005536	Mbs	chr3L	+	16063084	16063173	16063087	16063173	16062307	16062862	2121	12,4,14	23,40,78	1,5,7	28,44,52	52	49	0.0352919	0.273512	0.33,0.086,0.145	0.033,0.097,0.113	0.106
2122	FBgn0005536	Mbs	chr3L	+	16063298	16063737	16063542	16063737	16063087	16063173	2122	41,46,128	19,15,72	58,45,72	10,14,16	98	49	0.00372336	0.061585	0.519,0.605,0.471	0.744,0.616,0.692	-0.152
2124	FBgn0263603	Zn72D	chr3L	-	16110482	16111914	16110482	16111881	16111997	16112098	2124	6,0,8	35,55,105	5,3,7	32,43,15	82	49	0.0508533	0.340558	0.093,0.0,0.044	0.085,0.04,0.218	-0.069
2129	FBgn0003495	spz	chr3R	-	27066607	27066884	27066607	27066665	27067121	27067199	2129	2,0,1	1,2,1	0,0,1	0,0,0	98	49	1	1	0.5,0.0,0.333	NA,NA,1.0	-0.722
2130	FBgn0003495	spz	chr3R	-	27066607	27066884	27066607	27066665	27069143	27070070	2130	3,0,1	1,0,3	0,0,1	1,0,0	98	49	1	1	0.6,NA,0.143	0.0,NA,1.0	-0.129
2135	FBgn0036911	Fibp	chr3L	-	19816592	19816674	19816592	19816661	19816719	19816820	2135	0,0,7	8,14,23	0,2,0	13,17,11	62	49	0.0187734	0.178721	0.0,0.0,0.194	0.0,0.085,0.0	0.036
2136	FBgn0027378	MRG15	chr3R	-	15276439	15277570	15276439	15277555	15277613	15277729	2136	0,0,3	2,9,16	0,0,1	6,6,6	64	49	0.691856	1	0.0,0.0,0.126	0.0,0.0,0.113	0.004
2137	FBgn0031395	CG10874	chr2L	-	2189913	2190646	2189913	2190643	2190706	2190784	2137	0,0,0	7,10,24	0,2,0	5,12,11	52	49	1	1	0.0,0.0,0.0	0.0,0.136,0.0	-0.045
2138	FBgn0031395	CG10874	chr2L	-	2190706	2191078	2190706	2190784	2191849	2192090	2138	8,15,38	6,1,4	8,15,19	4,2,5	98	49	0.622881	1	0.4,0.882,0.826	0.5,0.789,0.655	0.055
2139	FBgn0011693	Pdh	chr3L	-	16353679	16354081	16353679	16354078	16354137	16354297	2139	270,58,308	25,5,43	74,39,84	9,2,12	52	49	0.82483	1	0.911,0.916,0.871	0.886,0.948,0.868	-0.001
2141	FBgn0263131	CG43373	chr3L	-	16507333	16507845	16507333	16507467	16507904	16508065	2141	0,0,0	4,1,6	2,0,2	0,5,4	98	49	0.0909288	0.486523	0.0,0.0,0.0	1.0,0.0,0.2	-0.4
2143	FBgn0003415	skd	chr3L	-	21001342	21001926	21001342	21001875	21002016	21002197	2143	92,81,176	0,0,5	106,96,109	0,0,0	98	49	0.560044	1	1.0,1.0,0.946	1.0,1.0,1.0	-0.018
2144	FBgn0025390	Mur2B	chrX	-	1552610	1554563	1552610	1552736	1554667	1557593	2144	17,12,12	9,6,21	20,15,8	17,3,8	98	49	0.53156	1	0.486,0.5,0.222	0.37,0.714,0.333	-0.07
2147	FBgn0250846	glob2	chr3R	-	6608333	6608541	6608333	6608502	6608593	6608914	2147	11,5,17	0,0,1	5,6,9	0,0,1	88	49	1	1	1.0,1.0,0.904	1.0,1.0,0.834	0.023
2148	FBgn0264962	Pcf11	chr2R	-	14865507	14865766	14865507	14865733	14867483	14868171	2148	18,19,63	0,2,0	15,12,19	0,0,0	82	49	1	1	1.0,0.85,1.0	1.0,1.0,1.0	-0.05
2149	FBgn0264962	Pcf11	chr2R	-	14865507	14866051	14865507	14865733	14867483	14868171	2149	153167360	0,2,0	117101124	0,0,0	98	49	1	1	1.0,0.977,1.0	1.0,1.0,1.0	-0.008
2150	FBgn0264962	Pcf11	chr2R	-	14865507	14866075	14865507	14865733	14867483	14868171	2150	141146322	0,2,0	109,89,99	0,0,0	98	49	1	1	1.0,0.973,1.0	1.0,1.0,1.0	-0.009
2151	FBgn0264962	Pcf11	chr2R	-	14865507	14866051	14865507	14865766	14867483	14868171	2151	159194364	0,0,1	128113126	0,0,0	98	49	1	1	1.0,1.0,0.995	1.0,1.0,1.0	-0.002
2152	FBgn0264962	Pcf11	chr2R	-	14865507	14866075	14865507	14865766	14867483	14868171	2152	147173326	0,0,1	120101101	0,0,0	98	49	1	1	1.0,1.0,0.994	1.0,1.0,1.0	-0.002
2153	FBgn0264962	Pcf11	chr2R	-	14865507	14866075	14865507	14866051	14867483	14868171	2153	35,47,88	16,25,52	35,41,36	11,16,26	73	49	0.54123	1	0.595,0.558,0.532	0.681,0.632,0.482	-0.037
2160	FBgn0063485	Lasp	chr3L	-	16678807	16679932	16678807	16679869	16680811	16680947	2160	3,4,12	1,0,3	9,26,10	0,1,0	98	49	0.136967	0.610848	0.6,1.0,0.667	1.0,0.929,1.0	-0.221
2162	FBgn0000414	Dab	chr3L	+	16718021	16721016	16718246	16721016	16716230	16716837	2162	139101159	3,0,5	109,72,58	1,0,0	98	49	0.0611181	0.377292	0.959,1.0,0.941	0.982,1.0,1.0	-0.027
2163	FBgn0000414	Dab	chr3L	+	16718021	16721016	16718246	16721016	16717606	16717840	2163	230216311	2,5,7	175131136	3,4,1	98	49	0.726047	1	0.983,0.956,0.957	0.967,0.942,0.986	0
2164	FBgn0264492	CkIIalpha	chr3L	+	23100219	23100357	23100244	23100357	23099639	23099723	2164	4,4,25	8,1,4	9,16,23	1,0,3	74	49	0.0048411	0.0750371	0.249,0.726,0.805	0.856,1.0,0.835	-0.304
2165	FBgn0263144	bin3	chr2R	+	6233255	6234307	6233265	6234307	6221039	6221276	2165	1,0,0	3,4,17	0,0,0	9,5,9	59	49	1	1	0.217,0.0,0.0	0.0,0.0,0.0	0.072
2168	FBgn0035283	CG12024	chr3L	+	1857464	1859047	1857512	1859047	1857164	1857403	2168	15,1,22	0,0,1	5,16,1	0,0,0	97	49	1	1	1.0,1.0,0.917	1.0,1.0,1.0	-0.028
2170	FBgn0261565	Lmpt	chr3L	+	16912128	16912329	16912139	16912329	16911265	16911591	2170	3,1,8	5,0,0	2,6,10	2,0,1	60	49	0.607621	1	0.329,1.0,1.0	0.45,1.0,0.891	-0.004
2172	FBgn0020767	Spred	chr2R	-	14762918	14763074	14762918	14763008	14763830	14763999	2172	38,26,126	5,0,19	30,28,29	4,2,3	98	49	0.937017	1	0.792,1.0,0.768	0.789,0.875,0.829	0.022
2174	FBgn0036714	CG7692	chr3L	+	17355663	17358056	17355666	17358056	17354757	17355571	2174	3,2,7	0,0,0	0,3,11	0,3,0	52	49	1	1	1.0,1.0,1.0	NA,0.485,1.0	0.258
2175	FBgn0259174	Nedd4	chr3L	+	17540687	17540838	17540690	17540838	17539566	17539727	2175	4,1,4	8,12,11	2,2,7	6,17,4	52	49	0.525852	1	0.32,0.073,0.255	0.239,0.1,0.623	-0.105
2176	FBgn0259174	Nedd4	chr3L	+	17540687	17540838	17540690	17540838	17539566	17539736	2176	11,10,26	113,93,237	9,6,19	131157217	52	49	0.0607288	0.376519	0.084,0.092,0.094	0.061,0.035,0.076	0.033
2178	FBgn0259174	Nedd4	chr3L	+	17542550	17542812	17542589	17542812	17542199	17542384	2178	43,54,82	2,0,5	45,45,69	11,2,12	88	49	0.000602461	0.0190913	0.923,1.0,0.901	0.695,0.926,0.762	0.147
2181	FBgn0036752	Adgf-A	chr3L	-	17753466	17754425	17753466	17754421	17764061	17764158	2181	2,0,0	0,0,0	1,0,0	0,0,2	53	49	1	1	1.0,NA,NA	1.0,NA,0.0	0.5
2182	FBgn0027356	Amph	chr2R	+	12610987	12612068	12611008	12612068	12610578	12610721	2182	0,0,0	11,2,6	1,0,1	3,2,10	70	49	1	1	0.0,0.0,0.0	0.189,0.0,0.065	-0.085
2183	FBgn0041111	lilli	chr2L	+	2889673	2890916	2890170	2890916	2885928	2886578	2183	165228388	0,0,0	216313405	1,0,0	98	49	1	1	1.0,1.0,1.0	0.991,1.0,1.0	0.003
2184	FBgn0041111	lilli	chr2L	+	2889673	2890916	2890449	2890916	2885928	2886578	2184	215334480	0,0,0	374453429	1,0,1	98	49	1	1	1.0,1.0,1.0	0.995,1.0,0.995	0.003
2185	FBgn0041111	lilli	chr2L	+	2890170	2890916	2890449	2890916	2885928	2886578	2185	167262374	0,0,0	325357327	1,0,1	98	49	1	1	1.0,1.0,1.0	0.994,1.0,0.994	0.004
2186	FBgn0041111	lilli	chr2L	+	2890170	2890916	2890449	2890916	2888283	2888598	2186	167262375	0,0,2	324357332	0,2,0	98	49	1	1	1.0,1.0,0.989	1.0,0.989,1.0	0
2192	FBgn0260012	pds5	chr2R	+	12028294	12028655	12028552	12028655	12027984	12028232	2192	13,9,12	8,10,11	10,9,3	4,1,9	98	49	0.556072	1	0.448,0.31,0.353	0.556,0.818,0.143	-0.135
2193	FBgn0038422	CG14880	chr3R	-	16365516	16365674	16365516	16365666	16367859	16368306	2193	3,1,0	0,0,1	1,0,0	0,0,0	57	49	1	1	1.0,1.0,0.0	1.0,NA,NA	-0.333
2194	FBgn0035227	Iml1	chr3L	-	1525641	1525703	1525641	1525700	1526333	1526398	2194	0,0,2	0,0,0	1,0,2	1,0,0	52	49	1	1	NA,NA,1.0	0.485,NA,1.0	0.258
2195	FBgn0035227	Iml1	chr3L	-	1525641	1525703	1525641	1525700	1527189	1527381	2195	2,3,4	2,0,0	3,2,3	1,0,2	52	49	0.958805	1	0.485,1.0,1.0	0.739,1.0,0.586	0.053
2196	FBgn0036801	MYPT-75D	chr3L	+	18665697	18667177	18666015	18667177	18664323	18664820	2196	7,8,12	0,0,0	11,16,17	3,2,7	98	49	6.15211e-08	1.46215e-05	1.0,1.0,1.0	0.647,0.8,0.548	0.335
2199	FBgn0036814	CG14073	chr3L	-	18819310	18819910	18819310	18819899	18820399	18820675	2199	0,1,2	0,2,1	2,3,1	0,0,0	60	49	1	1	NA,0.29,0.62	1.0,1.0,1.0	-0.545
2200	FBgn0010762	simj	chr3L	+	10687051	10687162	10687075	10687162	10685963	10686261	2200	9,4,13	10,5,11	8,1,4	3,3,3	73	49	0.710279	1	0.377,0.349,0.442	0.642,0.183,0.472	-0.043
2203	FBgn0034181	CG8963	chr2R	-	17019206	17019349	17019206	17019321	17019432	17019522	2203	5,5,6	1,0,1	5,3,3	6,0,2	77	49	0.00106728	0.0287158	0.761,1.0,0.792	0.347,1.0,0.488	0.239
2208	FBgn0263993	CG43736	chrX	+	6876341	6878483	6877913	6878483	6872715	6872921	2208	57,40,101	4,2,5	68,46,49	2,2,3	98	49	0.453145	1	0.877,0.909,0.91	0.944,0.92,0.891	-0.02
2211	FBgn0264078	Flo2	chrX	+	14926735	14926874	14926765	14926874	14925645	14925684	2211	0,0,3	0,0,0	0,0,0	1,0,0	79	49	1	1	NA,NA,1.0	0.0,NA,NA	1
2212	FBgn0261283	SREBP	chr3L	+	19794563	19794699	19794673	19794699	19793934	19794159	2212	8,5,35	0,2,2	20,18,22	0,1,1	98	49	1	1	1.0,0.556,0.897	1.0,0.9,0.917	-0.121
2213	FBgn0261283	SREBP	chr3L	+	19794898	19796392	19794901	19796392	19793934	19794159	2213	2,0,1	26,26,56	1,0,2	25,24,24	52	49	1	1	0.068,0.0,0.017	0.036,0.0,0.073	-0.008
2215	FBgn0003744	trc	chr3L	-	19832227	19832724	19832227	19832712	19832769	19832876	2215	0,3,7	6,7,15	1,0,2	8,4,2	61	49	0.0511076	0.340558	0.0,0.256,0.273	0.091,0.0,0.445	-0.002
2220	FBgn0029895	CG14441	chrX	+	6699910	6700353	6700052	6700353	6699507	6699574	2220	11,19,40	5,2,2	16,18,27	8,0,7	98	49	0.476801	1	0.524,0.826,0.909	0.5,1.0,0.659	0.033
2221	FBgn0035207	Herc4	chr3L	+	1316734	1317333	1316737	1317333	1316384	1316675	2221	12,6,17	25,20,70	2,4,2	12,16,23	52	49	0.0365187	0.279977	0.311,0.22,0.186	0.136,0.191,0.076	0.105
2225	FBgn0036958	CG17233	chr3L	-	20238737	20239610	20238737	20239547	20239862	20240532	2225	15,20,36	0,1,0	12,24,9	0,0,1	98	49	1	1	1.0,0.909,1.0	1.0,1.0,0.818	0.03
2226	FBgn0036958	CG17233	chr3L	-	20238737	20239613	20238737	20239547	20239862	20240532	2226	13,18,42	0,1,0	9,19,7	0,0,1	98	49	1	1	1.0,0.9,1.0	1.0,1.0,0.778	0.041
2227	FBgn0036958	CG17233	chr3L	-	20238737	20239613	20238737	20239610	20239862	20240532	2227	0,2,8	2,4,2	0,4,0	3,9,2	52	49	0.0893987	0.483759	0.0,0.32,0.79	0.0,0.295,0.0	0.272
2228	FBgn0017429	CG5989	chr3L	-	8603264	8603849	8603264	8603822	8603905	8604149	2228	3,1,5	0,0,0	2,3,3	0,0,1	76	49	1	1	1.0,1.0,1.0	1.0,1.0,0.659	0.114
2229	FBgn0017429	CG5989	chr3L	-	8603264	8603855	8603264	8603822	8603905	8604149	2229	5,1,11	0,0,0	3,2,3	0,0,1	82	49	1	1	1.0,1.0,1.0	1.0,1.0,0.642	0.119
2230	FBgn0017429	CG5989	chr3L	-	8603264	8603855	8603264	8603849	8603905	8604149	2230	5,1,7	3,1,1	2,2,2	1,3,2	55	49	0.160564	0.676376	0.598,0.471,0.862	0.641,0.373,0.471	0.149
2231	FBgn0262519	Mi-2	chr3L	-	19888231	19888478	19888231	19888475	19888537	19888614	2231	1,0,0	12,5,21	2,0,3	21,16,10	52	49	0.104626	0.524063	0.073,0.0,0.0	0.082,0.0,0.22	-0.076
2232	FBgn0004875	enc	chr3L	+	3832601	3832758	3832616	3832758	3831720	3832543	2232	5,16,15	10,5,26	15,12,18	22,13,17	64	49	0.875575	1	0.277,0.71,0.306	0.343,0.414,0.448	0.029
2233	FBgn0004875	enc	chr3L	+	3839605	3841232	3839632	3841232	3839423	3839523	2233	11,14,15	37,12,44	8,13,12	21,18,37	76	49	0.859273	1	0.161,0.429,0.18	0.197,0.318,0.173	0.027
2236	FBgn0036980	RhoBTB	chr3L	+	20381546	20381721	20381567	20381721	20381021	20381292	2236	5,6,14	6,14,19	1,1,11	3,15,8	70	49	0.33414	0.988557	0.368,0.231,0.34	0.189,0.045,0.49	0.072
2237	FBgn0284421	Psn	chr3L	+	20432766	20433006	20432796	20433006	20432594	20432707	2237	3,5,8	0,0,1	9,10,13	0,0,0	79	49	1	1	1.0,1.0,0.832	1.0,1.0,1.0	-0.056
2239	FBgn0259243	Pka-R1	chr3L	+	20833729	20833869	20833732	20833869	20833282	20833657	2239	48,30,92	33,20,71	21,21,31	8,9,15	52	49	0.0345491	0.272193	0.578,0.586,0.55	0.712,0.687,0.661	-0.115
2240	FBgn0085399	CG34370	chr2R	-	22037391	22037719	22037391	22037716	22039355	22039431	2240	0,0,3	0,3,2	0,0,0	2,2,1	52	49	1	1	NA,0.0,0.586	0.0,0.0,0.0	0.293
2243	FBgn0001991	Ca-alpha1D	chr2L	+	16177677	16177804	16177692	16177804	16177335	16177394	2243	235285519	0,3,0	140126165	1,3,0	64	49	1	1	1.0,0.986,1.0	0.991,0.97,1.0	0.008
2245	FBgn0024150	Ac78C	chr3L	-	21147133	21147431	21147133	21147428	21147494	21147933	2245	0,0,4	0,2,0	1,0,0	0,0,0	52	49	1	1	NA,0.0,1.0	1.0,NA,NA	-0.5
2251	FBgn0261258	rgn	chr3L	+	21420440	21420689	21420464	21420689	21420250	21420362	2251	1,0,1	6,2,7	3,1,0	2,3,0	73	49	1	1	0.101,0.0,0.087	0.502,0.183,NA	-0.28
2252	FBgn0037082	CG5664	chr3L	-	21438627	21439740	21438627	21439731	21439788	21440454	2252	0,0,2	2,0,2	0,2,4	4,0,8	58	49	1	1	0.0,NA,0.458	0.0,1.0,0.297	-0.203
2254	FBgn0267849	Syx7	chr3L	+	21446160	21446375	21446197	21446375	21445833	21446023	2254	0,2,2	12,24,26	0,1,2	8,10,22	86	49	0.792205	1	0.0,0.045,0.042	0.0,0.054,0.049	-0.005
2255	FBgn0261802	CG42748	chr2L	+	22141830	22144280	22141833	22144280	22141594	22141768	2255	0,0,0	4,1,2	0,1,0	13,5,4	52	49	1	1	0.0,0.0,0.0	0.0,0.159,0.0	-0.053
2256	FBgn0261802	CG42748	chr2L	+	22158491	22159611	22158512	22159611	22156620	22156815	2256	6,5,5	17,41,80	3,2,3	22,24,36	70	49	0.520241	1	0.198,0.079,0.042	0.087,0.055,0.055	0.041
2257	FBgn0261802	CG42748	chr2L	+	22160189	22160339	22160207	22160339	22158512	22158721	2257	8,6,26	1,0,3	0,6,5	1,0,2	67	49	0.686103	1	0.854,1.0,0.864	0.0,1.0,0.646	0.357
2260	FBgn0015239	Hr78	chr3L	-	21496819	21496922	21496819	21496907	21497290	21497494	2260	2,3,0	11,5,17	0,1,3	5,9,4	64	49	0.913786	1	0.122,0.315,0.0	0.0,0.078,0.365	-0.002
2261	FBgn0039406	RpL34a	chr3R	-	26058979	26059054	26058979	26059051	26059234	26059267	2261	7,3,3	12,0,5	1,2,3	5,1,1	52	49	0.835394	1	0.355,1.0,0.361	0.159,0.653,0.739	0.055
2268	FBgn0037182	ArfGAP3	chr3L	-	22716055	22716205	22716055	22716202	22716297	22716414	2268	0,0,5	6,8,15	0,0,0	5,4,2	52	49	0.0736361	0.423408	0.0,0.0,0.239	0.0,0.0,0.0	0.08
2273	FBgn0038388	CG4287	chr3R	-	15962166	15963545	15962166	15963541	15963598	15963867	2273	11,3,4	0,0,1	1,0,3	0,0,0	53	49	1	1	1.0,1.0,0.787	1.0,NA,1.0	-0.071
2274	FBgn0027339	jim	chr3L	-	22798798	22799202	22798798	22799190	22799250	22799448	2274	2,0,5	19,7,22	2,3,2	9,9,9	61	49	0.578049	1	0.078,0.0,0.154	0.151,0.211,0.151	-0.094
2275	FBgn0036257	RhoGAP68F	chr3L	+	12141440	12141476	12141443	12141476	12141251	12141377	2275	15,13,26	0,5,6	12,12,21	0,0,3	52	49	0.00610557	0.0854855	1.0,0.71,0.803	1.0,1.0,0.868	-0.118
2278	FBgn0010348	Arf79F	chr3L	-	22869841	22870150	22869841	22870065	22871923	22872052	2278	73,43,121	2,0,0	46,40,50	0,1,1	98	49	1	1	0.948,1.0,1.0	1.0,0.952,0.962	0.011
2279	FBgn0260008	UQCR-11	chr3L	+	25120877	25120985	25120893	25120985	25120748	25120818	2279	2,8,8	10,18,36	2,4,5	2,1,13	65	49	0.110588	0.540064	0.131,0.251,0.143	0.43,0.751,0.225	-0.294
2280	FBgn0003256	rl	chr2R	+	1072250	1072439	1072267	1072439	1071974	1072045	2280	18,15,60	0,0,0	5,16,18	0,0,1	66	49	1	1	1.0,1.0,1.0	1.0,1.0,0.93	0.023
2282	FBgn0058191	CG40191	chr2R	+	1265342	1266349	1266191	1266349	1265170	1265293	2282	52,40,164	0,0,0	21,14,49	0,2,1	98	49	0.829767	1	1.0,1.0,1.0	1.0,0.778,0.961	0.087
2285	FBgn0260874	Ir76a	chr3L	+	19801977	19802114	19801990	19802114	19801665	19801928	2285	2,0,0	4,2,2	0,0,0	0,0,1	62	49	1	1	0.283,0.0,0.0	NA,NA,0.0	0.094
2287	FBgn0261403	sxc	chr2R	+	5307413	5307652	5307472	5307652	5307287	5307352	2287	101130241	6,8,7	87125231	6,11,9	98	49	0.352777	1	0.894,0.89,0.945	0.879,0.85,0.928	0.024
2288	FBgn0011640	lark	chr3L	+	7339867	7340770	7339961	7340770	7339463	7339617	2288	4,0,5	0,0,0	7,4,11	0,0,1	98	49	1	1	1.0,NA,1.0	1.0,1.0,0.846	0.051
2296	FBgn0011286	RyR	chr2R	+	8884190	8884325	8884214	8884325	8883621	8883922	2296	0,0,2	5,0,3	1,0,0	1,2,0	73	49	1	1	0.0,NA,0.309	0.402,0.0,NA	-0.047
2297	FBgn0000546	EcR	chr2R	-	6156157	6156414	6156157	6156368	6156929	6157129	2297	10,3,12	5,14,17	2,5,4	8,12,16	95	49	0.074358	0.425842	0.508,0.1,0.267	0.114,0.177,0.114	0.157
2298	FBgn0038975	Nrx-1	chr3R	+	22469481	22471390	22469919	22471390	22468511	22468615	2298	54,71,136	0,0,0	45,37,38	1,0,0	98	49	1	1	1.0,1.0,1.0	0.957,1.0,1.0	0.014
2299	FBgn0038975	Nrx-1	chr3R	+	22480774	22481126	22480795	22481126	22479529	22479720	2299	6,4,8	0,0,1	1,0,3	0,0,0	70	49	1	1	1.0,1.0,0.848	1.0,NA,1.0	-0.051
2300	FBgn0038975	Nrx-1	chr3R	+	22480774	22481126	22480795	22481126	22479529	22479765	2300	9,9,13	32,26,72	6,3,5	31,21,21	70	49	0.366148	1	0.164,0.195,0.112	0.119,0.091,0.143	0.039
2303	FBgn0021847	Ttc7	chr2R	-	6210727	6210855	6210727	6210825	6211595	6212144	2303	5,7,31	0,0,2	8,14,5	1,0,7	79	49	0.00375729	0.061585	1.0,1.0,0.906	0.832,1.0,0.307	0.256
2307	FBgn0000662	fl(2)d	chr2R	-	13821765	13822175	13821765	13822125	13824283	13824553	2307	12,15,48	0,0,0	10,12,18	0,2,0	98	49	1	1	1.0,1.0,1.0	1.0,0.75,1.0	0.083
2309	FBgn0265935	coro	chr2R	-	6863347	6863554	6863347	6863533	6864277	6864571	2309	0,0,1	2,0,3	0,0,0	1,1,3	70	49	1	1	0.0,NA,0.189	0.0,0.0,0.0	0.095
2311	FBgn0022960	vimar	chr2R	-	6977691	6978600	6977691	6978597	6985411	6985712	2311	0,0,0	0,2,1	0,2,0	3,2,3	52	49	1	1	NA,0.0,0.0	0.0,0.485,0.0	-0.162
2313	FBgn0039214	puf	chr3R	-	24635269	24637224	24635269	24637197	24637297	24637635	2313	0,5,8	10,1,12	7,2,8	5,5,4	76	49	0.300424	0.939484	0.0,0.763,0.301	0.474,0.205,0.563	-0.059
2314	FBgn0086683	Spf45	chr2L	-	23067144	23068144	23067144	23068101	23068199	23068386	2314	1,1,3	0,1,0	1,2,3	0,0,0	92	49	1	1	1.0,0.348,1.0	1.0,1.0,1.0	-0.217
2315	FBgn0259246	brp	chr2R	+	9527436	9527682	9527445	9527682	9527287	9527377	2315	221134590	23,18,68	213157155	30,19,19	58	49	0.597855	1	0.89,0.863,0.88	0.857,0.875,0.873	0.009
2318	FBgn0264695	Mhc	chr2L	+	16787078	16787580	16787516	16787580	16785908	16786814	2318	9,2,1	3,0,0	0,0,0	0,2,1	98	49	1	1	0.6,1.0,1.0	NA,0.0,0.0	0.867
2321	FBgn0041707	7B2	chr3R	+	5376998	5377975	5377013	5377975	5376779	5376950	2321	2,2,3	50,27,76	2,0,0	19,26,25	64	49	0.185456	0.740787	0.03,0.054,0.029	0.075,0.0,0.0	0.013
2324	FBgn0085390	Dgk	chr2R	-	7845033	7845223	7845033	7845199	7845738	7845870	2324	1,0,0	4,0,0	0,0,0	0,1,0	73	49	1	1	0.144,NA,NA	NA,0.0,NA	0.144
2325	FBgn0050381	PIG-X	chr2R	-	7930659	7930810	7930659	7930792	7930853	7931016	2325	1,0,0	1,7,16	0,0,0	5,5,3	67	49	1	1	0.422,0.0,0.0	0.0,0.0,0.0	0.141
2326	FBgn0085383	CG34354	chr3R	+	28147499	28148251	28147677	28148251	28146879	28146927	2326	1,0,1	0,0,0	0,2,0	0,1,1	98	49	1	1	1.0,NA,1.0	NA,0.5,0.0	0.75
2327	FBgn0085383	CG34354	chr3R	+	28147499	28148251	28147677	28148251	28146879	28146968	2327	0,0,5	0,0,7	0,4,0	0,0,0	98	49	1	1	NA,NA,0.263	NA,1.0,NA	-0.737
2330	FBgn0263593	Lpin	chr2R	-	8140513	8140616	8140513	8140613	8140680	8141820	2330	58,42,143	81,63,232	58,41,57	98,76,128	52	49	0.129606	0.594272	0.403,0.386,0.367	0.358,0.337,0.296	0.055
2331	FBgn0004169	up	chrX	-	13599415	13599460	13599415	13599457	13600069	13600117	2331	3,0,0	14,4,20	0,0,0	0,0,4	52	49	1	1	0.168,0.0,0.0	NA,NA,0.0	0.056
2332	FBgn0053087	LRP1	chr2R	+	8225250	8226438	8225262	8226438	8225000	8225127	2332	0,0,1	0,0,1	0,0,0	4,0,4	61	49	1	1	NA,NA,0.445	0.0,NA,0.0	0.445
2338	FBgn0259228	C3G	chrX	-	6787095	6787266	6787095	6787248	6787350	6787520	2338	0,0,2	0,0,8	0,0,0	6,2,2	67	49	1	1	NA,NA,0.155	0.0,0.0,0.0	0.155
2339	FBgn0034267	CG4984	chr2R	+	17732323	17732579	17732344	17732579	17732197	17732275	2339	0,0,1	5,0,0	0,0,0	0,0,1	70	49	1	1	0.0,NA,1.0	NA,NA,0.0	0.5
2340	FBgn0002306	sas	chr3R	+	7164428	7164860	7164431	7164860	7162889	7163040	2340	0,0,2	0,1,0	0,0,0	1,0,0	52	49	1	1	NA,0.0,1.0	0.0,NA,NA	0.5
2341	FBgn0033313	Cirl	chr2R	+	8618518	8618729	8618530	8618729	8618233	8618461	2341	28,10,29	3,10,35	8,15,14	5,7,11	61	49	0.867643	1	0.882,0.445,0.4	0.562,0.633,0.506	0.009
2343	FBgn0033339	Sec31	chr2R	+	8895950	8896053	8895953	8896053	8895531	8895644	2343	2,2,0	2,5,13	8,8,5	11,11,16	52	49	0.0384823	0.293453	0.485,0.274,0.0	0.407,0.407,0.227	-0.094
2344	FBgn0033339	Sec31	chr2R	+	8895950	8896053	8895953	8896053	8895786	8895843	2344	0,0,0	0,0,3	0,3,0	2,1,0	52	49	1	1	NA,NA,0.0	0.0,0.739,NA	-0.369
2346	FBgn0052521	CG32521	chrX	-	21205309	21206584	21205309	21206110	21211079	21211274	2346	64,49,83	0,0,1	45,44,53	0,0,0	98	49	1	1	1.0,1.0,0.976	1.0,1.0,1.0	-0.008
2347	FBgn0052521	CG32521	chrX	-	21207674	21209878	21207674	21209533	21211079	21211274	2347	53,59,115	0,0,2	49,69,44	0,0,1	98	49	1	1	1.0,1.0,0.966	1.0,1.0,0.957	0.003
2352	FBgn0025454	Cyp6g1	chr2R	+	12186391	12186902	12186404	12186902	12185666	12185825	2352	0,0,2	12,5,10	0,0,0	4,6,8	62	49	1	1	0.0,0.0,0.136	0.0,0.0,0.0	0.045
2353	FBgn0015477	Rme-8	chr2R	-	9175732	9175934	9175732	9175931	9176090	9176235	2353	2,3,5	2,1,13	2,0,3	6,2,7	52	49	0.123446	0.573401	0.485,0.739,0.266	0.239,0.0,0.288	0.321
2354	FBgn0020621	Pkn	chr2R	-	9257409	9257679	9257409	9257673	9258839	9260144	2354	16,18,28	2,2,4	25,21,28	1,1,1	55	49	0.0187996	0.178721	0.877,0.889,0.862	0.957,0.949,0.961	-0.08
2355	FBgn0020621	Pkn	chr2R	-	9257409	9258060	9257409	9257673	9258839	9260144	2355	141150284	2,2,4	164193212	1,1,1	98	49	0.273382	0.892089	0.972,0.974,0.973	0.988,0.99,0.991	-0.017
2356	FBgn0020621	Pkn	chr2R	-	9257409	9258060	9257409	9257679	9258839	9260144	2356	140139280	4,2,11	145179196	1,1,4	98	49	0.0129037	0.138351	0.946,0.972,0.927	0.986,0.989,0.961	-0.03
2358	FBgn0265991	Zasp52	chr2R	-	15765122	15765447	15765122	15765252	15773040	15773253	2358	70,47,127	1,1,3	26,35,29	1,0,0	98	49	0.171131	0.711468	0.972,0.959,0.955	0.929,1.0,1.0	-0.014
2359	FBgn0265991	Zasp52	chr2R	-	15765122	15766713	15765122	15765252	15773040	15773253	2359	71,47,128	1,1,3	26,35,28	1,0,0	98	49	0.174578	0.719504	0.973,0.959,0.955	0.929,1.0,1.0	-0.014
2360	FBgn0265991	Zasp52	chr2R	-	15765122	15769551	15765122	15765252	15773040	15773253	2360	88,58,169	1,1,3	35,44,40	1,0,0	98	49	0.361128	1	0.978,0.967,0.966	0.946,1.0,1.0	-0.012
2361	FBgn0265991	Zasp52	chr2R	-	15765122	15766713	15765122	15765447	15773040	15773253	2361	186175414	0,0,0	133134147	0,0,1	98	49	1	1	1.0,1.0,1.0	1.0,1.0,0.987	0.004
2362	FBgn0265991	Zasp52	chr2R	-	15765122	15769551	15765122	15765447	15773040	15773253	2362	203186455	0,0,0	142143159	0,0,1	98	49	1	1	1.0,1.0,1.0	1.0,1.0,0.988	0.004
2370	FBgn0265991	Zasp52	chr2R	-	15774427	15775507	15774427	15774757	15777177	15777286	2370	321517697	3,8,9	259271265	3,2,6	98	49	1	1	0.982,0.97,0.975	0.977,0.985,0.957	0.003
2371	FBgn0033413	prel	chr2R	+	9424328	9424460	9424331	9424460	9424086	9424266	2371	3,2,0	8,2,2	2,4,1	1,0,1	52	49	9.00984e-05	0.00458858	0.261,0.485,0.0	0.653,1.0,0.485	-0.464
2374	FBgn0262737	mub	chr3L	+	21915101	21915195	21915113	21915195	21914892	21915009	2374	130152320	54,69,164	91107123	66,71,70	61	49	0.024615	0.219381	0.659,0.639,0.61	0.526,0.548,0.585	0.083
2375	FBgn0262737	mub	chr3L	+	21921041	21921327	21921053	21921327	21920902	21920987	2375	74,71,207	12,8,21	103,75,75	17,4,17	61	49	0.446523	1	0.832,0.877,0.888	0.83,0.938,0.78	0.016
2376	FBgn0262737	mub	chr3L	+	21921041	21921327	21921056	21921327	21920902	21920987	2376	81,72,216	6,21,45	105,79,77	13,9,20	64	49	0.543617	1	0.912,0.724,0.786	0.861,0.87,0.747	-0.019
2377	FBgn0262737	mub	chr3L	+	21921041	21921327	21921092	21921327	21920902	21920987	2377	103105294	2,5,6	139,103,95	9,5,5	98	49	0.0350627	0.273221	0.963,0.913,0.961	0.885,0.912,0.905	0.045
2378	FBgn0262737	mub	chr3L	+	21921053	21921327	21921056	21921327	21920902	21920987	2378	19,9,30	6,21,45	19,8,19	13,9,20	52	49	0.707618	1	0.749,0.288,0.386	0.579,0.456,0.472	-0.028
2379	FBgn0262737	mub	chr3L	+	21921053	21921327	21921092	21921327	21920902	21920987	2379	41,42,108	2,5,6	53,32,37	9,5,5	88	49	0.0287793	0.245579	0.919,0.824,0.909	0.766,0.781,0.805	0.1
2380	FBgn0262737	mub	chr3L	+	21921056	21921327	21921092	21921327	21920902	21920987	2380	28,54,123	2,5,6	47,33,38	9,5,5	85	49	0.0141472	0.149436	0.89,0.862,0.922	0.751,0.792,0.814	0.106
2381	FBgn0262737	mub	chr3L	+	21922578	21932702	21925179	21932702	21921053	21921327	2381	64,70,139	171219406	63,68,61	156141237	98	49	0.700109	1	0.158,0.138,0.146	0.168,0.194,0.114	-0.011
2383	FBgn0033464	CG1441	chr2R	-	9900975	9901154	9900975	9901151	9903164	9903287	2383	0,1,5	0,0,0	0,0,0	0,0,4	52	49	1	1	NA,1.0,1.0	NA,NA,0.0	1
2384	FBgn0011656	Mef2	chr2R	-	9916117	9916912	9916117	9916891	9917937	9918353	2384	6,7,20	1,0,0	5,14,14	0,1,0	70	49	1	1	0.808,1.0,1.0	1.0,0.907,1.0	-0.033
2385	FBgn0011656	Mef2	chr2R	-	9918468	9918641	9918468	9918632	9918711	9918848	2385	27,18,39	0,0,1	16,18,20	1,0,0	58	49	1	1	1.0,1.0,0.971	0.931,1.0,1.0	0.013
2387	FBgn0022382	Pka-R2	chr2R	-	10024050	10024359	10024050	10024202	10025849	10026042	2387	95154180	28,20,50	87,86,62	10,18,20	98	49	0.688032	1	0.629,0.794,0.643	0.813,0.705,0.608	-0.02
2388	FBgn0033474	CG1407	chr2R	-	10031283	10031446	10031283	10031419	10031579	10031826	2388	8,3,8	2,0,2	5,6,4	1,0,4	76	49	0.286172	0.912394	0.721,1.0,0.721	0.763,1.0,0.392	0.096
2389	FBgn0033474	CG1407	chr2R	-	10031283	10031446	10031283	10031419	10031588	10031826	2389	8,3,8	4,6,9	6,6,4	4,2,9	76	49	0.814763	1	0.563,0.244,0.364	0.492,0.659,0.223	-0.068
2391	FBgn0000448	Hr3	chr2R	-	10209100	10209270	10209100	10209264	10209439	10209608	2391	19,19,50	12,9,25	27,23,15	14,12,14	55	49	0.590918	1	0.585,0.653,0.641	0.632,0.631,0.488	0.043
2393	FBgn0050020	CG30020	chr2R	+	10891407	10892317	10891410	10892317	10890986	10891259	2393	5,4,15	0,0,0	7,2,12	1,0,1	52	49	1	1	1.0,1.0,1.0	0.868,1.0,0.919	0.071
2397	FBgn0263102	psq	chr2R	+	10612979	10613375	10612985	10613375	10612736	10612931	2397	9,9,28	35,32,69	11,14,15	29,31,36	55	49	0.442416	1	0.186,0.2,0.266	0.253,0.287,0.271	-0.053
2398	FBgn0037448	CG15186	chr3R	+	6478759	6479384	6478762	6479384	6478310	6478685	2398	3,2,8	3,1,4	5,0,2	1,3,2	52	49	0.443808	1	0.485,0.653,0.653	0.825,0.0,0.485	0.16
2399	FBgn0037448	CG15186	chr3R	+	6484689	6484773	6484704	6484773	6478762	6479384	2399	10,26,34	0,0,0	15,12,23	1,0,0	64	49	1	1	1.0,1.0,1.0	0.92,1.0,1.0	0.027
2400	FBgn0037448	CG15186	chr3R	+	6484689	6484773	6484736	6484773	6478762	6479384	2400	19,41,60	13,2,10	27,24,39	8,10,16	96	49	0.17375	0.718167	0.427,0.913,0.754	0.633,0.551,0.554	0.119
2401	FBgn0037448	CG15186	chr3R	+	6484704	6484773	6484736	6484773	6478762	6479384	2401	9,15,26	13,2,10	13,12,16	8,10,16	81	49	0.254351	0.85397	0.295,0.819,0.611	0.496,0.421,0.377	0.144
2402	FBgn0037138	P5CDh1	chr3L	-	21839665	21839831	21839665	21839827	21841230	21841356	2402	15,4,22	2,0,0	16,10,6	1,0,0	53	49	1	1	0.874,1.0,1.0	0.937,1.0,1.0	-0.021
2405	FBgn0050021	metro	chr2R	-	11227662	11227956	11227662	11227839	11228115	11228437	2405	8,7,15	6,10,16	7,10,12	11,9,17	98	49	0.640777	1	0.4,0.259,0.319	0.241,0.357,0.261	0.04
2406	FBgn0263077	CG43340	chr2R	+	7638052	7638372	7638119	7638372	7636894	7637193	2406	11,17,29	0,0,1	3,8,17	0,0,0	98	49	1	1	1.0,1.0,0.935	1.0,1.0,1.0	-0.022
2407	FBgn0263077	CG43340	chr2R	+	7640831	7647677	7647305	7647677	7640116	7640617	2407	5155291378	7,8,24	550520621	19,6,42	98	49	5.75133e-05	0.00328056	0.974,0.971,0.966	0.935,0.977,0.881	0.039
2412	FBgn0025865	Cortactin	chr3R	-	21063897	21064111	21063897	21064108	21064294	21064363	2412	1,0,0	0,1,15	0,0,0	4,8,3	52	49	1	1	1.0,0.0,0.0	0.0,0.0,0.0	0.333
2413	FBgn0030648	CG6340	chrX	+	15483181	15483420	15483198	15483420	15482373	15482537	2413	10,5,26	9,13,38	15,17,15	14,14,22	66	49	0.337725	0.994426	0.452,0.222,0.337	0.443,0.474,0.336	-0.081
2414	FBgn0034638	CG10433	chr2R	-	21605675	21606360	21605675	21606193	21606467	21606617	2414	97,21,78	14,1,13	27,24,50	2,2,4	98	49	0.0901616	0.485172	0.776,0.913,0.75	0.871,0.857,0.862	-0.05
2415	FBgn0001105	Gbeta13F	chrX	+	15860988	15861492	15861223	15861492	15860114	15860250	2415	49,90,88	1,0,3	63,83,81	2,0,0	98	49	0.514934	1	0.961,1.0,0.936	0.94,1.0,1.0	-0.014
2419	FBgn0020493	Dad	chr3R	+	17055035	17055174	17055051	17055174	17054006	17054362	2419	2,6,13	11,26,41	6,7,0	21,24,15	65	49	0.461607	1	0.121,0.148,0.193	0.177,0.18,0.0	0.035
2421	FBgn0033669	PI31	chr2R	-	11968283	11968512	11968283	11968479	11968739	11968850	2421	3,0,2	10,2,16	1,0,2	5,2,8	82	49	0.54459	1	0.152,0.0,0.07	0.107,0.0,0.13	-0.005
2424	FBgn0032889	CG9331	chr2L	+	20825470	20826087	20825667	20826087	20824433	20824493	2424	4,2,10	0,1,2	1,2,4	0,4,3	98	49	0.0166223	0.163472	1.0,0.5,0.714	1.0,0.2,0.4	0.205
2425	FBgn0032889	CG9331	chr2L	+	20825658	20826087	20825667	20826087	20824433	20824493	2425	0,0,1	0,1,2	0,0,0	0,4,3	58	49	1	1	NA,0.0,0.297	NA,0.0,0.0	0.148
2427	FBgn0027504	CG8878	chr2R	-	12149589	12150139	12149589	12150136	12150910	12151057	2427	8,10,13	2,15,24	4,10,12	21,13,26	52	49	0.131065	0.597119	0.79,0.386,0.338	0.152,0.42,0.303	0.213
2432	FBgn0030847	CG12991	chrX	+	17597385	17597926	17597397	17597926	17596809	17597320	2432	0,3,16	1,0,1	6,3,8	0,0,0	61	49	1	1	0.0,1.0,0.928	1.0,1.0,1.0	-0.357
2433	FBgn0030847	CG12991	chrX	+	17598246	17599314	17598267	17599314	17598010	17598184	2433	2,3,10	7,3,9	0,1,5	1,1,2	70	49	0.890747	1	0.167,0.412,0.437	0.0,0.412,0.636	-0.011
2435	FBgn0011592	fra	chr2R	+	12558417	12559078	12558444	12559078	12556572	12557775	2435	3,5,7	3,3,6	1,1,1	4,1,6	76	49	0.0012859	0.0316153	0.392,0.518,0.429	0.139,0.392,0.097	0.237
2436	FBgn0011592	fra	chr2R	+	12558417	12559078	12558870	12559078	12556572	12557775	2436	12,9,7	0,3,0	9,4,4	0,0,4	98	49	0.596797	1	1.0,0.6,1.0	1.0,1.0,0.333	0.089
2437	FBgn0011592	fra	chr2R	+	12558444	12559078	12558870	12559078	12556572	12557775	2437	13,11,12	0,3,0	13,5,10	0,0,4	98	49	0.404166	1	1.0,0.647,1.0	1.0,1.0,0.556	0.03
2444	FBgn0022764	Sin3A	chr2R	-	12580115	12580630	12580115	12580612	12581201	12581577	2444	25,36,53	58,79,114	18,37,32	54,49,74	67	49	0.762981	1	0.24,0.25,0.254	0.196,0.356,0.24	-0.016
2445	FBgn0022764	Sin3A	chr2R	-	12581638	12581951	12581638	12581939	12582288	12583829	2445	16,31,34	34,33,69	17,10,29	13,14,32	61	49	0.121065	0.566064	0.274,0.43,0.284	0.512,0.365,0.421	-0.103
2451	FBgn0035132	mthl10	chr3L	-	334974	335199	334974	335169	335244	335857	2451	1,0,0	0,0,1	0,0,0	1,1,0	79	49	1	1	1.0,NA,0.0	0.0,0.0,NA	0.5
2455	FBgn0027079	ValRS	chr2R	+	13198960	13199184	13198973	13199184	13198849	13198919	2455	0,0,1	0,0,6	0,0,0	1,3,1	62	49	1	1	NA,NA,0.116	0.0,0.0,0.0	0.116
2457	FBgn0011763	Dp	chr2R	+	13225808	13225938	13225811	13225938	13225690	13225751	2457	8,0,13	0,0,0	4,5,8	0,0,1	52	49	1	1	1.0,NA,1.0	1.0,1.0,0.883	0.039
2458	FBgn0026313	X11L	chrX	+	17601981	17602095	17601984	17602095	17601379	17601919	2458	7,12,18	6,13,8	13,12,12	14,5,6	52	49	0.778573	1	0.524,0.465,0.68	0.467,0.693,0.653	-0.048
2459	FBgn0026313	X11L	chrX	+	17603695	17603835	17603713	17603835	17603155	17603471	2459	8,3,11	0,2,3	5,4,7	2,7,7	67	49	0.0123989	0.136006	1.0,0.523,0.728	0.646,0.295,0.422	0.296
2463	FBgn0259221	ATP8A	chr2R	-	13416574	13416947	13416574	13416606	13418986	13419085	2463	28,55,102	8,0,2	45,61,97	5,2,0	98	49	0.31222	0.956457	0.636,1.0,0.962	0.818,0.938,1.0	-0.053
2466	FBgn0036374	Spt20	chr3L	+	13508875	13509334	13509049	13509334	13506934	13508545	2466	19,8,35	0,0,1	9,7,15	1,0,0	98	49	1	1	1.0,1.0,0.946	0.818,1.0,1.0	0.043
2468	FBgn0033897	Rcd1	chr2R	-	14149233	14149953	14149233	14149818	14150225	14150454	2468	0,0,0	11,6,10	3,1,5	16,20,19	98	49	0.00272409	0.0484048	0.0,0.0,0.0	0.086,0.024,0.116	-0.075
2469	FBgn0000289	cg	chr2R	+	14177839	14178021	14177860	14178021	14176611	14176691	2469	5,7,17	3,2,1	7,4,12	0,2,1	70	49	0.103286	0.520446	0.538,0.71,0.922	1.0,0.583,0.894	-0.102
2470	FBgn0000289	cg	chr2R	+	14177839	14178021	14177884	14178021	14176611	14176691	2470	20,21,38	19,31,62	16,9,26	37,18,28	94	49	0.502954	1	0.354,0.261,0.242	0.184,0.207,0.326	0.047
2471	FBgn0000289	cg	chr2R	+	14177860	14178021	14177884	14178021	14176611	14176691	2471	18,16,22	19,31,62	9,7,15	37,18,28	73	49	0.236007	0.82693	0.389,0.257,0.192	0.14,0.207,0.264	0.076
2472	FBgn0000289	cg	chr2R	+	14177824	14178021	14177839	14178021	14177174	14177477	2472	3,6,9	1,1,0	7,4,5	0,0,0	64	49	1	1	0.697,0.821,1.0	1.0,1.0,1.0	-0.161
2473	FBgn0000289	cg	chr2R	+	14177824	14178021	14177860	14178021	14177174	14177477	2473	8,13,26	0,0,2	14,8,17	0,0,2	85	49	1	1	1.0,1.0,0.882	1.0,1.0,0.831	0.017
2474	FBgn0000289	cg	chr2R	+	14177824	14178021	14177884	14178021	14177174	14177477	2474	23,27,47	11,9,18	23,13,31	7,3,10	98	49	0.349186	1	0.511,0.6,0.566	0.622,0.684,0.608	-0.079
2475	FBgn0000289	cg	chr2R	+	14177839	14178021	14177860	14178021	14177174	14177477	2475	6,8,17	0,0,2	7,4,12	0,0,2	70	49	1	1	1.0,1.0,0.856	1.0,1.0,0.808	0.016
2476	FBgn0000289	cg	chr2R	+	14177839	14178021	14177884	14178021	14177174	14177477	2476	21,22,38	11,9,18	16,9,26	7,3,10	94	49	0.554765	1	0.499,0.56,0.524	0.544,0.61,0.575	-0.049
2477	FBgn0000289	cg	chr2R	+	14177860	14178021	14177884	14178021	14177174	14177477	2477	15,14,23	11,9,18	9,5,16	7,3,10	73	49	0.787652	1	0.478,0.511,0.462	0.463,0.528,0.518	-0.019
2478	FBgn0000289	cg	chr2R	+	14179108	14179254	14179111	14179254	14178893	14179041	2478	22,22,66	28,23,56	26,25,29	15,14,35	52	49	0.348293	1	0.425,0.474,0.526	0.62,0.627,0.438	-0.087
2479	FBgn0263397	Ih	chr2R	+	14292228	14292381	14292243	14292381	14292045	14292182	2479	14,9,11	9,3,10	13,6,4	2,1,4	64	49	0.158708	0.671566	0.544,0.697,0.457	0.833,0.821,0.434	-0.13
2480	FBgn0033929	Tfb1	chr2R	+	14363244	14363513	14363251	14363513	14363047	14363078	2480	0,5,3	2,0,0	0,0,0	0,0,2	56	49	1	1	0.0,1.0,1.0	NA,NA,0.0	0.667
2485	FBgn0261854	aPKC	chr2R	-	14951634	14952589	14951634	14952568	14953086	14953655	2485	16,12,18	13,12,38	9,5,8	13,17,13	70	49	0.221116	0.812656	0.463,0.412,0.249	0.326,0.171,0.301	0.109
2486	FBgn0262733	Src64B	chr3L	-	4595316	4595627	4595316	4595624	4595691	4595945	2486	1,0,0	1,0,3	0,0,0	3,3,1	52	49	1	1	0.485,NA,0.0	0.0,0.0,0.0	0.242
2487	FBgn0262733	Src64B	chr3L	-	4625209	4625393	4625209	4625328	4625936	4626132	2487	6,2,11	2,0,0	12,3,5	0,0,0	98	49	1	1	0.6,1.0,1.0	1.0,1.0,1.0	-0.133
2489	FBgn0015371	chn	chr2R	+	15140377	15140677	15140470	15140677	15139078	15140095	2489	19,8,40	13,14,34	11,15,37	12,6,23	98	49	0.317233	0.965989	0.422,0.222,0.37	0.314,0.556,0.446	-0.101
2490	FBgn0015371	chn	chr2R	+	15140973	15141300	15140982	15141300	15139078	15140095	2490	1,0,10	1,0,0	2,1,2	0,0,0	58	49	1	1	0.458,NA,1.0	1.0,1.0,1.0	-0.271
2491	FBgn0015371	chn	chr2R	+	15140973	15141300	15140982	15141300	15140470	15140677	2491	1,1,11	5,0,8	2,2,2	1,3,2	58	49	0.84601	1	0.145,1.0,0.537	0.628,0.36,0.458	0.079

## Sheet: A5SS
ID	GeneID	geneSymbol	chr	strand	longExonStart_0base	longExonEnd	shortES	shortEE	flankingES	flankingEE	ID	IJC_SAMPLE_1	SJC_SAMPLE_1	IJC_SAMPLE_2	SJC_SAMPLE_2	IncFormLen	SkipFormLen	PValue	FDR	IncLevel1	IncLevel2	IncLevelDifference
0	FBgn0027101	Dyrk3	chr4	-	1230446	1230713	1230497	1230713	1229579	1230118	0	17,16,108	0,1,0	36,39,49	0,0,0	98	49	1	1	1.0,0.889,1.0	1.0,1.0,1.0	-0.037
1	FBgn0039924	PIP4K	chr4	-	1196707	1196848	1196757	1196848	1195841	1196091	1	5,2,3	2,1,9	0,2,2	1,1,0	98	49	0.768173	1	0.556,0.5,0.143	0.0,0.5,1.0	-0.1
2	FBgn0039924	PIP4K	chr4	-	1196707	1196848	1196757	1196848	1196319	1196477	2	11,18,37	32,41,59	23,18,15	31,43,31	98	49	0.791227	1	0.147,0.18,0.239	0.271,0.173,0.195	-0.024
3	FBgn0025741	PlexA	chr4	-	1026769	1027101	1026962	1027101	1022241	1023680	3	28,21,50	50,45,107	30,36,32	37,57,73	98	49	0.359214	0.977114	0.219,0.189,0.189	0.288,0.24,0.18	-0.037
4	FBgn0025741	PlexA	chr4	-	1026769	1027101	1027006	1027101	1022241	1023680	4	29,27,46	1,0,0	26,35,24	0,0,0	98	49	1	1	0.935,1.0,1.0	1.0,1.0,1.0	-0.022
5	FBgn0025741	PlexA	chr4	-	1026962	1027101	1027006	1027101	1022241	1023680	5	53,52,114	1,0,0	40,61,74	0,0,0	93	49	1	1	0.965,1.0,1.0	1.0,1.0,1.0	-0.012
7	FBgn0025726	unc-13	chr4	-	898392	903282	902825	903282	885759	885891	7	7367871886	8,12,38	607543780	11,7,12	98	49	0.667562	1	0.979,0.97,0.961	0.965,0.975,0.97	0
8	FBgn0051992	gw	chr4	-	659559	659983	659877	659983	657901	658508	8	128102314	5,7,14	165154190	0,9,6	98	49	0.116194	0.507481	0.928,0.879,0.918	1.0,0.895,0.941	-0.037
9	FBgn0051992	gw	chr4	-	659559	659983	659920	659983	657901	658508	9	96,77,236	10,3,5	134116140	1,3,0	98	49	0.000331832	0.0105495	0.828,0.928,0.959	0.985,0.951,1.0	-0.074
10	FBgn0051992	gw	chr4	-	659877	659983	659920	659983	657901	658508	10	12,11,38	10,3,5	8,13,15	1,3,0	92	49	0.0213032	0.176471	0.39,0.661,0.802	0.81,0.698,1.0	-0.218
12	FBgn0051998	CG31998	chr4	-	205658	205945	205740	205945	204639	204792	12	25,22,69	15,21,33	25,30,42	11,22,29	98	49	0.960732	1	0.455,0.344,0.511	0.532,0.405,0.42	-0.016
13	FBgn0039890	ABCD	chr4	-	193544	193829	193672	193829	188577	189248	13	24,23,76	7,3,14	22,22,45	6,5,9	98	49	0.749607	1	0.632,0.793,0.731	0.647,0.687,0.714	0.036
14	FBgn0039890	ABCD	chr4	-	193544	193829	193672	193829	189997	190061	14	22,20,77	2,4,15	22,21,44	5,3,8	98	49	0.866273	1	0.846,0.714,0.72	0.687,0.778,0.733	0.027
15	FBgn0039890	ABCD	chr4	-	193544	193829	193672	193829	191308	191386	15	23,20,77	5,1,8	23,21,44	2,3,2	98	49	0.308301	0.906483	0.697,0.909,0.828	0.852,0.778,0.917	-0.038
16	FBgn0085432	pan	chr4	+	69325	69981	69325	69849	72320	72335	16	238253800	16,16,68	267287592	17,19,26	98	49	0.0727744	0.386947	0.881,0.888,0.855	0.887,0.883,0.919	-0.022
17	FBgn0085432	pan	chr4	+	69325	69981	69325	69849	72816	72862	17	127112476	0,0,0	183157356	1,0,0	98	49	1	1	1.0,1.0,1.0	0.989,1.0,1.0	0.004
18	FBgn0085432	pan	chr4	+	69325	69981	69325	69849	75067	75165	18	126112478	0,0,1	185157357	0,1,0	98	49	1	1	1.0,1.0,0.996	1.0,0.987,1.0	0.003
21	FBgn0032957	CG2225	chr2L	-	21677117	21677530	21677498	21677530	21672856	21673272	21	17,27,101	23,12,46	41,23,39	31,16,36	98	49	0.430219	1	0.27,0.529,0.523	0.398,0.418,0.351	0.052
22	FBgn0032956	Cul2	chr2L	+	21658734	21658961	21658734	21658854	21659094	21659272	22	36,30,117	12,7,37	52,44,80	12,4,10	98	49	0.00976014	0.110326	0.6,0.682,0.613	0.684,0.846,0.8	-0.145
23	FBgn0032938	CG8671	chr2L	+	21262955	21263179	21262955	21263123	21263647	21263786	23	13,13,28	18,21,50	7,12,18	28,25,54	98	49	0.0322247	0.223522	0.265,0.236,0.219	0.111,0.194,0.143	0.091
24	FBgn0250867	CG42238	chr2L	-	21028634	21028681	21028636	21028681	20993232	20993377	24	0,0,0	0,0,3	1,0,0	0,2,0	51	49	1	1	NA,NA,0.0	1.0,0.0,NA	-0.5
25	FBgn0032901	sky	chr2L	-	20918638	20918931	20918798	20918931	20916904	20917120	25	53,63,53	16,17,41	21,28,29	20,13,18	98	49	0.160103	0.626456	0.624,0.649,0.393	0.344,0.519,0.446	0.119
34	FBgn0032796	CG10188	chr2L	-	19508325	19508764	19508351	19508764	19507489	19508265	34	5,10,10	0,1,0	5,7,3	1,2,1	75	49	0.00407412	0.0628809	1.0,0.867,1.0	0.766,0.696,0.662	0.248
36	FBgn0032723	ssp3	chr2L	-	18943276	18943960	18943282	18943960	18940687	18942958	36	13,4,19	0,0,0	5,7,5	1,2,0	55	49	0.875954	1	1.0,1.0,1.0	0.817,0.757,1.0	0.142
37	FBgn0032721	CG10602	chr2L	-	18857541	18857679	18857587	18857679	18857176	18857403	37	5,0,2	3,0,4	0,1,2	0,0,0	95	49	1	1	0.462,NA,0.205	NA,1.0,1.0	-0.666
40	FBgn0032681	CG10283	chr2L	-	18475329	18476334	18475335	18476334	18475153	18475273	40	1,1,0	44,27,120	0,0,0	56,39,55	55	49	1	1	0.02,0.032,0.0	0.0,0.0,0.0	0.017
42	FBgn0011274	Dif	chr2L	-	17427655	17428199	17428007	17428199	17420065	17420113	42	16,13,45	1,0,0	7,6,7	0,0,0	98	49	1	1	0.889,1.0,1.0	1.0,1.0,1.0	-0.037
45	FBgn0032600	BuGZ	chr2L	+	16743404	16743570	16743404	16743564	16743759	16744067	45	365394993	0,2,1	363423602	0,0,4	55	49	1	1	1.0,0.994,0.999	1.0,1.0,0.993	0
46	FBgn0001987	Gli	chr2L	-	15762195	15762758	15762568	15762758	15760401	15760574	46	0,0,4	0,2,1	0,0,2	1,0,1	98	49	1	1	NA,0.0,0.667	0.0,NA,0.5	0.084
47	FBgn0001987	Gli	chr2L	-	15762195	15762758	15762688	15762758	15760401	15760574	47	2,2,2	0,0,0	1,0,1	0,2,0	98	49	0.218045	0.746114	1.0,1.0,1.0	1.0,0.0,1.0	0.333
48	FBgn0001987	Gli	chr2L	-	15762568	15762758	15762688	15762758	15760401	15760574	48	2,4,3	0,0,0	2,0,2	0,2,0	98	49	0.218065	0.746114	1.0,1.0,1.0	1.0,0.0,1.0	0.333
49	FBgn0261268	Cul3	chr2L	-	15271322	15272024	15271833	15272024	15270904	15271143	49	29,48,96	16,17,28	20,29,39	15,22,33	98	49	0.0021054	0.0401783	0.475,0.585,0.632	0.4,0.397,0.371	0.175
50	FBgn0001978	stc	chr2L	+	15113479	15114234	15113479	15114213	15114299	15115753	50	1,0,0	1,3,7	0,1,2	6,0,5	70	49	0.44321	1	0.412,0.0,0.0	0.0,1.0,0.219	-0.269
55	FBgn0028875	nAChRalpha5	chr2L	+	14040169	14040465	14040169	14040394	14041320	14042234	55	1,4,0	2,0,1	2,8,0	0,0,0	98	49	1	1	0.2,1.0,0.0	1.0,1.0,NA	-0.6
57	FBgn0032516	Ing5	chr2L	-	13386487	13386690	13386529	13386690	13386098	13386257	57	0,1,1	0,0,2	0,2,0	1,1,0	91	49	1	1	NA,1.0,0.212	0.0,0.519,NA	0.346
62	FBgn0264894	CG44085	chr2L	+	13271295	13271972	13271295	13271627	13272233	13273048	62	2,1,9	0,0,1	0,0,2	0,0,0	98	49	1	1	1.0,1.0,0.818	NA,NA,1.0	-0.061
65	FBgn0262160	CG9932	chr2L	-	13026528	13027744	13027344	13027744	13021867	13025497	65	58,71,116	4,2,5	49,53,102	0,0,0	98	49	0.000193358	0.00719668	0.879,0.947,0.921	1.0,1.0,1.0	-0.084
66	FBgn0262160	CG9932	chr2L	-	13026528	13027744	13027065	13027744	13022670	13025497	66	68,50,102	2,0,2	35,53,64	4,1,1	98	49	0.301503	0.895283	0.944,1.0,0.962	0.814,0.964,0.97	0.053
67	FBgn0265262	Vha68-1	chr2L	-	13003973	13004107	13004040	13004107	13003583	13003715	67	0,0,1	34,32,72	1,0,0	30,34,52	98	49	1	1	0.0,0.0,0.007	0.016,0.0,0.0	-0.003
74	FBgn0027081	ThrRS	chr2L	+	12103750	12104056	12103750	12103834	12104491	12104552	74	6,7,14	2,0,0	5,10,13	1,1,0	98	49	1	1	0.6,1.0,1.0	0.714,0.833,1.0	0.018
75	FBgn0032397	Tom70	chr2L	-	12038292	12038511	12038371	12038511	12037154	12038170	75	0,4,4	5,10,16	0,0,0	6,3,3	98	49	0.00147821	0.0300767	0.0,0.167,0.111	0.0,0.0,0.0	0.093
76	FBgn0020309	crol	chr2L	-	11802286	11803674	11802370	11803674	11800154	11800322	76	63,53,150	4,3,5	57,69,102	2,0,0	98	49	0.000783587	0.0192632	0.887,0.898,0.937	0.934,1.0,1.0	-0.071
77	FBgn0020309	crol	chr2L	-	11802286	11803674	11802904	11803674	11800154	11800322	77	18,18,46	0,0,0	19,16,28	0,0,1	98	49	1	1	1.0,1.0,1.0	1.0,1.0,0.933	0.022
78	FBgn0020309	crol	chr2L	-	11802370	11803674	11802904	11803674	11800154	11800322	78	8,13,19	0,0,0	4,9,3	0,0,1	98	49	1	1	1.0,1.0,1.0	1.0,1.0,0.6	0.133
80	FBgn0264442	ab	chr2L	+	11210677	11210747	11210677	11210725	11211767	11211963	80	0,0,0	5,8,13	0,2,0	9,7,7	71	49	1	1	0.0,0.0,0.0	0.0,0.165,0.0	-0.055
83	FBgn0264442	ab	chr2L	+	11236203	11236828	11236203	11236798	11236929	11237220	83	8,3,5	9,1,12	4,7,0	8,9,1	79	49	0.516873	1	0.355,0.65,0.205	0.237,0.325,0.0	0.216
84	FBgn0041781	SCAR	chr2L	+	10976771	10977070	10976771	10976968	10977897	10978706	84	11,11,32	5,6,13	20,16,14	8,1,7	98	49	0.337737	0.947402	0.524,0.478,0.552	0.556,0.889,0.5	-0.13
85	FBgn0041781	SCAR	chr2L	+	10978879	10978981	10978879	10978963	10980444	10981112	85	2,1,7	2,0,0	5,2,5	0,0,0	67	49	0.68245	1	0.422,1.0,1.0	1.0,1.0,1.0	-0.193
87	FBgn0053129	CG33129	chr2L	-	10967855	10968166	10968133	10968166	10966501	10966621	87	19,14,27	3,0,0	21,14,37	0,0,1	98	49	0.757754	1	0.76,1.0,1.0	1.0,1.0,0.949	-0.063
88	FBgn0053129	CG33129	chr2L	-	10968104	10968166	10968133	10968166	10966501	10966621	88	2,2,3	3,0,0	1,1,2	0,0,1	78	49	0.213768	0.741667	0.295,1.0,1.0	1.0,1.0,0.557	-0.087
92	FBgn0032264	Lip4	chr2L	+	10530313	10530675	10530313	10530669	10530855	10531560	92	4,1,0	1,0,3	3,1,3	0,0,1	55	49	0.0299462	0.21904	0.781,1.0,0.0	1.0,1.0,0.728	-0.316
93	FBgn0051716	Cnot4	chr2L	+	10396715	10396921	10396715	10396849	10398034	10398219	93	40,45,74	0,1,0	38,26,42	4,2,0	98	49	0.0139177	0.13795	1.0,0.957,1.0	0.826,0.867,1.0	0.088
94	FBgn0051716	Cnot4	chr2L	+	10396715	10396982	10396715	10396849	10398034	10398219	94	97116222	0,1,0	84,95,91	4,2,0	98	49	0.261835	0.822095	1.0,0.983,1.0	0.913,0.96,1.0	0.037
95	FBgn0051716	Cnot4	chr2L	+	10396715	10396982	10396715	10396921	10398034	10398219	95	61,73,153	4,2,5	48,69,53	2,0,2	98	49	0.114141	0.503409	0.884,0.948,0.939	0.923,1.0,0.93	-0.027
97	FBgn0051716	Cnot4	chr2L	+	10398653	10398749	10398653	10398740	10399316	10399535	97	3,0,1	3,7,29	2,0,4	11,3,3	58	49	0.180101	0.666104	0.458,0.0,0.028	0.133,0.0,0.53	-0.059
98	FBgn0051716	Cnot4	chr2L	+	10399594	10399688	10399594	10399676	10399767	10400679	98	7,8,14	2,3,2	11,11,7	3,2,0	61	49	0.445183	1	0.738,0.682,0.849	0.747,0.815,1.0	-0.098
99	FBgn0051716	Cnot4	chr2L	+	10399594	10399712	10399594	10399676	10399767	10400679	99	21,21,47	2,3,2	10,12,20	3,2,0	85	49	0.759869	1	0.858,0.801,0.931	0.658,0.776,1.0	0.052
100	FBgn0051716	Cnot4	chr2L	+	10399594	10399712	10399594	10399688	10399767	10400679	100	20,15,44	6,2,11	6,7,15	7,6,2	73	49	0.134793	0.556047	0.691,0.834,0.729	0.365,0.439,0.834	0.205
103	FBgn0024320	Npc1a	chr2L	-	10217340	10217533	10217352	10217533	10216860	10217180	103	14,8,24	0,4,7	8,10,18	1,7,6	61	49	0.340099	0.948795	1.0,0.616,0.734	0.865,0.534,0.707	0.081
104	FBgn0024320	Npc1a	chr2L	-	10219878	10220952	10220692	10220952	10218778	10218889	104	11,8,63	24,23,73	19,20,34	14,26,29	98	49	0.0489844	0.296628	0.186,0.148,0.301	0.404,0.278,0.37	-0.139
105	FBgn0024320	Npc1a	chr2L	-	10219878	10220952	10220796	10220952	10218778	10218889	105	32,16,51	0,0,4	17,25,41	0,2,4	98	49	0.226019	0.76138	1.0,1.0,0.864	1.0,0.862,0.837	0.055
106	FBgn0024320	Npc1a	chr2L	-	10219878	10220952	10220834	10220952	10218778	10218889	106	26,15,64	2,5,15	13,33,37	0,1,2	98	49	9.27802e-05	0.00382656	0.867,0.6,0.681	1.0,0.943,0.902	-0.232
107	FBgn0024320	Npc1a	chr2L	-	10219878	10220952	10220868	10220952	10218778	10218889	107	20,11,48	3,2,14	8,26,24	7,3,10	98	49	0.386255	1	0.769,0.733,0.632	0.364,0.812,0.545	0.138
108	FBgn0024320	Npc1a	chr2L	-	10220692	10220952	10220796	10220952	10218778	10218889	108	47,34,116	0,0,4	25,47,60	0,2,4	98	49	0.206861	0.732413	1.0,1.0,0.935	1.0,0.922,0.882	0.044
109	FBgn0024320	Npc1a	chr2L	-	10220692	10220952	10220834	10220952	10218778	10218889	109	50,38,137	2,5,15	27,59,66	0,1,2	98	49	9.14169e-05	0.00382656	0.926,0.792,0.82	1.0,0.967,0.943	-0.124
110	FBgn0024320	Npc1a	chr2L	-	10220692	10220952	10220868	10220952	10218778	10218889	110	44,34,121	3,2,14	22,52,53	7,3,10	98	49	0.190607	0.695218	0.88,0.895,0.812	0.611,0.897,0.726	0.118
111	FBgn0024320	Npc1a	chr2L	-	10220796	10220952	10220834	10220952	10218778	10218889	111	3,4,26	2,5,15	2,14,10	0,1,2	87	49	0.000156005	0.00604506	0.458,0.311,0.494	1.0,0.887,0.738	-0.454
112	FBgn0024320	Npc1a	chr2L	-	10220796	10220952	10220868	10220952	10218778	10218889	112	3,4,26	3,2,14	2,14,10	7,3,10	98	49	0.525813	1	0.333,0.5,0.481	0.125,0.7,0.333	0.052
113	FBgn0024320	Npc1a	chr2L	-	10220834	10220952	10220868	10220952	10218778	10218889	113	2,5,15	3,2,14	0,1,2	7,3,10	83	49	3.99023e-05	0.00196422	0.282,0.596,0.387	0.0,0.164,0.106	0.332
117	FBgn0032156	CG13124	chr2L	-	9908307	9908633	9908424	9908633	9907607	9907783	117	12,8,14	16,3,13	7,5,2	5,5,2	98	49	0.875784	1	0.273,0.571,0.35	0.412,0.333,0.333	0.039
118	FBgn0032156	CG13124	chr2L	-	9908307	9908633	9908531	9908633	9907607	9907783	118	35,22,49	1,0,4	13,15,15	0,0,0	98	49	0.116907	0.507481	0.946,1.0,0.86	1.0,1.0,1.0	-0.065
119	FBgn0032156	CG13124	chr2L	-	9908424	9908633	9908531	9908633	9907607	9907783	119	49,20,58	1,0,4	15,19,15	0,0,0	98	49	0.165775	0.638115	0.961,1.0,0.879	1.0,1.0,1.0	-0.053
120	FBgn0032156	CG13124	chr2L	-	9908424	9908633	9908531	9908633	9907607	9907847	120	50,20,52	5,2,0	12,14,13	0,0,0	98	49	0.00430533	0.0628809	0.833,0.833,1.0	1.0,1.0,1.0	-0.111
121	FBgn0004867	RpS2	chr2L	-	9897211	9897521	9897472	9897521	9896264	9897131	121	5,4,6	54,13,52	1,2,1	30,23,30	98	49	0.0140182	0.13795	0.044,0.133,0.055	0.016,0.042,0.016	0.053
122	FBgn0000273	Pka-C1	chr2L	-	9698701	9699297	9699114	9699297	9696190	9698233	122	20,23,46	48,89,99	12,23,18	37,41,52	98	49	0.797448	1	0.172,0.114,0.189	0.14,0.219,0.148	-0.011
123	FBgn0032135	GlcAT-S	chr2L	+	9616835	9617840	9616835	9617609	9621144	9621417	123	2,0,6	1,4,11	0,0,1	0,1,5	98	49	1	1	0.5,0.0,0.214	NA,0.0,0.091	0.193
124	FBgn0032120	CG33298	chr2L	+	9495473	9495711	9495473	9495656	9496144	9496255	124	13,21,61	2,13,24	44,60,48	5,9,7	98	49	0.00671197	0.0826005	0.765,0.447,0.56	0.815,0.769,0.774	-0.195
125	FBgn0032120	CG33298	chr2L	+	9495473	9496255	9495473	9495656	9503592	9504813	125	52,64,145	0,0,1	114122137	0,0,1	98	49	1	1	1.0,1.0,0.986	1.0,1.0,0.986	0
126	FBgn0032120	CG33298	chr2L	+	9519393	9519534	9519393	9519479	9519719	9520696	126	6,6,12	2,0,10	10,16,11	3,4,7	98	49	0.767183	1	0.6,1.0,0.375	0.625,0.667,0.44	0.081
127	FBgn0011747	Ank	chr4	-	129554	129754	129669	129754	129321	129442	127	37,63,63	19,27,104	40,52,63	30,43,42	98	49	0.978985	1	0.493,0.538,0.232	0.4,0.377,0.429	0.019
130	FBgn0027932	Akap200	chr2L	+	8427614	8429462	8427614	8428067	8430280	8430977	130	8,1,6	3,1,1	6,2,3	1,0,3	98	49	0.749889	1	0.571,0.333,0.75	0.75,1.0,0.333	-0.143
131	FBgn0264953	Piezo	chr2L	+	8163072	8163518	8163072	8163457	8173015	8173209	131	142120301	0,0,1	137117144	0,0,0	98	49	1	1	1.0,1.0,0.993	1.0,1.0,1.0	-0.002
132	FBgn0264953	Piezo	chr2L	+	8182626	8182878	8182626	8182875	8183188	8183563	132	1,0,3	0,0,2	0,1,0	0,0,0	52	49	1	1	1.0,NA,0.586	NA,1.0,NA	-0.207
133	FBgn0261822	Bsg	chr2L	+	8083419	8083636	8083419	8083521	8089184	8089736	133	71134185	20,17,20	90,83,71	23,22,41	98	49	0.00460389	0.0638686	0.64,0.798,0.822	0.662,0.654,0.464	0.16
134	FBgn0261822	Bsg	chr2L	+	8088303	8088516	8088303	8088453	8089184	8089736	134	40,42,84	3,4,7	40,48,61	5,1,14	98	49	0.395719	1	0.87,0.84,0.857	0.8,0.96,0.685	0.041
135	FBgn0261822	Bsg	chr2L	+	8083419	8083636	8083419	8083521	8089393	8089736	135	64131182	0,0,0	89,82,68	0,0,2	98	49	1	1	1.0,1.0,1.0	1.0,1.0,0.944	0.019
136	FBgn0261822	Bsg	chr2L	+	8088303	8088516	8088303	8088453	8089393	8089736	136	40,41,83	5,0,2	40,48,60	1,0,0	98	49	0.011335	0.119097	0.8,1.0,0.954	0.952,1.0,1.0	-0.066
137	FBgn0044323	Cka	chr2L	+	8030720	8031035	8030720	8030839	8032059	8032641	137	14,7,19	12,8,8	5,8,4	5,4,8	98	49	0.419199	1	0.368,0.304,0.543	0.333,0.5,0.2	0.061
138	FBgn0044323	Cka	chr2L	+	8031009	8031575	8031009	8031308	8032059	8032641	138	14,26,37	2,4,13	25,33,34	4,8,4	98	49	0.457772	1	0.778,0.765,0.587	0.758,0.673,0.81	-0.037
141	FBgn0027515	CG7115	chr2L	+	7821534	7822056	7821534	7821648	7822641	7823100	141	10,17,31	2,0,3	3,7,26	0,0,0	98	49	0.0319138	0.223097	0.714,1.0,0.838	1.0,1.0,1.0	-0.149
148	FBgn0262872	milt	chr2L	+	7037822	7038366	7037822	7038278	7040472	7040780	148	22,19,31	25,49,62	17,14,17	16,14,1	98	49	0.0182312	0.158976	0.306,0.162,0.2	0.347,0.333,0.895	-0.302
150	FBgn0031883	Caper	chr2L	+	7034764	7034912	7034764	7034910	7035074	7035561	150	0,4,8	0,1,1	3,1,3	0,1,2	51	49	1	1	NA,0.794,0.885	1.0,0.49,0.59	0.146
151	FBgn0031883	Caper	chr2L	+	7034764	7034912	7034764	7034910	7035406	7035561	151	0,4,10	1,2,8	3,1,1	0,0,0	51	49	2.42507e-06	0.000264333	0.0,0.658,0.546	1.0,1.0,1.0	-0.599
157	FBgn0051635	CG31635	chr2L	-	6647421	6649114	6649029	6649114	6645971	6646947	157	29,33,48	3,5,5	18,26,19	8,2,7	98	49	0.0830756	0.417018	0.829,0.767,0.828	0.529,0.867,0.576	0.151
158	FBgn0051635	CG31635	chr2L	-	6647920	6648145	6647950	6648145	6645971	6646947	158	2,9,5	0,0,0	4,2,7	0,0,2	79	49	1	1	1.0,1.0,1.0	1.0,1.0,0.685	0.105
159	FBgn0051635	CG31635	chr2L	-	6647920	6648145	6647997	6648145	6645971	6646947	159	16,26,33	0,1,3	12,7,15	0,0,0	98	49	0.391915	1	1.0,0.929,0.846	1.0,1.0,1.0	-0.075
160	FBgn0051635	CG31635	chr2L	-	6647950	6648145	6647997	6648145	6645971	6646947	160	14,17,28	0,1,3	8,5,10	0,0,0	96	49	0.288563	0.882459	1.0,0.897,0.827	1.0,1.0,1.0	-0.092
161	FBgn0051635	CG31635	chr2L	-	6648945	6649114	6649029	6649114	6645971	6646947	161	11,25,29	3,5,5	7,13,6	8,2,7	98	49	0.0339788	0.229432	0.647,0.714,0.744	0.304,0.765,0.3	0.245
162	FBgn0259749	mmy	chr2L	-	6473630	6473904	6473649	6473904	6471327	6471714	162	3,8,17	0,0,0	2,8,12	0,0,1	68	49	1	1	1.0,1.0,1.0	1.0,1.0,0.896	0.035
164	FBgn0265778	PDZ-GEF	chr2L	+	6323766	6324118	6323766	6323993	6325172	6325297	164	58,55,133	0,0,1	71,86,122	1,1,0	98	49	1	1	1.0,1.0,0.985	0.973,0.977,1.0	0.012
165	FBgn0265778	PDZ-GEF	chr2L	+	6330122	6330718	6330122	6330563	6330770	6330886	165	26,47,61	4,3,9	39,46,88	3,0,8	98	49	0.111335	0.499698	0.765,0.887,0.772	0.867,1.0,0.846	-0.096
166	FBgn0031769	CG9135	chr2L	+	6050838	6051067	6050838	6050921	6051616	6052022	166	5,3,8	1,0,3	5,8,8	2,0,0	98	49	0.123081	0.52028	0.714,1.0,0.571	0.556,1.0,1.0	-0.09
168	FBgn0000308	chic	chr2L	-	5979939	5980101	5979959	5980101	5979411	5979704	168	123,98,220	0,2,2	40,55,95	0,0,2	69	49	1	1	1.0,0.972,0.987	1.0,1.0,0.971	-0.004
169	FBgn0000308	chic	chr2L	-	5980846	5981018	5980950	5981018	5979411	5979704	169	3,2,2	16,22,36	4,1,2	8,11,11	98	49	0.29079	0.883956	0.086,0.043,0.027	0.2,0.043,0.083	-0.057
170	FBgn0000308	chic	chr2L	-	5980846	5981018	5980952	5981018	5979411	5979704	170	3,2,2	2,0,1	4,1,2	4,1,0	98	49	0.390332	1	0.429,1.0,0.5	0.333,0.333,1.0	0.088
171	FBgn0000308	chic	chr2L	-	5980950	5981018	5980952	5981018	5979411	5979704	171	16,22,36	2,0,1	8,11,11	4,1,0	51	49	0.110895	0.499698	0.885,1.0,0.972	0.658,0.914,1.0	0.095
175	FBgn0046704	Liprin-alpha	chr2L	+	6723902	6724177	6723902	6724084	6724826	6725096	175	8,7,25	13,19,44	15,7,14	17,24,25	98	49	0.9494	1	0.235,0.156,0.221	0.306,0.127,0.219	-0.013
176	FBgn0046704	Liprin-alpha	chr2L	+	6724177	6724393	6724177	6724389	6724826	6725096	176	1,0,2	2,0,1	0,0,1	4,0,4	53	49	1	1	0.316,NA,0.649	0.0,NA,0.188	0.389
177	FBgn0046704	Liprin-alpha	chr2L	+	6727193	6727334	6727193	6727322	6727862	6728780	177	3,2,7	3,5,6	7,1,6	1,8,1	61	49	0.32686	0.934214	0.445,0.243,0.484	0.849,0.091,0.828	-0.199
180	FBgn0031702	fusl	chr2L	-	5335458	5336170	5335663	5336170	5331721	5332850	180	4,0,4	12,2,0	0,0,0	0,1,3	98	49	1	1	0.143,0.0,1.0	NA,0.0,0.0	0.381
182	FBgn0031702	fusl	chr2L	-	5335612	5336170	5335663	5336170	5331721	5332850	182	4,0,0	12,2,0	0,0,0	0,1,3	98	49	1	1	0.143,0.0,NA	NA,0.0,0.0	0.071
189	FBgn0041150	hoe1	chr2L	-	4928197	4928393	4928227	4928393	4925828	4926346	189	6,1,2	1,0,0	2,1,5	0,0,0	79	49	1	1	0.788,1.0,1.0	1.0,1.0,1.0	-0.071
192	FBgn0041150	hoe1	chr2L	-	4928193	4928393	4928243	4928393	4925828	4926350	192	6,4,6	2,0,0	3,3,6	0,0,1	98	49	1	1	0.6,1.0,1.0	1.0,1.0,0.75	-0.05
193	FBgn0000286	Cf2	chr2L	-	4880293	4880472	4880377	4880472	4877109	4879196	193	30,24,58	2,3,2	26,35,43	0,7,4	98	49	0.328774	0.936002	0.882,0.8,0.935	1.0,0.714,0.843	0.02
194	FBgn0000286	Cf2	chr2L	-	4882864	4883107	4882888	4883107	4881214	4882492	194	10,14,24	10,4,8	22,19,27	6,5,2	73	49	0.0487281	0.296628	0.402,0.701,0.668	0.711,0.718,0.901	-0.186
195	FBgn0031637	mxt	chr2L	-	4847163	4847295	4847238	4847295	4845641	4846216	195	0,0,1	7,1,2	0,2,1	5,0,4	98	49	0.332448	0.938375	0.0,0.0,0.2	0.0,1.0,0.111	-0.304
197	FBgn0011603	ine	chr2L	-	4476665	4477022	4476841	4477022	4474331	4475318	197	0,0,4	2,0,1	0,5,0	0,0,0	98	49	1	1	0.0,NA,0.667	NA,1.0,NA	-0.666
200	FBgn0022153	l(2)k05819	chr2L	+	4396009	4396172	4396009	4396127	4396809	4396906	200	2,1,8	5,2,30	9,4,11	11,8,19	94	49	0.0504805	0.302292	0.173,0.207,0.122	0.299,0.207,0.232	-0.079
202	FBgn0020762	Atet	chr2L	+	4333912	4334439	4333912	4334104	4336449	4336957	202	124,81,232	0,0,4	79,85,140	0,1,4	98	49	0.59472	1	1.0,1.0,0.967	1.0,0.977,0.946	0.015
203	FBgn0020762	Atet	chr2L	+	4333912	4334439	4333912	4334104	4341883	4342198	203	110,71,208	0,2,0	73,69,138	0,0,0	98	49	1	1	1.0,0.947,1.0	1.0,1.0,1.0	-0.018
204	FBgn0051961	TBCC	chr2L	-	4187566	4187793	4187710	4187793	4186249	4187499	204	5,4,9	1,2,0	6,13,4	1,0,0	98	49	0.532493	1	0.714,0.5,1.0	0.75,1.0,1.0	-0.179
205	FBgn0026147	TTLL4A	chr2L	+	10989655	10989874	10989655	10989870	10990095	10990783	205	30,27,56	9,4,25	19,15,24	6,12,11	53	49	0.220716	0.75034	0.755,0.862,0.674	0.745,0.536,0.669	0.114
206	FBgn0026147	TTLL4A	chr2L	+	10989655	10989874	10989655	10989870	10991058	10991885	206	1,2,11	15,18,13	8,6,12	19,12,9	53	49	0.0605382	0.337073	0.058,0.093,0.439	0.28,0.316,0.552	-0.186
213	FBgn0263846	CG43707	chr2L	+	3758980	3759806	3758980	3759154	3760067	3760148	213	5,0,4	1,0,1	3,1,3	2,0,0	98	49	1	1	0.714,NA,0.667	0.429,1.0,1.0	-0.119
215	FBgn0263846	CG43707	chr2L	+	3763026	3763205	3763026	3763151	3763648	3765054	215	0,0,3	2,0,0	3,1,2	0,0,0	98	49	1	1	0.0,NA,1.0	1.0,1.0,1.0	-0.5
218	FBgn0000721	for	chr2L	-	3631522	3632154	3631962	3632154	3626336	3627635	218	5,2,4	2,0,3	1,10,3	0,0,0	98	49	0.000814214	0.0192632	0.556,1.0,0.4	1.0,1.0,1.0	-0.348
220	FBgn0000721	for	chr2L	-	3656707	3656953	3656721	3656953	3655269	3655585	220	1,0,3	0,1,2	1,0,6	0,0,0	63	49	1	1	1.0,0.0,0.538	1.0,NA,1.0	-0.487
222	FBgn0025681	CG3558	chr2L	+	2992972	2993409	2992972	2993377	2993544	2994408	222	10,6,27	111196237	8,8,10	148187216	81	49	0.0473623	0.290952	0.052,0.018,0.064	0.032,0.025,0.027	0.017
223	FBgn0010263	Rbp9	chr2L	+	2960689	2960839	2960689	2960835	2960894	2960986	223	12,10,20	119110252	7,7,10	115138195	53	49	0.056079	0.321716	0.085,0.078,0.068	0.053,0.045,0.045	0.029
224	FBgn0010263	Rbp9	chr2L	+	2960894	2960991	2960894	2960986	2961217	2961672	224	1,1,2	62,55,106	2,1,4	71,60,74	54	49	0.259182	0.820459	0.014,0.016,0.017	0.025,0.015,0.047	-0.013
228	FBgn0031449	CG31689	chr2L	+	2730103	2730469	2730103	2730372	2736129	2736430	228	7,0,1	0,0,0	1,5,3	0,1,0	98	49	1	1	1.0,NA,1.0	1.0,0.714,1.0	0.095
229	FBgn0031449	CG31689	chr2L	+	2730103	2730469	2730103	2730372	2736173	2736430	229	8,0,1	3,5,3	1,5,3	4,4,4	98	49	0.657079	1	0.571,0.0,0.143	0.111,0.385,0.273	-0.018
231	FBgn0014010	Rab5	chr2L	-	2364312	2364721	2364594	2364721	2361159	2361585	231	8,8,11	5,7,14	6,4,14	0,0,4	98	49	0.000425841	0.0125778	0.444,0.364,0.282	1.0,1.0,0.636	-0.515
232	FBgn0014010	Rab5	chr2L	-	2364312	2364721	2364640	2364721	2361159	2361585	232	10,12,15	1,4,7	7,9,17	6,8,5	98	49	0.183937	0.676355	0.833,0.6,0.517	0.368,0.36,0.63	0.197
233	FBgn0014010	Rab5	chr2L	-	2364594	2364721	2364640	2364721	2361159	2361585	233	7,11,18	1,4,7	1,5,7	6,8,5	95	49	0.00245635	0.0440987	0.783,0.587,0.57	0.079,0.244,0.419	0.399
234	FBgn0014010	Rab5	chr2L	-	2364836	2364954	2364889	2364954	2361159	2361585	234	0,5,13	14,10,50	0,1,2	16,14,24	98	49	0.000659744	0.0179541	0.0,0.2,0.115	0.0,0.034,0.04	0.08
235	FBgn0031392	AIF	chr2L	+	2152232	2152462	2152232	2152270	2152662	2152944	235	0,1,5	1,2,2	5,2,0	0,0,2	98	49	0.0143736	0.13795	0.0,0.2,0.556	1.0,1.0,0.0	-0.415
236	FBgn0031392	AIF	chr2L	+	2152232	2152465	2152232	2152270	2152662	2152944	236	0,1,5	1,2,2	5,2,0	0,0,2	98	49	0.0143736	0.13795	0.0,0.2,0.556	1.0,1.0,0.0	-0.415
238	FBgn0032363	Dlg5	chr2L	-	11511055	11511544	11511178	11511544	11510595	11510850	238	6,2,3	8,1,3	4,10,7	3,1,1	98	49	0.0144923	0.13822	0.273,0.5,0.333	0.4,0.833,0.778	-0.302
239	FBgn0031374	Wdr62	chr2L	+	1911741	1912234	1911741	1911869	1913208	1913663	239	220247510	7,7,11	169127276	5,3,7	98	49	0.908487	1	0.94,0.946,0.959	0.944,0.955,0.952	-0.002
242	FBgn0031359	Rim2	chr2L	-	1718674	1718903	1718695	1718903	1718420	1718491	242	11,13,13	3,3,8	8,9,8	4,9,6	70	49	0.111248	0.499698	0.72,0.752,0.532	0.583,0.412,0.483	0.175
243	FBgn0031359	Rim2	chr2L	-	1718674	1718903	1718739	1718903	1718420	1718491	243	19,38,46	0,0,2	43,65,66	1,1,2	98	49	0.249554	0.800039	1.0,1.0,0.92	0.956,0.97,0.943	0.017
244	FBgn0031359	Rim2	chr2L	-	1718695	1718903	1718739	1718903	1718420	1718491	244	11,28,41	0,0,2	39,65,64	1,1,2	93	49	0.402753	1	1.0,1.0,0.915	0.954,0.972,0.944	0.015
247	FBgn0031319	CG4896	chr2L	+	1177689	1177868	1177689	1177861	1177947	1178044	247	4,2,5	2,2,5	2,1,5	2,3,9	56	49	0.17091	0.650069	0.636,0.467,0.467	0.467,0.226,0.327	0.183
250	FBgn0266557	kis	chr2L	-	231947	232101	231962	232101	230757	231034	250	11,4,21	48,45,87	8,4,13	43,46,43	64	49	0.797292	1	0.149,0.064,0.156	0.125,0.062,0.188	-0.002
254	FBgn0005278	Sam-S	chr2L	+	107760	107956	107760	107838	108587	108809	254	2,0,0	16,5,23	0,3,0	3,6,6	98	49	0.874653	1	0.059,0.0,0.0	0.0,0.2,0.0	-0.047
255	FBgn0005278	Sam-S	chr2L	+	107936	108226	107936	108101	108587	108809	255	67,71,182	18,31,42	63,67,101	16,16,24	98	49	0.377034	1	0.65,0.534,0.684	0.663,0.677,0.678	-0.05
256	FBgn0005278	Sam-S	chr2L	+	108132	108346	108132	108226	108587	108809	256	41,25,73	46,55,126	21,23,50	40,52,78	98	49	0.53112	1	0.308,0.185,0.225	0.208,0.181,0.243	0.029
257	FBgn0067779	dbr	chr2L	+	67042	67137	67042	67111	67388	67507	257	1,0,1	0,0,0	1,0,0	0,0,2	75	49	1	1	1.0,NA,1.0	1.0,NA,0.0	0.5
258	FBgn0067779	dbr	chr2L	+	67042	67507	67042	67111	67568	67762	258	7,15,30	0,0,0	13,12,9	0,0,2	98	49	1	1	1.0,1.0,1.0	1.0,1.0,0.692	0.103
262	FBgn0039944	CG17162	chrX	-	23096432	23096734	23096461	23096734	23088714	23090413	262	26,11,89	1,0,6	62,47,66	6,1,2	78	49	0.706093	1	0.942,1.0,0.903	0.867,0.967,0.954	0.019
263	FBgn0039944	CG17162	chrX	-	23096432	23096734	23096612	23096734	23088714	23090413	263	39,30,158	0,1,4	93103152	4,1,2	98	49	0.847589	1	1.0,0.937,0.952	0.921,0.981,0.974	0.004
264	FBgn0039944	CG17162	chrX	-	23096461	23096734	23096612	23096734	23088714	23090413	264	27,29,128	0,1,4	73,83,136	4,1,2	98	49	0.818033	1	1.0,0.935,0.941	0.901,0.976,0.971	0.009
266	FBgn0016975	stnB	chrX	-	23004549	23004648	23004611	23004648	22994483	22995914	266	3,12,23	10,2,13	2,5,7	3,4,2	98	49	0.977747	1	0.13,0.75,0.469	0.25,0.385,0.636	0.026
267	FBgn0031195	CG17600	chrX	+	22540442	22540584	22540442	22540488	22540759	22540877	267	0,0,1	0,0,1	0,0,2	0,0,1	98	49	1	1	NA,NA,0.333	NA,NA,0.5	-0.167
269	FBgn0032078	C1GalTA	chr2L	-	8950769	8951216	8950977	8951216	8945357	8945534	269	1,10,16	2,1,2	8,6,16	1,1,0	98	49	0.00998085	0.111066	0.2,0.833,0.8	0.8,0.75,1.0	-0.239
270	FBgn0027588	GCS2alpha	chrX	-	21605077	21605264	21605151	21605264	21604462	21604592	270	3,1,8	0,0,2	9,5,1	0,0,0	98	49	1	1	1.0,1.0,0.667	1.0,1.0,1.0	-0.111
271	FBgn0027588	GCS2alpha	chrX	-	21605077	21605264	21605173	21605264	21604462	21604592	271	3,1,8	13,6,42	9,5,1	11,6,7	98	49	0.0331049	0.227559	0.103,0.077,0.087	0.29,0.294,0.067	-0.128
272	FBgn0027588	GCS2alpha	chrX	-	21605151	21605264	21605173	21605264	21604462	21604592	272	0,0,2	13,6,42	0,0,0	11,6,7	71	49	1	1	0.0,0.0,0.032	0.0,0.0,0.0	0.011
273	FBgn0031161	CG15445	chrX	+	21117160	21117411	21117160	21117404	21117462	21117615	273	0,0,0	0,1,0	1,0,0	0,0,0	56	49	1	1	NA,0.0,NA	1.0,NA,NA	-1
275	FBgn0031115	CG11710	chrX	-	20428050	20428172	20428063	20428172	20427799	20427994	275	5,1,9	2,2,0	3,6,7	1,0,1	62	49	0.0744927	0.391986	0.664,0.283,1.0	0.703,1.0,0.847	-0.201
276	FBgn0003654	sw	chrX	-	20235803	20235950	20235807	20235950	20235508	20235746	276	1,1,5	0,0,3	0,2,1	1,0,2	53	49	0.638143	1	1.0,1.0,0.606	0.0,1.0,0.316	0.43
277	FBgn0024734	PRL-1	chr2L	-	16251240	16251788	16251623	16251788	16250080	16250158	277	67,40,147	22,2,32	125159286	39,39,85	98	49	0.196013	0.707129	0.604,0.909,0.697	0.616,0.671,0.627	0.099
279	FBgn0052000	anne	chr4	+	133185	133235	133185	133231	133587	134964	279	12,14,54	31,41,88	22,15,13	34,29,32	53	49	0.74403	1	0.264,0.24,0.362	0.374,0.324,0.273	-0.035
280	FBgn0052000	anne	chr4	+	136271	136777	136271	136371	136878	137167	280	23,24,88	0,0,0	15,27,46	1,0,1	98	49	1	1	1.0,1.0,1.0	0.882,1.0,0.958	0.053
281	FBgn0031069	Pmp70	chrX	+	19750769	19751137	19750769	19750890	19751347	19751546	281	25,15,40	1,0,0	19,18,15	0,0,0	98	49	1	1	0.926,1.0,1.0	1.0,1.0,1.0	-0.025
282	FBgn0003502	Btk29A	chr2L	-	8300505	8301079	8300817	8301079	8298070	8298340	282	4,0,1	0,0,0	1,3,0	2,0,1	98	49	1	1	1.0,NA,1.0	0.2,1.0,0.0	0.6
286	FBgn0010341	Cdc42	chrX	+	19697090	19697225	19697090	19697152	19697934	19698245	286	16,22,32	0,0,2	21,25,12	0,0,0	98	49	1	1	1.0,1.0,0.889	1.0,1.0,1.0	-0.037
287	FBgn0031043	Naa20A	chrX	-	19621767	19622264	19621776	19622264	19621450	19621650	287	1,0,0	5,10,14	0,0,2	4,7,11	58	49	1	1	0.145,0.0,0.0	0.0,0.0,0.133	0.004
288	FBgn0031043	Naa20A	chrX	-	19621767	19622264	19622202	19622264	19621450	19621650	288	10,10,22	2,0,0	10,15,17	0,0,0	98	49	1	1	0.714,1.0,1.0	1.0,1.0,1.0	-0.095
289	FBgn0031043	Naa20A	chrX	-	19621776	19622264	19622202	19622264	19621450	19621650	289	14,20,36	2,0,0	14,22,26	0,0,0	98	49	1	1	0.778,1.0,1.0	1.0,1.0,1.0	-0.074
293	FBgn0031030	Tao	chrX	-	19579397	19579800	19579747	19579800	19577264	19577594	293	4184831006	8,26,30	330401469	18,10,16	98	49	0.810741	1	0.963,0.903,0.944	0.902,0.952,0.936	0.007
294	FBgn0030974	Flacc	chrX	-	18890545	18891860	18890740	18891860	18890066	18890481	294	3,5,19	4,1,3	12,5,10	2,2,1	98	49	0.295777	0.890248	0.273,0.714,0.76	0.75,0.556,0.833	-0.131
296	FBgn0027335	Rip11	chrX	-	18637330	18637573	18637412	18637573	18635641	18636319	296	11,13,19	4,3,10	6,7,16	0,3,1	98	49	0.0277665	0.208728	0.579,0.684,0.487	1.0,0.538,0.889	-0.226
297	FBgn0027335	Rip11	chrX	-	18637330	18637573	18637412	18637573	18636613	18636873	297	12,16,28	28,51,64	6,9,22	9,26,39	98	49	0.449681	1	0.176,0.136,0.179	0.25,0.148,0.22	-0.042
298	FBgn0027335	Rip11	chrX	-	18638245	18640197	18639463	18640197	18637634	18637786	298	28,30,75	2,2,6	36,22,30	8,7,5	98	49	0.00431489	0.0628809	0.875,0.882,0.862	0.692,0.611,0.75	0.189
299	FBgn0027087	HisRS	chrX	+	18515427	18516294	18515427	18515682	18517467	18517739	299	6,5,10	2,0,0	6,14,7	0,0,2	98	49	1	1	0.6,1.0,1.0	1.0,1.0,0.636	-0.012
300	FBgn0004363	porin	chr2L	-	10849515	10850848	10850753	10850848	10848543	10848863	300	61,52,142	55,26,94	33,24,23	24,24,22	98	49	0.246717	0.794282	0.357,0.5,0.43	0.407,0.333,0.343	0.068
301	FBgn0265784	CrebB	chrX	+	18370896	18371606	18370896	18371182	18372030	18372432	301	12,19,27	0,0,1	17,12,7	0,0,0	98	49	1	1	1.0,1.0,0.931	1.0,1.0,1.0	-0.023
302	FBgn0265784	CrebB	chrX	+	18373033	18373213	18373033	18373201	18373286	18373455	302	21,24,37	1,5,8	7,9,12	0,0,2	61	49	0.00185586	0.0363082	0.944,0.794,0.788	1.0,1.0,0.828	-0.101
303	FBgn0083228	Frq2	chrX	+	18186154	18186501	18186154	18186439	18192330	18192563	303	1,0,1	0,0,0	1,0,0	0,1,0	98	49	1	1	1.0,NA,1.0	1.0,0.0,NA	0.5
304	FBgn0030890	CG7536	chrX	-	18084778	18085407	18085193	18085407	18082218	18082379	304	6,6,8	3,2,4	7,7,15	3,3,3	98	49	0.461971	1	0.5,0.6,0.5	0.538,0.538,0.714	-0.063
306	FBgn0030873	CG15814	chrX	-	17850212	17850342	17850288	17850342	17849907	17850068	306	0,1,4	0,1,5	1,2,0	0,0,0	98	49	1	1	NA,0.333,0.286	1.0,1.0,NA	-0.691
307	FBgn0030872	Ucp4A	chrX	+	17844948	17845420	17844948	17845360	17845489	17845758	307	12,3,27	2,0,1	11,2,7	2,0,0	98	49	0.789947	1	0.75,1.0,0.931	0.733,1.0,1.0	-0.017
308	FBgn0026375	RhoGAPp190	chrX	-	17643013	17643247	17643022	17643247	17642777	17642830	308	33,14,81	5,1,8	23,31,44	2,0,7	58	49	0.567174	1	0.848,0.922,0.895	0.907,1.0,0.842	-0.028
309	FBgn0026375	RhoGAPp190	chrX	-	17652090	17652562	17652498	17652562	17648945	17650238	309	43,34,79	13,18,25	43,54,60	6,11,9	98	49	0.00429233	0.0628809	0.623,0.486,0.612	0.782,0.711,0.769	-0.18
310	FBgn0031885	Mnn1	chr2L	+	7056300	7057156	7056300	7056536	7057347	7057674	310	13,3,8	0,0,2	11,9,16	0,0,0	98	49	1	1	1.0,1.0,0.667	1.0,1.0,1.0	-0.111
311	FBgn0030812	wcy	chrX	-	17070733	17070915	17070745	17070915	17070500	17070628	311	0,0,2	6,6,17	1,0,1	14,12,7	61	49	1	1	0.0,0.0,0.086	0.054,0.0,0.103	-0.024
312	FBgn0031988	CG8668	chr2L	+	8127000	8127972	8127000	8127646	8131286	8131912	312	2,11,15	6,5,7	8,6,15	7,2,5	98	49	0.441465	1	0.143,0.524,0.517	0.364,0.6,0.6	-0.127
317	FBgn0259923	2022-09-04	chrX	-	16694613	16695144	16694830	16695144	16694042	16694371	317	2,2,8	0,0,1	6,0,1	0,0,0	98	49	1	1	1.0,1.0,0.8	1.0,NA,1.0	-0.067
318	FBgn0259923	2022-09-04	chrX	-	16694613	16695144	16694950	16695144	16694042	16694371	318	2,0,3	1,0,1	1,0,1	0,0,1	98	49	1	1	0.5,NA,0.6	1.0,NA,0.333	-0.116
319	FBgn0259923	2022-09-04	chrX	-	16694617	16695144	16694830	16695144	16694042	16694371	319	2,2,9	0,0,1	6,0,1	0,0,0	98	49	1	1	1.0,1.0,0.818	1.0,NA,1.0	-0.061
320	FBgn0259923	2022-09-04	chrX	-	16694617	16695144	16694950	16695144	16694042	16694371	320	2,0,4	1,0,1	1,0,1	0,0,1	98	49	1	1	0.5,NA,0.667	1.0,NA,0.333	-0.083
321	FBgn0259923	2022-09-04	chrX	-	16694830	16695144	16694950	16695144	16694042	16694371	321	0,0,2	1,0,1	0,0,1	0,0,1	98	49	1	1	0.0,NA,0.5	NA,NA,0.333	-0.083
323	FBgn0002590	RpS5a	chrX	-	17147687	17148264	17148203	17148264	17146797	17147200	323	2,0,5	66,19,88	1,0,1	23,12,41	98	49	0.749791	1	0.015,0.0,0.028	0.021,0.0,0.012	0.003
324	FBgn0002590	RpS5a	chrX	-	17148056	17148264	17148203	17148264	17146797	17147200	324	2,0,5	66,19,88	2,0,1	23,12,41	98	49	0.651057	1	0.015,0.0,0.028	0.042,0.0,0.012	-0.004
327	FBgn0285944	para	chrX	-	16486340	16486584	16486379	16486584	16483677	16483859	327	6,0,0	7,1,7	5,1,3	6,2,2	88	49	0.134821	0.556047	0.323,0.0,0.0	0.317,0.218,0.455	-0.222
328	FBgn0285944	para	chrX	-	16486340	16486584	16486379	16486584	16483677	16483889	328	0,0,1	1,0,0	1,0,0	0,0,0	88	49	1	1	0.0,NA,1.0	1.0,NA,NA	-0.5
330	FBgn0285944	para	chrX	-	16503989	16504298	16504061	16504298	16500506	16500569	330	10,7,11	2,0,1	8,4,6	0,0,0	98	49	0.863425	1	0.714,1.0,0.846	1.0,1.0,1.0	-0.147
331	FBgn0285944	para	chrX	-	16521622	16521813	16521625	16521813	16514028	16514184	331	0,1,3	0,0,0	0,1,0	1,0,0	52	49	1	1	NA,1.0,1.0	0.0,1.0,NA	0.5
332	FBgn0285944	para	chrX	-	16521622	16521813	16521625	16521813	16518804	16518837	332	1,4,9	0,0,1	7,0,3	0,0,0	52	49	1	1	1.0,1.0,0.895	1.0,NA,1.0	-0.035
333	FBgn0262734	eIF4H1	chrX	+	16450313	16450600	16450313	16450501	16451274	16451559	333	25,14,19	0,2,1	12,10,13	0,0,0	98	49	0.807271	1	1.0,0.778,0.905	1.0,1.0,1.0	-0.106
335	FBgn0026575	hang	chrX	+	16429059	16430199	16429059	16429407	16430620	16430764	335	16,23,33	8,6,33	22,14,27	13,11,11	98	49	0.979547	1	0.5,0.657,0.333	0.458,0.389,0.551	0.031
336	FBgn0026575	hang	chrX	+	16430925	16432711	16430925	16432699	16433164	16434138	336	8,9,12	10,9,34	12,9,4	22,14,18	61	49	0.50959	1	0.391,0.445,0.221	0.305,0.341,0.151	0.087
344	FBgn0030745	CG4239	chrX	+	16385277	16385691	16385277	16385338	16386970	16387289	344	0,1,3	0,0,3	1,0,0	0,0,1	98	49	1	1	NA,1.0,0.333	1.0,NA,0.0	0.166
345	FBgn0004598	Fur2	chrX	+	16373085	16373187	16373085	16373174	16374925	16375859	345	1,2,4	0,0,2	3,0,2	0,0,0	62	49	1	1	1.0,1.0,0.613	1.0,NA,1.0	-0.129
346	FBgn0004598	Fur2	chrX	+	16373221	16373423	16373221	16373357	16374925	16375859	346	4,4,18	2,8,3	3,2,4	0,2,0	98	49	0.0042666	0.0628809	0.5,0.2,0.75	1.0,0.333,1.0	-0.294
347	FBgn0004598	Fur2	chrX	+	16376091	16376349	16376091	16376340	16376652	16376787	347	0,3,4	12,8,19	0,2,0	5,3,3	58	49	0.0408826	0.264351	0.0,0.241,0.151	0.0,0.36,0.0	0.011
348	FBgn0002938	ninaC	chr2L	+	7382121	7382661	7382121	7382175	7382757	7382945	348	104812022283	99106231	124914301743	165149180	98	49	0.124368	0.522824	0.841,0.85,0.832	0.791,0.828,0.829	0.025
349	FBgn0030735	CG3632	chrX	+	16296670	16296907	16296670	16296883	16297649	16297784	349	3,2,10	1,0,1	8,3,3	0,0,0	73	49	1	1	0.668,1.0,0.87	1.0,1.0,1.0	-0.154
350	FBgn0030735	CG3632	chrX	+	16296670	16296883	16296670	16296790	16297660	16297784	350	23,23,53	3,3,8	16,14,12	5,9,4	98	49	0.0074803	0.0905948	0.793,0.793,0.768	0.615,0.437,0.6	0.234
351	FBgn0030735	CG3632	chrX	+	16296670	16296907	16296670	16296790	16297660	16297784	351	25,33,55	3,3,8	23,19,15	5,9,4	98	49	0.0208329	0.173721	0.806,0.846,0.775	0.697,0.514,0.652	0.188
352	FBgn0030735	CG3632	chrX	+	16296670	16296907	16296670	16296883	16297660	16297784	352	5,10,12	3,0,8	9,6,4	2,1,1	73	49	0.611532	1	0.528,1.0,0.502	0.751,0.801,0.729	-0.084
353	FBgn0000536	eas	chrX	+	16278356	16278615	16278356	16278547	16278693	16278761	353	5,1,10	0,0,0	6,4,6	1,0,0	98	49	1	1	1.0,1.0,1.0	0.75,1.0,1.0	0.083
355	FBgn0000536	eas	chrX	+	16278356	16278615	16278356	16278547	16280885	16281273	355	5,1,10	5,5,8	6,4,6	4,7,4	98	49	0.638443	1	0.333,0.091,0.385	0.429,0.222,0.429	-0.09
356	FBgn0285879	disco-r	chrX	-	16148741	16148977	16148917	16148977	16146863	16147209	356	0,1,2	0,1,0	2,2,0	0,0,0	98	49	1	1	NA,0.333,1.0	1.0,1.0,NA	-0.334
358	FBgn0030719	eIF5	chrX	-	15991750	15991974	15991821	15991974	15991082	15991382	358	17,11,18	5,6,12	13,3,14	1,2,6	98	49	0.309424	0.906483	0.63,0.478,0.429	0.867,0.429,0.538	-0.099
359	FBgn0030719	eIF5	chrX	-	15991750	15991974	15991892	15991974	15991082	15991382	359	16,11,22	0,0,1	13,4,15	0,1,2	98	49	0.70925	1	1.0,1.0,0.917	1.0,0.667,0.789	0.154
360	FBgn0030719	eIF5	chrX	-	15991821	15991974	15991892	15991974	15991082	15991382	360	5,6,18	0,0,1	1,3,7	0,1,2	98	49	0.635292	1	1.0,1.0,0.9	1.0,0.6,0.636	0.221
361	FBgn0053180	Ranbp16	chrX	-	15929172	15929402	15929340	15929402	15928713	15928930	361	28,47,99	1,1,2	51,35,63	0,1,3	98	49	0.848354	1	0.933,0.959,0.961	1.0,0.946,0.913	-0.002
363	FBgn0003392	shi	chrX	+	15892199	15892360	15892199	15892251	15892827	15893150	363	228320466	16,15,19	243235266	12,16,15	98	49	0.545567	1	0.877,0.914,0.925	0.91,0.88,0.899	0.009
364	FBgn0003392	shi	chrX	+	15892199	15892417	15892199	15892251	15892827	15893150	364	410579957	16,15,19	472436564	12,16,15	98	49	0.650429	1	0.928,0.951,0.962	0.952,0.932,0.949	0.003
365	FBgn0003392	shi	chrX	+	15892199	15892440	15892199	15892251	15892827	15893150	365	4996921145	16,15,19	522496580	12,16,15	98	49	0.375978	1	0.94,0.958,0.968	0.956,0.939,0.951	0.007
366	FBgn0003392	shi	chrX	+	15892199	15892569	15892199	15892251	15892827	15893150	366	340472714	16,15,19	369355450	12,16,15	98	49	0.68729	1	0.914,0.94,0.949	0.939,0.917,0.938	0.003
367	FBgn0003392	shi	chrX	+	15892199	15892581	15892199	15892251	15892827	15893150	367	337471709	16,15,19	363357441	12,16,15	98	49	0.671633	1	0.913,0.94,0.949	0.938,0.918,0.936	0.003
368	FBgn0003392	shi	chrX	+	15892199	15892417	15892199	15892360	15892827	15893150	368	283415737	0,5,5	336315421	2,2,0	98	49	0.728919	1	1.0,0.976,0.987	0.988,0.987,1.0	-0.004
369	FBgn0003392	shi	chrX	+	15892199	15892440	15892199	15892360	15892827	15893150	369	4475971092	0,5,5	454434512	2,2,0	98	49	1	1	1.0,0.984,0.991	0.991,0.991,1.0	-0.002
370	FBgn0003392	shi	chrX	+	15892199	15892569	15892199	15892360	15892827	15893150	370	310408725	0,5,5	331312420	2,2,0	98	49	0.732642	1	1.0,0.976,0.986	0.988,0.987,1.0	-0.004
371	FBgn0003392	shi	chrX	+	15892199	15892581	15892199	15892360	15892827	15893150	371	307407720	0,5,5	325314411	2,2,0	98	49	0.731359	1	1.0,0.976,0.986	0.988,0.987,1.0	-0.004
372	FBgn0003392	shi	chrX	+	15892199	15892440	15892199	15892417	15892827	15893150	372	242292606	78110251	227200214	109,81,123	72	49	0.0431006	0.276351	0.679,0.644,0.622	0.586,0.627,0.542	0.063
373	FBgn0003392	shi	chrX	+	15892199	15892569	15892199	15892417	15892827	15893150	373	121131352	78110251	136115161	109,81,123	98	49	0.756579	1	0.437,0.373,0.412	0.384,0.415,0.396	0.009
374	FBgn0003392	shi	chrX	+	15892199	15892581	15892199	15892417	15892827	15893150	374	118130347	78110251	130117152	109,81,123	98	49	0.667167	1	0.431,0.371,0.409	0.374,0.419,0.382	0.012
375	FBgn0003392	shi	chrX	+	15892199	15892569	15892199	15892440	15892827	15893150	375	50,68,198	167223439	80,66,97	159141139	98	49	0.0022494	0.0408642	0.13,0.132,0.184	0.201,0.19,0.259	-0.068
376	FBgn0003392	shi	chrX	+	15892199	15892581	15892199	15892440	15892827	15893150	376	51,72,218	167223439	80,73,99	159141139	98	49	0.00422922	0.0628809	0.132,0.139,0.199	0.201,0.206,0.263	-0.067
377	FBgn0003392	shi	chrX	+	15892199	15892581	15892199	15892569	15892827	15893150	377	9,7,33	8,3,8	6,7,11	6,0,9	61	49	0.883259	1	0.475,0.652,0.768	0.445,1.0,0.495	-0.015
378	FBgn0002914	Myb	chrX	-	15857640	15857823	15857716	15857823	15855789	15857545	378	8,7,19	1,0,0	0,6,16	0,0,0	98	49	1	1	0.8,1.0,1.0	NA,1.0,1.0	-0.067
379	FBgn0030693	CG8974	chrX	-	15795809	15796028	15795892	15796028	15794496	15795101	379	11,36,40	4,6,13	19,16,41	1,1,3	98	49	0.000820517	0.0192632	0.579,0.75,0.606	0.905,0.889,0.872	-0.244
381	FBgn0030693	CG8974	chrX	-	15795809	15796028	15796001	15796028	15794496	15795101	381	10,14,27	0,0,0	6,5,20	0,2,0	98	49	0.875205	1	1.0,1.0,1.0	1.0,0.556,1.0	0.148
383	FBgn0030693	CG8974	chrX	-	15795892	15796028	15796001	15796028	15794496	15795101	383	5,6,16	0,0,0	1,1,3	0,2,0	98	49	0.436881	1	1.0,1.0,1.0	1.0,0.2,1.0	0.267
385	FBgn0025595	AkhR	chr2L	-	6712337	6712675	6712346	6712675	6711285	6711742	385	4,0,0	0,0,4	2,0,0	0,0,1	58	49	1	1	1.0,NA,0.0	1.0,NA,0.0	0
386	FBgn0030669	CG9240	chrX	-	15700904	15701259	15700988	15701259	15700171	15700807	386	0,1,2	1,2,0	0,1,0	4,2,2	98	49	0.311545	0.908333	0.0,0.2,1.0	0.0,0.2,0.0	0.333
388	FBgn0260632	dl	chr2L	-	17449875	17450364	17450219	17450364	17449295	17449368	388	5,1,0	2,0,1	0,0,5	0,0,0	98	49	1	1	0.556,1.0,0.0	NA,NA,1.0	-0.481
389	FBgn0031473	CG3104	chr2L	-	2854723	2855309	2855185	2855309	2853250	2853605	389	14,20,29	0,0,1	8,8,21	0,0,0	98	49	1	1	1.0,1.0,0.935	1.0,1.0,1.0	-0.022
390	FBgn0052594	be	chrX	+	15031542	15033347	15031542	15032573	15033605	15034140	390	2,1,3	3,1,2	2,0,0	2,0,0	98	49	1	1	0.25,0.333,0.429	0.333,NA,NA	0.004
394	FBgn0003218	rdgB	chrX	+	13762751	13762868	13762751	13762830	13767786	13768157	394	6,11,17	0,2,3	9,7,2	4,0,2	87	49	0.293799	0.886042	1.0,0.756,0.761	0.559,1.0,0.36	0.199
395	FBgn0003218	rdgB	chrX	+	13762751	13762945	13762751	13762830	13767786	13768157	395	20,26,50	0,2,3	31,29,15	4,0,2	98	49	0.510939	1	1.0,0.867,0.893	0.795,1.0,0.789	0.059
396	FBgn0003218	rdgB	chrX	+	13762751	13762945	13762751	13762868	13767786	13768157	396	20,27,57	5,11,17	31,30,15	8,6,2	98	49	0.194961	0.704999	0.667,0.551,0.626	0.66,0.714,0.789	-0.106
397	FBgn0003218	rdgB	chrX	+	13763068	13763111	13763068	13763088	13767786	13768157	397	25,34,69	4,4,4	25,23,44	4,5,3	72	49	0.508515	1	0.81,0.853,0.922	0.81,0.758,0.909	0.036
398	FBgn0003218	rdgB	chrX	+	13772557	13772695	13772557	13772656	13772785	13773753	398	37,26,78	34,29,51	24,32,46	25,24,18	88	49	0.447891	1	0.377,0.333,0.46	0.348,0.426,0.587	-0.064
399	FBgn0001087	g	chrX	-	13728879	13729023	13728882	13729023	13728684	13728817	399	117134280	1,2,5	148109138	0,4,0	52	49	0.703835	1	0.991,0.984,0.981	1.0,0.963,1.0	-0.002
400	FBgn0265726	Nna1	chrX	+	13709828	13710780	13709828	13710395	13711103	13711893	400	22,32,63	0,2,0	39,40,49	0,0,0	98	49	1	1	1.0,0.889,1.0	1.0,1.0,1.0	-0.037
401	FBgn0086674	Tpst	chrX	+	13575901	13576376	13575901	13576182	13576611	13577664	401	0,0,2	3,2,10	3,1,1	1,2,3	98	49	0.017873	0.157655	0.0,0.0,0.091	0.6,0.2,0.143	-0.284
402	FBgn0086674	Tpst	chrX	+	13585893	13586092	13585893	13586054	13589921	13590570	402	12,5,12	1,3,1	7,5,10	0,0,4	87	49	0.88901	1	0.871,0.484,0.871	1.0,1.0,0.585	-0.12
403	FBgn0030478	CG1640	chrX	+	13370994	13371214	13370994	13371060	13373862	13374103	403	13,5,24	13,14,13	8,6,8	4,7,1	98	49	0.219894	0.75034	0.333,0.152,0.48	0.5,0.3,0.8	-0.212
404	FBgn0030478	CG1640	chrX	+	13370994	13371261	13370994	13371060	13373862	13374103	404	25,15,45	13,14,13	17,17,16	4,7,1	98	49	0.0760453	0.396829	0.49,0.349,0.634	0.68,0.548,0.889	-0.215
405	FBgn0030478	CG1640	chrX	+	13370994	13371367	13370994	13371060	13373862	13374103	405	18,10,31	13,14,13	9,12,9	4,7,1	98	49	0.189856	0.694774	0.409,0.263,0.544	0.529,0.462,0.818	-0.198
406	FBgn0030478	CG1640	chrX	+	13370994	13371526	13370994	13371060	13373862	13374103	406	12,5,24	13,14,13	8,5,9	4,7,1	98	49	0.225037	0.75975	0.316,0.152,0.48	0.5,0.263,0.818	-0.211
407	FBgn0030478	CG1640	chrX	+	13370994	13371261	13370994	13371214	13373862	13374103	407	27,22,41	1,0,0	25,17,20	0,1,0	96	49	1	1	0.932,1.0,1.0	1.0,0.897,1.0	0.012
408	FBgn0030478	CG1640	chrX	+	13370994	13371367	13370994	13371214	13373862	13374103	408	36,37,59	1,0,0	26,20,33	0,1,0	98	49	1	1	0.947,1.0,1.0	1.0,0.909,1.0	0.013
409	FBgn0030478	CG1640	chrX	+	13370994	13371526	13370994	13371214	13373862	13374103	409	30,32,52	1,0,0	25,13,33	0,1,0	98	49	1	1	0.937,1.0,1.0	1.0,0.867,1.0	0.023
410	FBgn0030478	CG1640	chrX	+	13370994	13371367	13370994	13371261	13373862	13374103	410	22,26,44	13,10,21	12,16,21	9,12,8	98	49	0.497706	1	0.458,0.565,0.512	0.4,0.4,0.568	0.056
411	FBgn0030478	CG1640	chrX	+	13370994	13371526	13370994	13371261	13373862	13374103	411	19,23,43	13,10,21	14,9,23	9,12,8	98	49	0.529946	1	0.422,0.535,0.506	0.437,0.273,0.59	0.054
412	FBgn0030478	CG1640	chrX	+	13370994	13371526	13370994	13371367	13373862	13374103	412	8,13,33	6,5,7	5,7,18	1,7,1	98	49	0.566688	1	0.4,0.565,0.702	0.714,0.333,0.9	-0.093
413	FBgn0041210	HDAC4	chrX	-	13284891	13285632	13285202	13285632	13276434	13276547	413	48,73,82	0,0,0	83,88,104	2,0,0	98	49	1	1	1.0,1.0,1.0	0.954,1.0,1.0	0.015
414	FBgn0041210	HDAC4	chrX	-	13284891	13285632	13285202	13285632	13282165	13282229	414	138186338	12,13,46	236244291	13,21,22	98	49	0.0789272	0.403391	0.852,0.877,0.786	0.901,0.853,0.869	-0.036
417	FBgn0265597	rad	chrX	+	13072781	13073088	13072781	13073082	13074414	13074627	417	0,2,0	3,1,2	0,0,0	0,0,1	55	49	1	1	0.0,0.641,0.0	NA,NA,0.0	0.214
418	FBgn0030421	Agpat1	chrX	+	12765265	12765603	12765265	12765512	12766968	12767354	418	7,4,15	7,13,9	6,10,21	14,10,10	98	49	0.681863	1	0.333,0.133,0.455	0.176,0.333,0.512	-0.033
419	FBgn0283712	LIMK1	chrX	-	12591930	12592193	12591967	12592193	12589840	12590484	419	36,45,154	1,3,2	37,25,37	2,1,2	86	49	0.618326	1	0.954,0.895,0.978	0.913,0.934,0.913	0.022
421	FBgn0030362	regucalcin	chrX	+	12015482	12015624	12015482	12015566	12016002	12016721	421	0,0,1	0,0,0	0,0,1	2,0,1	98	49	1	1	NA,NA,1.0	0.0,NA,0.333	0.834
423	FBgn0263111	cac	chrX	-	11983835	11983915	11983845	11983915	11980762	11981176	423	35,48,56	49,77,117	39,42,38	86,92,111	59	49	0.0526812	0.310392	0.372,0.341,0.284	0.274,0.275,0.221	0.076
424	FBgn0039889	Arl4	chr4	-	179260	179389	179263	179389	179091	179211	424	1,5,2	19,30,47	6,5,0	7,19,12	52	49	0.0542911	0.316215	0.047,0.136,0.039	0.447,0.199,0.0	-0.141
426	FBgn0030336	CG1578	chrX	-	11816421	11816551	11816425	11816551	11815169	11815539	426	44,54,90	3,15,8	50,46,48	2,4,0	53	49	0.00142248	0.0293338	0.931,0.769,0.912	0.959,0.914,1.0	-0.087
428	FBgn0000259	CkIIbeta	chrX	+	11792878	11792945	11792878	11792914	11793442	11793518	428	1,1,10	1,0,1	1,5,6	0,0,0	80	49	1	1	0.38,1.0,0.86	1.0,1.0,1.0	-0.253
429	FBgn0000259	CkIIbeta	chrX	+	11792878	11792991	11792878	11792914	11793442	11793518	429	5,0,16	1,0,1	4,7,8	0,0,0	98	49	1	1	0.714,NA,0.889	1.0,1.0,1.0	-0.199
430	FBgn0000259	CkIIbeta	chrX	+	11792878	11793279	11792878	11792914	11793442	11793518	430	13,12,42	1,0,1	7,17,18	0,0,0	98	49	1	1	0.867,1.0,0.955	1.0,1.0,1.0	-0.059
431	FBgn0000259	CkIIbeta	chrX	+	11792878	11792991	11792878	11792945	11793442	11793518	431	4,0,7	0,1,1	3,2,2	0,0,0	95	49	1	1	1.0,0.0,0.783	1.0,1.0,1.0	-0.406
432	FBgn0000259	CkIIbeta	chrX	+	11792878	11793279	11792878	11792945	11793442	11793518	432	16,20,41	0,1,1	8,21,23	0,0,0	98	49	1	1	1.0,0.909,0.953	1.0,1.0,1.0	-0.046
433	FBgn0000259	CkIIbeta	chrX	+	11792878	11793279	11792878	11792991	11793442	11793518	433	21,24,45	2,0,0	7,20,22	2,0,0	98	49	1	1	0.84,1.0,1.0	0.636,1.0,1.0	0.068
435	FBgn0011754	PhKgamma	chrX	+	11695136	11695279	11695136	11695263	11695823	11695939	435	12,10,37	0,1,2	18,21,16	0,0,2	65	49	0.577476	1	1.0,0.883,0.933	1.0,1.0,0.858	-0.014
436	FBgn0011754	PhKgamma	chrX	+	11695136	11695384	11695136	11695263	11695823	11695939	436	4,5,22	0,1,2	7,1,6	0,0,2	98	49	0.542373	1	1.0,0.714,0.846	1.0,1.0,0.6	-0.013
437	FBgn0011754	PhKgamma	chrX	+	11695136	11695384	11695136	11695279	11695823	11695939	437	3,5,21	11,10,36	7,1,6	18,21,16	98	49	0.0594976	0.336197	0.12,0.2,0.226	0.163,0.023,0.158	0.067
438	FBgn0011754	PhKgamma	chrX	+	11695823	11696145	11695823	11695939	11696402	11696540	438	15,6,20	8,16,18	7,7,7	15,8,8	98	49	0.393619	1	0.484,0.158,0.357	0.189,0.304,0.304	0.067
439	FBgn0011754	PhKgamma	chrX	+	11695823	11696311	11695823	11695939	11696402	11696540	439	15,6,16	8,16,18	7,7,7	15,8,8	98	49	0.5205	1	0.484,0.158,0.308	0.189,0.304,0.304	0.051
440	FBgn0011754	PhKgamma	chrX	+	11695823	11696311	11695823	11696145	11696402	11696540	440	17,9,30	0,0,4	12,9,17	0,0,0	98	49	0.271675	0.837167	1.0,1.0,0.789	1.0,1.0,1.0	-0.07
442	FBgn0261239	Hr39	chr2L	+	21237249	21237404	21237249	21237346	21238280	21238565	442	13,12,23	4,0,8	16,20,17	4,2,6	98	49	0.85943	1	0.619,1.0,0.59	0.667,0.833,0.586	0.041
443	FBgn0261239	Hr39	chr2L	+	21237249	21237420	21237249	21237346	21238280	21238565	443	16,13,36	4,0,8	29,26,28	4,2,6	98	49	0.785609	1	0.667,1.0,0.692	0.784,0.867,0.7	0.003
444	FBgn0261239	Hr39	chr2L	+	21237249	21237420	21237249	21237404	21238280	21238565	444	3,1,13	0,0,0	13,7,11	0,1,0	65	49	1	1	1.0,1.0,1.0	1.0,0.841,1.0	0.053
445	FBgn0030274	Lint-1	chrX	+	11149924	11150114	11149924	11149960	11150635	11152127	445	2,2,4	1,2,2	0,0,4	0,0,1	98	49	1	1	0.5,0.333,0.5	NA,NA,0.667	-0.223
446	FBgn0030274	Lint-1	chrX	+	11149924	11150204	11149924	11149960	11150635	11152127	446	2,2,4	1,2,2	0,0,4	0,0,1	98	49	1	1	0.5,0.333,0.5	NA,NA,0.667	-0.223
449	FBgn0030268	Klp10A	chrX	-	11136239	11136778	11136618	11136778	11134879	11136095	449	4,3,16	0,0,1	3,6,2	0,0,1	98	49	1	1	1.0,1.0,0.889	1.0,1.0,0.5	0.13
451	FBgn0030258	CG1552	chrX	-	11053033	11053187	11053072	11053187	11052353	11052857	451	2,1,2	0,0,2	2,0,0	0,1,0	88	49	1	1	1.0,1.0,0.358	1.0,0.0,NA	0.286
453	FBgn0017561	Ork1	chrX	-	10890331	10891250	10890640	10891250	10885993	10886157	453	2,0,0	0,0,0	0,0,1	0,1,0	98	49	1	1	1.0,NA,NA	NA,0.0,1.0	0.5
455	FBgn0052675	Tango5	chrX	-	10763150	10764237	10764169	10764237	10761914	10762434	455	4,12,23	1,2,4	5,15,11	0,0,0	98	49	5.53531e-05	0.00255966	0.667,0.75,0.742	1.0,1.0,1.0	-0.28
456	FBgn0052675	Tango5	chrX	-	10764084	10764237	10764169	10764237	10761914	10762434	456	2,2,9	1,2,4	3,3,2	0,0,0	98	49	1.8656e-07	3.32835e-05	0.5,0.333,0.529	1.0,1.0,1.0	-0.546
457	FBgn0052677	X11Lbeta	chrX	+	10704756	10706013	10704756	10705998	10706951	10707082	457	3,0,3	1,1,0	1,0,0	0,0,1	64	49	1	1	0.697,0.0,1.0	1.0,NA,0.0	0.066
459	FBgn0259170	alpha-Man-Ia	chrX	-	10325632	10325958	10325783	10325958	10323565	10324318	459	35,38,105	0,0,0	40,25,35	0,5,2	98	49	0.00212249	0.0401783	1.0,1.0,1.0	1.0,0.714,0.897	0.13
460	FBgn0259170	alpha-Man-Ia	chrX	-	10325632	10325958	10325790	10325958	10323565	10324318	460	32,39,105	0,0,0	39,25,38	0,0,7	98	49	0.00469986	0.0640357	1.0,1.0,1.0	1.0,1.0,0.731	0.09
462	FBgn0259170	alpha-Man-Ia	chrX	-	10325783	10325958	10325790	10325958	10323565	10324318	462	1,1,2	0,0,0	0,6,5	0,0,7	56	49	1	1	1.0,1.0,1.0	NA,1.0,0.385	0.307
467	FBgn0259170	alpha-Man-Ia	chrX	-	10325632	10325958	10325790	10325958	10323565	10324356	467	32,40,105	2,0,2	39,25,38	2,0,2	98	49	0.692597	1	0.889,1.0,0.963	0.907,1.0,0.905	0.013
468	FBgn0259170	alpha-Man-Ia	chrX	-	10325632	10325958	10325813	10325958	10323565	10324356	468	30,35,98	0,2,0	44,26,39	0,0,0	98	49	1	1	1.0,0.897,1.0	1.0,1.0,1.0	-0.034
470	FBgn0259170	alpha-Man-Ia	chrX	-	10325675	10325958	10325790	10325958	10323565	10324356	470	25,29,88	2,0,2	33,18,29	2,0,2	98	49	0.67172	1	0.862,1.0,0.957	0.892,1.0,0.879	0.016
471	FBgn0259170	alpha-Man-Ia	chrX	-	10325675	10325958	10325813	10325958	10323565	10324356	471	30,33,98	0,2,0	44,23,38	0,0,0	98	49	1	1	1.0,0.892,1.0	1.0,1.0,1.0	-0.036
472	FBgn0259170	alpha-Man-Ia	chrX	-	10325783	10325958	10325790	10325958	10323565	10324356	472	1,1,2	2,0,2	0,1,3	2,0,2	56	49	0.782493	1	0.304,1.0,0.467	0.0,1.0,0.568	0.068
473	FBgn0259170	alpha-Man-Ia	chrX	-	10325783	10325958	10325813	10325958	10323565	10324356	473	7,7,19	0,2,0	11,6,13	0,0,0	79	49	1	1	1.0,0.685,1.0	1.0,1.0,1.0	-0.105
474	FBgn0259170	alpha-Man-Ia	chrX	-	10325790	10325958	10325813	10325958	10323565	10324356	474	8,6,19	0,2,0	13,5,12	0,0,0	72	49	1	1	1.0,0.671,1.0	1.0,1.0,1.0	-0.11
475	FBgn0263220	Hk	chrX	-	10242809	10242880	10242833	10242880	10241417	10241736	475	50,68,159	48,33,108	76,88,117	75,59,82	73	49	0.544235	1	0.411,0.58,0.497	0.405,0.5,0.489	0.031
485	FBgn0052694	CG32694	chrX	+	9989694	9989960	9989694	9989872	9992977	9993189	485	0,0,0	8,0,2	1,0,0	2,1,2	98	49	1	1	0.0,NA,0.0	0.2,0.0,0.0	-0.067
490	FBgn0026415	Idgf4	chrX	-	9930880	9930948	9930907	9930948	9930354	9930474	490	0,0,0	43,7,31	0,1,0	10,4,9	76	49	1	1	0.0,0.0,0.0	0.0,0.139,0.0	-0.046
491	FBgn0030151	CG1354	chrX	+	9778741	9778809	9778741	9778799	9778867	9778913	491	6,11,6	5,6,8	5,1,3	1,0,4	59	49	0.243807	0.793996	0.499,0.604,0.384	0.806,1.0,0.384	-0.234
492	FBgn0030151	CG1354	chrX	+	9778867	9778933	9778867	9778913	9779051	9779242	492	0,4,0	18,19,19	0,0,0	11,1,9	69	49	0.854723	1	0.0,0.13,0.0	0.0,0.0,0.0	0.043
495	FBgn0261260	mgl	chrX	-	9499873	9500129	9499885	9500129	9471998	9472657	495	0,3,2	1,2,7	4,0,2	0,3,1	61	49	0.212697	0.741667	0.0,0.546,0.187	1.0,0.0,0.616	-0.294
496	FBgn0026206	mei-P26	chrX	+	9163254	9163398	9163254	9163290	9165681	9166459	496	18,15,32	21,12,53	7,14,9	21,20,19	98	49	0.107869	0.489501	0.3,0.385,0.232	0.143,0.259,0.191	0.108
497	FBgn0052707	APC4	chrX	+	9083998	9084175	9083998	9084169	9084236	9084399	497	0,0,3	0,2,0	4,7,0	2,0,8	55	49	1	1	NA,0.0,1.0	0.641,1.0,0.0	-0.047
503	FBgn0011661	Moe	chrX	-	8874502	8874899	8874511	8874899	8874188	8874401	503	14,7,24	37,27,69	35,37,25	74,60,79	58	49	0.17125	0.650069	0.242,0.18,0.227	0.286,0.343,0.211	-0.064
508	FBgn0004102	oc	chrX	-	8642465	8642867	8642474	8642867	8640359	8640514	508	73,52,125	1,7,3	54,66,101	2,1,2	58	49	0.122259	0.51824	0.984,0.863,0.972	0.958,0.982,0.977	-0.033
509	FBgn0004102	oc	chrX	-	8650093	8650681	8650374	8650681	8642465	8642867	509	4025451191	4,13,38	524465730	8,9,26	98	49	0.874671	1	0.98,0.954,0.94	0.97,0.963,0.934	0.002
514	FBgn0262976	lawc	chrX	-	8408864	8410098	8409402	8410098	8408518	8408778	514	16,22,49	2,4,7	14,9,17	1,3,3	98	49	0.95702	1	0.8,0.733,0.778	0.875,0.6,0.739	0.032
515	FBgn0262976	lawc	chrX	-	8408864	8410098	8409662	8410098	8408518	8408778	515	22,16,37	10,8,19	17,15,25	5,4,8	98	49	0.11706	0.507481	0.524,0.5,0.493	0.63,0.652,0.61	-0.125
516	FBgn0262976	lawc	chrX	-	8409402	8410098	8409662	8410098	8408518	8408778	516	24,20,44	10,8,19	18,17,27	5,4,8	98	49	0.172704	0.652921	0.545,0.556,0.537	0.643,0.68,0.628	-0.104
517	FBgn0032195	CG4908	chr2L	+	10222656	10223059	10222656	10222702	10223140	10224447	517	0,0,3	0,0,2	0,0,0	0,0,6	98	49	1	1	NA,NA,0.429	NA,NA,0.0	0.429
519	FBgn0261873	sdt	chrX	+	8224784	8226083	8224784	8225726	8227870	8228098	519	11,32,25	0,2,0	11,36,33	0,0,1	98	49	1	1	1.0,0.889,1.0	1.0,1.0,0.943	-0.018
520	FBgn0261873	sdt	chrX	+	8230613	8230766	8230613	8230718	8232428	8232906	520	137,70,275	5,3,12	141123162	2,2,11	97	49	0.624566	1	0.933,0.922,0.92	0.973,0.969,0.882	-0.016
521	FBgn0029996	UbcE2H	chrX	-	8091924	8092113	8091960	8092113	8088008	8090147	521	0,5,1	3,0,2	1,0,2	0,1,0	85	49	0.000775941	0.0192632	0.0,1.0,0.224	1.0,0.0,1.0	-0.259
522	FBgn0004657	mys	chrX	+	8061644	8061870	8061644	8061725	8063839	8064459	522	5,2,12	10,10,45	1,2,5	3,7,8	98	49	0.917411	1	0.2,0.091,0.118	0.143,0.125,0.238	-0.032
523	FBgn0004657	mys	chrX	+	8061644	8062080	8061644	8061725	8063839	8064459	523	5,2,16	10,10,45	5,2,4	3,7,8	98	49	0.480032	1	0.2,0.091,0.151	0.455,0.125,0.2	-0.113
524	FBgn0004657	mys	chrX	+	8061644	8062080	8061644	8061870	8063839	8064459	524	36,7,50	0,0,2	14,5,13	0,0,1	98	49	1	1	1.0,1.0,0.926	1.0,1.0,0.867	0.02
526	FBgn0029971	ND-MNLL	chrX	-	7893587	7893798	7893749	7893798	7893052	7893416	526	4,9,13	0,2,8	3,6,2	0,0,0	98	49	5.35554e-06	0.000454031	1.0,0.692,0.448	1.0,1.0,1.0	-0.287
527	FBgn0029971	ND-MNLL	chrX	-	7893587	7893798	7893749	7893798	7893052	7893490	527	6,9,13	13,3,9	3,6,2	0,2,4	98	49	0.43318	1	0.187,0.6,0.419	1.0,0.6,0.2	-0.198
531	FBgn0025549	unc-119	chrX	-	7290788	7291298	7290792	7291298	7290565	7290677	531	10,8,24	2,0,0	10,3,11	0,0,0	53	49	1	1	0.822,1.0,1.0	1.0,1.0,1.0	-0.059
536	FBgn0029870	Marf	chrX	+	6365948	6366232	6365948	6366071	6366632	6367163	536	77,73,157	0,0,8	65,73,79	3,4,0	98	49	0.667281	1	1.0,1.0,0.908	0.915,0.901,1.0	0.031
537	FBgn0264270	Sxl	chrX	-	7097944	7098053	7098000	7098053	7091673	7092122	537	5,2,19	7,7,16	0,1,9	5,0,12	98	49	0.137556	0.561259	0.263,0.125,0.373	0.0,1.0,0.273	-0.171
538	FBgn0264270	Sxl	chrX	-	7097944	7098053	7098000	7098053	7091673	7092170	538	3,2,19	31,26,78	0,1,9	34,44,38	98	49	0.0359877	0.23877	0.046,0.037,0.109	0.0,0.011,0.106	0.025
539	FBgn0029851	CG14445	chrX	+	6238000	6238260	6238000	6238200	6238720	6238738	539	0,0,2	0,0,0	0,2,0	1,0,0	98	49	1	1	NA,NA,1.0	0.0,1.0,NA	0.5
540	FBgn0029851	CG14445	chrX	+	6238000	6238260	6238000	6238200	6238945	6239234	540	0,0,2	0,0,0	0,2,0	0,3,0	98	49	1	1	NA,NA,1.0	NA,0.25,NA	0.75
541	FBgn0029851	CG14445	chrX	+	6238945	6239234	6238945	6239174	6239387	6239607	541	1,1,4	1,0,8	1,0,0	5,2,2	98	49	0.0336124	0.228984	0.333,1.0,0.2	0.091,0.0,0.0	0.481
542	FBgn0261549	rdgA	chrX	+	8999379	9000249	8999379	9000240	9000681	9002117	542	17,24,45	45,28,108	15,21,12	31,15,15	58	49	0.161478	0.630217	0.242,0.42,0.26	0.29,0.542,0.403	-0.104
543	FBgn0261549	rdgA	chrX	+	8999379	9000249	8999379	9000240	9014828	9014967	543	11,20,39	2,1,8	13,16,12	4,0,4	58	49	0.921436	1	0.823,0.944,0.805	0.733,1.0,0.717	0.041
545	FBgn0264386	Ca-alpha1T	chrX	-	6128377	6128619	6128392	6128619	6126244	6126857	545	10,2,17	5,1,2	3,11,7	1,2,1	64	49	0.327774	0.934921	0.605,0.605,0.867	0.697,0.808,0.843	-0.09
550	FBgn0032940	Mondo	chr2L	-	21309579	21310050	21310000	21310050	21308287	21309091	550	23,26,34	0,0,3	22,10,12	0,0,0	98	49	0.776458	1	1.0,1.0,0.85	1.0,1.0,1.0	-0.05
551	FBgn0000317	ck	chr2L	-	15057504	15057862	15057667	15057862	15053413	15053522	551	6,9,20	2,0,0	14,4,13	1,0,1	98	49	1	1	0.6,1.0,1.0	0.875,1.0,0.867	-0.047
552	FBgn0013987	MAPk-Ak2	chrX	-	5764068	5764203	5764093	5764203	5762100	5762681	552	0,3,6	4,3,3	2,4,2	1,10,2	74	49	0.96208	1	0.0,0.398,0.57	0.57,0.209,0.398	-0.07
554	FBgn0259150	OtopLc	chrX	-	5662661	5662861	5662822	5662861	5660184	5662329	554	0,0,0	2,0,0	0,0,1	1,0,0	98	49	1	1	0.0,NA,NA	0.0,NA,1.0	-0.5
555	FBgn0259994	OtopLa	chrX	-	5629183	5629745	5629384	5629745	5628220	5629024	555	66,46,161	7,6,8	66101103	3,5,10	98	49	0.592623	1	0.825,0.793,0.91	0.917,0.91,0.837	-0.045
556	FBgn0259994	OtopLa	chrX	-	5629183	5629745	5629396	5629745	5628220	5629024	556	56,41,126	257272729	61,86,96	234220409	98	49	0.00042285	0.0125778	0.098,0.07,0.08	0.115,0.163,0.105	-0.045
557	FBgn0259994	OtopLa	chrX	-	5629384	5629745	5629396	5629745	5628220	5629024	557	12,9,15	257272729	9,10,17	234220409	61	49	0.1801	0.666104	0.036,0.026,0.016	0.03,0.035,0.032	-0.006
561	FBgn0266000	CG44774	chrX	-	4930914	4931194	4931057	4931194	4929373	4930065	561	16,22,44	6,1,4	23,9,21	0,4,4	98	49	0.983668	1	0.571,0.917,0.846	1.0,0.529,0.724	0.027
562	FBgn0052772	CG32772	chrX	+	4909101	4909797	4909101	4909319	4910851	4911178	562	8,2,12	0,0,0	12,13,25	1,0,0	98	49	1	1	1.0,1.0,1.0	0.857,1.0,1.0	0.048
564	FBgn0026083	tyf	chrX	+	4117019	4117281	4117019	4117236	4117963	4118279	564	1,5,12	0,3,3	9,2,5	5,4,2	94	49	0.220775	0.75034	1.0,0.465,0.676	0.484,0.207,0.566	0.295
565	FBgn0026083	tyf	chrX	+	4117019	4117395	4117019	4117236	4117963	4118279	565	16,32,39	0,3,3	21,18,27	5,4,2	98	49	0.0564083	0.322393	1.0,0.842,0.867	0.677,0.692,0.871	0.156
566	FBgn0026083	tyf	chrX	+	4117019	4117395	4117019	4117281	4117963	4118279	566	17,31,38	1,1,3	13,19,26	0,0,0	98	49	0.0969406	0.457992	0.895,0.939,0.864	1.0,1.0,1.0	-0.101
570	FBgn0026083	tyf	chrX	+	4120295	4120440	4120295	4120424	4120501	4121236	570	1,1,6	16,11,25	1,0,2	9,20,3	65	49	0.0852687	0.421101	0.045,0.064,0.153	0.077,0.0,0.334	-0.05
571	FBgn0023213	eIF4G1	chr4	-	930281	930715	930511	930715	930079	930131	571	14,20,49	45,33,115	23,19,38	39,39,73	98	49	0.34177	0.951718	0.135,0.233,0.176	0.228,0.196,0.207	-0.029
578	FBgn0000479	dnc	chrX	+	3189533	3190576	3189533	3189811	3245072	3246195	578	20,10,44	10,4,18	29,29,18	11,8,16	98	49	0.862695	1	0.5,0.556,0.55	0.569,0.644,0.36	0.011
579	FBgn0002566	lt	chr2L	+	22924981	22925330	22924981	22925107	22925380	22925498	579	36,52,122	0,0,1	49,58,113	0,0,0	98	49	1	1	1.0,1.0,0.984	1.0,1.0,1.0	-0.005
580	FBgn0260938	tay	chrX	-	15887012	15887311	15887037	15887311	15884442	15885943	580	17,8,20	0,2,14	9,13,13	5,1,2	74	49	0.774454	1	1.0,0.726,0.486	0.544,0.896,0.811	-0.013
581	FBgn0260938	tay	chrX	-	15887012	15887311	15887117	15887311	15884442	15885943	581	37,23,78	0,1,4	32,36,41	2,2,1	98	49	0.822519	1	1.0,0.92,0.907	0.889,0.9,0.953	0.028
582	FBgn0260938	tay	chrX	-	15887037	15887311	15887117	15887311	15884442	15885943	582	20,17,73	0,1,4	29,24,30	2,2,1	98	49	0.759362	1	1.0,0.895,0.901	0.879,0.857,0.937	0.041
583	FBgn0040384	CG32795	chrX	-	2789708	2789865	2789745	2789865	2789237	2789439	583	1,1,2	2,5,6	0,0,2	4,5,3	86	49	0.150069	0.59482	0.222,0.102,0.16	0.0,0.0,0.275	0.07
584	FBgn0032026	CG7627	chr2L	-	8362038	8362469	8362283	8362469	8361100	8361198	584	6,10,8	2,3,10	6,18,11	6,5,8	98	49	0.984557	1	0.6,0.625,0.286	0.333,0.643,0.407	0.043
585	FBgn0003371	sgg	chrX	+	2633951	2634178	2633951	2634025	2641589	2642093	585	30,52,70	50,79,171	35,40,40	60,42,63	98	49	0.115339	0.507225	0.231,0.248,0.17	0.226,0.323,0.241	-0.047
593	FBgn0000667	Actn	chrX	-	2029774	2029926	2029840	2029926	2027934	2028027	593	1,3,6	3,0,3	2,2,3	2,0,0	98	49	0.00958173	0.109584	0.143,1.0,0.5	0.333,1.0,1.0	-0.23
597	FBgn0052803	CG32803	chrX	-	1901712	1901911	1901799	1901911	1901436	1901614	597	1,1,9	4,0,2	0,2,2	0,2,3	98	49	1	1	0.111,1.0,0.692	NA,0.333,0.25	0.309
599	FBgn0085370	Pde11	chr2L	-	18562709	18563172	18562882	18563172	18543261	18543715	599	29,27,82	2,0,0	22,20,38	0,0,0	98	49	1	1	0.879,1.0,1.0	1.0,1.0,1.0	-0.04
600	FBgn0085370	Pde11	chr2L	-	18562709	18563172	18562823	18563172	18546524	18547044	600	22,12,52	2,3,4	19,15,31	1,2,9	98	49	0.360221	0.978108	0.846,0.667,0.867	0.905,0.789,0.633	0.018
601	FBgn0085370	Pde11	chr2L	-	18562709	18563172	18562882	18563172	18546524	18547044	601	33,25,92	2,3,8	26,24,49	6,5,6	98	49	0.0817722	0.41183	0.892,0.806,0.852	0.684,0.706,0.803	0.119
602	FBgn0085370	Pde11	chr2L	-	18562823	18563172	18562882	18563172	18546524	18547044	602	16,18,50	2,3,8	11,13,34	6,5,6	98	49	0.0994047	0.465312	0.8,0.75,0.758	0.478,0.565,0.739	0.175
603	FBgn0026086	Adar	chrX	+	1773724	1774222	1773724	1774195	1778611	1778699	603	79,85,180	0,1,1	91,95,117	0,0,0	76	49	1	1	1.0,0.982,0.991	1.0,1.0,1.0	-0.009
604	FBgn0026086	Adar	chrX	+	1779089	1779369	1779089	1779258	1780061	1780244	604	30,39,86	186171558	32,29,59	201234269	98	49	0.887244	1	0.075,0.102,0.072	0.074,0.058,0.099	0.006
607	FBgn0261444	CG3638	chrX	-	1222643	1223012	1222748	1223012	1217082	1221595	607	4,7,12	3,4,1	11,7,9	3,4,1	98	49	0.743824	1	0.4,0.467,0.857	0.647,0.467,0.818	-0.069
608	FBgn0261444	CG3638	chrX	-	1236433	1236684	1236444	1236684	1233802	1234279	608	0,2,0	21,8,32	1,0,1	9,16,12	60	49	1	1	0.0,0.17,0.0	0.083,0.0,0.064	0.008
609	FBgn0030685	Graf	chrX	-	15760239	15760649	15760466	15760649	15757855	15758317	609	23,27,85	3,2,4	29,33,43	0,0,3	98	49	0.019125	0.163959	0.793,0.871,0.914	1.0,1.0,0.878	-0.1
610	FBgn0032774	CG17549	chr2L	-	19389926	19390075	19389935	19390075	19388473	19388569	610	13,6,5	16,10,29	8,3,3	9,2,8	58	49	0.404835	1	0.407,0.336,0.127	0.429,0.559,0.241	-0.12
611	FBgn0031245	CG3625	chr2L	-	291606	291795	291660	291795	290812	291031	611	23,16,30	0,4,3	16,14,16	0,3,4	98	49	0.604246	1	1.0,0.667,0.833	1.0,0.7,0.667	0.044
613	FBgn0264449	CG43867	chrX	-	818405	818615	818435	818615	811593	811689	613	5,7,28	1,3,8	11,9,7	1,2,3	79	49	0.421969	1	0.756,0.591,0.685	0.872,0.736,0.591	-0.056
616	FBgn0025637	SkpA	chrX	+	656113	656784	656113	656399	657098	657899	616	2,10,25	1,1,0	11,11,5	0,0,0	98	49	1	1	0.5,0.833,1.0	1.0,1.0,1.0	-0.222
617	FBgn0025637	SkpA	chrX	+	656355	656489	656355	656399	657098	657899	617	15,12,31	1,1,0	6,8,7	0,0,0	98	49	1	1	0.882,0.857,1.0	1.0,1.0,1.0	-0.087
618	FBgn0025637	SkpA	chrX	+	656355	656604	656355	656399	657098	657899	618	2,12,25	1,1,0	11,11,5	0,0,0	98	49	1	1	0.5,0.857,1.0	1.0,1.0,1.0	-0.214
619	FBgn0025637	SkpA	chrX	+	656355	656604	656355	656489	657098	657899	619	8,15,31	15,11,17	14,11,7	2,5,6	98	49	0.14497	0.582168	0.211,0.405,0.477	0.778,0.524,0.368	-0.192
621	FBgn0003575	su(sable)	chrX	+	641077	641202	641077	641190	641296	643760	621	11,10,16	0,0,2	4,5,14	0,0,0	61	49	1	1	1.0,1.0,0.865	1.0,1.0,1.0	-0.045
622	FBgn0002579	RpL36	chrX	-	629290	629416	629327	629416	628750	628878	622	2,1,1	10,3,10	0,0,0	0,2,3	86	49	1	1	0.102,0.16,0.054	NA,0.0,0.0	0.105
625	FBgn0040370	CG13375	chrX	-	294712	294962	294822	294962	290252	290596	625	6,0,4	0,0,2	1,1,2	0,0,0	98	49	1	1	1.0,NA,0.5	1.0,1.0,1.0	-0.25
629	FBgn0004919	gol	chr2R	-	25074036	25075338	25075241	25075338	25073277	25073589	629	82,71,202	17,17,65	428579841	108115197	98	49	0.317416	0.917381	0.707,0.676,0.608	0.665,0.716,0.681	-0.024
630	FBgn0265434	zip	chr2R	-	25011311	25011463	25011375	25011463	25010379	25010616	630	4,3,2	1,6,2	8,8,3	3,3,0	98	49	0.0764533	0.396829	0.667,0.2,0.333	0.571,0.571,1.0	-0.314
631	FBgn0004648	svr	chrX	+	499957	500974	499957	500608	501984	502220	631	36,17,51	14,5,19	23,22,27	10,16,9	98	49	0.359029	0.977114	0.562,0.63,0.573	0.535,0.407,0.6	0.074
632	FBgn0041205	key	chr2R	-	24785735	24786095	24785741	24786095	24785513	24785683	632	3,0,3	3,1,5	1,0,3	0,3,1	55	49	0.584078	1	0.471,0.0,0.348	1.0,0.0,0.728	-0.303
633	FBgn0027590	GstE12	chr2R	-	24767638	24768172	24767953	24768172	24767474	24767577	633	10,8,12	1,0,0	1,10,9	0,0,0	98	49	1	1	0.833,1.0,1.0	1.0,1.0,1.0	-0.056
634	FBgn0027590	GstE12	chr2R	-	24767638	24768172	24768097	24768172	24767474	24767577	634	18,29,40	19,5,17	16,35,33	11,7,28	98	49	0.794004	1	0.321,0.744,0.541	0.421,0.714,0.371	0.033
635	FBgn0027590	GstE12	chr2R	-	24767953	24768172	24768097	24768172	24767474	24767577	635	19,29,39	19,5,17	16,35,33	11,7,28	98	49	0.782543	1	0.333,0.744,0.534	0.421,0.714,0.371	0.035
636	FBgn0283657	Tlk	chrX	+	3720006	3720322	3720006	3720104	3721375	3721647	636	108143387	0,0,2	114135236	2,2,3	98	49	0.455901	1	1.0,1.0,0.99	0.966,0.971,0.975	0.026
637	FBgn0283657	Tlk	chrX	+	3720006	3720513	3720006	3720104	3721375	3721647	637	64,95,221	0,0,2	59,84,114	2,2,3	98	49	0.0497223	0.299906	1.0,1.0,0.982	0.937,0.955,0.95	0.047
638	FBgn0283657	Tlk	chrX	+	3720006	3720513	3720006	3720322	3721375	3721647	638	33,38,81	51,62,188	25,22,47	60,55,138	98	49	0.0617263	0.341284	0.244,0.235,0.177	0.172,0.167,0.146	0.057
639	FBgn0267252	Ggamma30A	chr2L	+	9256562	9256814	9256562	9256696	9256892	9257206	639	428441932	2,8,9	418367606	4,0,0	98	49	0.0507891	0.302292	0.991,0.965,0.981	0.981,1.0,1.0	-0.015
640	FBgn0267252	Ggamma30A	chr2L	+	9256562	9256814	9256562	9256696	9272465	9272607	640	428439933	354262692	418367606	318249384	98	49	0.659958	1	0.377,0.456,0.403	0.397,0.424,0.441	-0.009
641	FBgn0267252	Ggamma30A	chr2L	+	9256562	9257206	9256562	9256696	9272465	9272607	641	177717113771	354262692	155414522177	318249384	98	49	0.762506	1	0.715,0.766,0.732	0.71,0.745,0.739	0.006
642	FBgn0267252	Ggamma30A	chr2L	+	9256562	9257206	9256562	9256814	9272465	9272607	642	193720504285	2,0,2	165416522473	0,0,0	98	49	1	1	0.998,1.0,0.999	1.0,1.0,1.0	-0.001
643	FBgn0267252	Ggamma30A	chr2L	+	9256562	9257206	9256562	9256696	9291055	9293264	643	5285531200	6,9,13	509445769	2,4,7	98	49	0.0913445	0.441996	0.978,0.968,0.979	0.992,0.982,0.982	-0.01
644	FBgn0035041	CG13594	chr2R	-	24638425	24638588	24638466	24638588	24637282	24637478	644	0,2,1	1,0,7	0,0,0	2,0,2	90	49	1	1	0.0,1.0,0.072	0.0,NA,0.0	0.357
645	FBgn0004368	Ptp4E	chrX	+	4939127	4939304	4939127	4939200	4940421	4940847	645	88111184	27,67,75	62,36,86	31,29,43	98	49	0.217841	0.746114	0.62,0.453,0.551	0.5,0.383,0.5	0.08
646	FBgn0035001	Slik	chr2R	-	24393412	24393514	24393487	24393514	24392128	24393203	646	86,83,269	155166397	119,95,192	245194221	98	49	0.928538	1	0.217,0.2,0.253	0.195,0.197,0.303	-0.008
647	FBgn0000037	mAChR-A	chr2R	-	24383189	24383377	24383240	24383377	24378629	24381856	647	0,0,1	3,0,3	1,0,0	0,0,0	98	49	1	1	0.0,NA,0.143	1.0,NA,NA	-0.928
648	FBgn0000037	mAChR-A	chr2R	-	24389593	24390294	24389597	24390294	24383923	24385048	648	1,0,0	2,0,2	0,1,0	1,0,0	53	49	1	1	0.316,NA,0.0	0.0,1.0,NA	-0.342
649	FBgn0030049	Trf4-1	chrX	+	8560894	8561259	8560894	8561191	8563152	8564375	649	15,8,29	2,0,0	3,9,15	0,0,0	98	49	1	1	0.789,1.0,1.0	1.0,1.0,1.0	-0.07
651	FBgn0260770	CG42568	chr2R	-	24159144	24159312	24159148	24159312	24158973	24159085	651	2,7,15	14,30,51	3,4,7	5,21,27	53	49	0.912833	1	0.117,0.177,0.214	0.357,0.15,0.193	-0.064
652	FBgn0032123	Oatp30B	chr2L	+	9521209	9521495	9521209	9521440	9523162	9523343	652	10,8,22	1,0,0	13,11,17	0,3,0	98	49	0.541483	1	0.833,1.0,1.0	1.0,0.647,1.0	0.062
658	FBgn0001123	Galphas	chr2R	+	23942537	23942814	23942537	23942601	23944229	23944740	658	9,23,12	53,43,76	9,8,6	56,59,61	98	49	0.0187222	0.16233	0.078,0.211,0.073	0.074,0.063,0.047	0.059
663	FBgn0025790	TBPH	chr2R	-	23862260	23862593	23862489	23862593	23861205	23861457	663	41,44,75	4,1,5	19,24,54	3,4,0	98	49	0.817988	1	0.837,0.957,0.882	0.76,0.75,1.0	0.055
664	FBgn0025790	TBPH	chr2R	-	23862260	23862593	23862489	23862593	23861205	23861460	664	40,44,75	1,1,3	20,25,54	4,0,4	98	49	0.167858	0.643596	0.952,0.957,0.926	0.714,1.0,0.871	0.083
666	FBgn0002174	CG5504	chr2R	+	23707080	23708487	23707080	23708474	23708634	23709026	666	0,0,1	2,0,2	0,3,0	0,0,0	62	49	1	1	0.0,NA,0.283	NA,1.0,NA	-0.859
667	FBgn0010300	brat	chr2L	+	19158539	19158755	19158539	19158689	19166084	19166358	667	102,91,280	0,1,3	62,52,96	0,8,7	98	49	1.58835e-05	0.000932238	1.0,0.978,0.979	1.0,0.765,0.873	0.106
669	FBgn0040660	CG13551	chr2R	-	23383319	23383424	23383364	23383424	23383047	23383122	669	1,2,1	7,9,10	0,0,0	4,1,5	94	49	0.147299	0.587481	0.069,0.104,0.05	0.0,0.0,0.0	0.074
670	FBgn0259984	kuz	chr2L	+	13550138	13550420	13550138	13550293	13551141	13551666	670	100117172	3,6,15	132,104,91	10,4,17	98	49	0.180276	0.666104	0.943,0.907,0.851	0.868,0.929,0.728	0.059
671	FBgn0259984	kuz	chr2L	+	13550138	13550420	13550138	13550293	13558799	13558832	671	83,87,159	0,0,0	129,92,85	0,0,1	98	49	1	1	1.0,1.0,1.0	1.0,1.0,0.977	0.008
672	FBgn0026438	Eaat2	chr2L	-	744083	744395	744195	744395	743337	743623	672	3292161053	4823191395	164153244	357265350	98	49	0.0396775	0.259862	0.254,0.253,0.274	0.187,0.224,0.258	0.037
674	FBgn0261564	ReepA	chr2R	+	22930388	22931280	22930388	22931166	22931514	22932044	674	12,3,18	0,0,2	8,5,11	0,1,2	98	49	0.769438	1	1.0,1.0,0.818	1.0,0.714,0.733	0.124
675	FBgn0034797	nahoda	chr2R	+	22896173	22896864	22896173	22896396	22904071	22904473	675	19,2,9	1,0,1	6,11,4	0,0,0	98	49	1	1	0.905,1.0,0.818	1.0,1.0,1.0	-0.092
676	FBgn0029666	CG10803	chrX	+	3486082	3486184	3486082	3486178	3486312	3487530	676	0,0,0	0,0,3	0,0,1	0,0,0	55	49	1	1	NA,NA,0.0	NA,NA,1.0	-1
677	FBgn0053653	Cadps	chr4	+	1245989	1246196	1245989	1246193	1247101	1247238	677	91,75,180	8,18,20	65,69,125	10,6,7	52	49	0.116311	0.507481	0.915,0.797,0.895	0.86,0.916,0.944	-0.038
678	FBgn0003175	px	chr2R	-	22561898	22562065	22561918	22562065	22560745	22561142	678	4,7,18	25,20,79	13,14,24	15,19,30	69	49	1.79003e-05	0.0010117	0.102,0.199,0.139	0.381,0.344,0.362	-0.216
679	FBgn0031313	CG5080	chr2L	-	1162999	1163886	1163759	1163886	1161926	1162146	679	4,2,8	0,0,2	2,0,0	0,0,0	98	49	1	1	1.0,1.0,0.667	1.0,NA,NA	-0.111
680	FBgn0031313	CG5080	chr2L	-	1163416	1163886	1163759	1163886	1162999	1163149	680	0,1,2	4,3,0	2,0,0	0,0,2	98	49	1	1	0.0,0.143,1.0	1.0,NA,0.0	-0.119
681	FBgn0013272	Gp150	chr2R	+	22317661	22317776	22317661	22317737	22317881	22317954	681	0,1,0	12,0,11	0,0,0	2,0,3	88	49	1	1	0.0,1.0,0.0	0.0,NA,0.0	0.333
682	FBgn0034708	Vps35	chr2R	+	22185971	22186320	22185971	22186094	22186516	22186706	682	13,10,25	18,14,40	6,7,10	13,9,18	98	49	0.53436	1	0.265,0.263,0.238	0.187,0.28,0.217	0.027
683	FBgn0265192	Snp	chr2R	+	22060949	22061581	22060949	22061260	22068426	22068671	683	9,10,10	0,0,2	3,2,8	0,0,0	98	49	1	1	1.0,1.0,0.714	1.0,1.0,1.0	-0.095
688	FBgn0086347	Myo31DF	chr2L	-	10506542	10506779	10506683	10506779	10505925	10506106	688	4,1,3	0,0,0	2,0,0	2,0,0	98	49	1	1	1.0,1.0,1.0	0.333,NA,NA	0.667
689	FBgn0004362	HmgD	chr2R	+	21713355	21713434	21713355	21713387	21715405	21715617	689	0,0,1	1,0,3	0,2,2	0,4,0	96	49	1	1	0.0,NA,0.145	NA,0.203,1.0	-0.529
690	FBgn0010228	HmgZ	chr2R	-	21702672	21702830	21702676	21702830	21698387	21698600	690	0,1,4	11,6,8	0,0,3	10,7,3	53	49	0.348925	0.966481	0.0,0.134,0.316	0.0,0.0,0.48	-0.01
693	FBgn0010415	Sdc	chr2R	-	21398886	21399313	21399174	21399313	21394877	21395045	693	40,46,98	10,4,17	36,26,41	4,3,11	98	49	0.941383	1	0.667,0.852,0.742	0.818,0.812,0.651	-0.007
694	FBgn0010415	Sdc	chr2R	-	21398886	21399313	21399174	21399313	21398064	21398580	694	32,45,94	4,0,1	33,26,41	2,0,0	98	49	0.268672	0.836619	0.8,1.0,0.979	0.892,1.0,1.0	-0.038
695	FBgn0010415	Sdc	chr2R	-	21398886	21399313	21399174	21399313	21398064	21398583	695	32,45,94	0,0,1	33,26,41	0,0,0	98	49	1	1	1.0,1.0,0.979	1.0,1.0,1.0	-0.007
696	FBgn0030520	Pdcd4	chrX	-	13754829	13755406	13755252	13755406	13750585	13752027	696	38,22,49	0,1,2	21,21,35	0,0,0	98	49	0.37521	1	1.0,0.917,0.925	1.0,1.0,1.0	-0.053
698	FBgn0034605	Ugt49C1	chr2R	-	21217652	21217779	21217727	21217779	21217236	21217434	698	5,0,3	0,0,2	0,1,0	0,0,0	98	49	1	1	1.0,NA,0.429	NA,1.0,NA	-0.285
699	FBgn0050389	CG30389	chr2R	-	21154543	21155337	21154714	21155337	21153884	21154166	699	22,16,39	7,4,17	19,24,37	5,9,4	98	49	0.229839	0.764128	0.611,0.667,0.534	0.655,0.571,0.822	-0.079
700	FBgn0031968	CG7231	chr2L	+	7985282	7985441	7985282	7985433	7985552	7985768	700	0,0,2	1,0,4	0,0,1	1,2,0	57	49	1	1	0.0,NA,0.301	0.0,0.0,1.0	-0.183
701	FBgn0031968	CG7231	chr2L	+	7985833	7986084	7985833	7986075	7986138	7986785	701	0,0,0	9,4,5	0,1,0	3,3,6	58	49	1	1	0.0,0.0,0.0	0.0,0.22,0.0	-0.073
703	FBgn0003748	Treh	chr2R	+	21080607	21080871	21080607	21080811	21084492	21084698	703	15,18,39	0,0,0	3,4,8	4,3,2	98	49	1.03774e-09	3.95899e-07	1.0,1.0,1.0	0.273,0.4,0.667	0.553
705	FBgn0034530	Rcd6	chr2R	-	20632789	20633506	20633350	20633506	20630683	20631114	705	1,3,3	0,0,2	4,6,1	0,0,0	98	49	0.6831	1	1.0,1.0,0.429	1.0,1.0,1.0	-0.19
707	FBgn0034897	Sesn	chr2R	+	23713899	23714118	23713899	23714074	23714665	23714899	707	20,13,24	0,0,2	10,2,1	1,0,2	93	49	0.3724	1	1.0,1.0,0.863	0.84,1.0,0.209	0.271
709	FBgn0034504	CG8929	chr2R	+	20327269	20328134	20327269	20327393	20328326	20329021	709	170200421	47,81,171	243285262	37,51,45	98	49	2.18109e-07	3.32835e-05	0.644,0.552,0.552	0.767,0.736,0.744	-0.166
711	FBgn0032029	CG17292	chr2L	+	8370529	8371247	8370529	8370641	8372457	8372625	711	5,0,0	2,1,2	0,0,0	0,0,2	98	49	1	1	0.556,0.0,0.0	NA,NA,0.0	0.185
713	FBgn0285926	Imp	chrX	-	10806441	10806856	10806468	10806856	10805265	10805469	713	3,2,5	0,3,1	3,3,5	1,1,1	76	49	0.353569	0.972156	1.0,0.301,0.763	0.659,0.659,0.763	-0.006
714	FBgn0285926	Imp	chrX	-	10806441	10806856	10806662	10806856	10805265	10805469	714	7,4,27	0,0,2	13,18,25	0,0,2	98	49	1	1	1.0,1.0,0.871	1.0,1.0,0.862	0.003
715	FBgn0285926	Imp	chrX	-	10806468	10806856	10806662	10806856	10805265	10805469	715	7,7,26	0,0,2	14,19,26	0,0,2	98	49	1	1	1.0,1.0,0.867	1.0,1.0,0.867	0
716	FBgn0012051	CalpA	chr2R	+	19425112	19425238	19425112	19425146	19426033	19426218	716	10,6,22	0,0,0	8,8,4	1,0,0	98	49	1	1	1.0,1.0,1.0	0.8,1.0,1.0	0.067
717	FBgn0261439	SdhA	chr2R	-	19395864	19395971	19395910	19395971	19395686	19395777	717	2,0,0	5,1,5	3,0,2	1,4,7	95	49	0.0694085	0.375594	0.171,0.0,0.0	0.607,0.0,0.128	-0.188
720	FBgn0034420	CG10737	chr2R	+	19172711	19172921	19172711	19172888	19173431	19173643	720	3,0,1	4,0,1	1,0,0	2,1,3	82	49	1	1	0.309,NA,0.374	0.23,0.0,0.0	0.265
721	FBgn0034420	CG10737	chr2R	+	19174881	19175248	19174881	19175086	19176187	19176347	721	7,6,20	0,0,5	8,2,4	0,0,0	98	49	0.0240181	0.189905	1.0,1.0,0.667	1.0,1.0,1.0	-0.111
722	FBgn0034420	CG10737	chr2R	+	19174881	19175308	19174881	19175086	19176187	19176347	722	4,6,18	0,0,5	7,1,4	0,0,0	98	49	0.0199437	0.168144	1.0,1.0,0.643	1.0,1.0,1.0	-0.119
723	FBgn0034420	CG10737	chr2R	+	19174881	19175308	19174881	19175248	19176187	19176347	723	3,0,3	4,0,4	2,0,0	1,1,0	98	49	1	1	0.273,NA,0.273	0.5,0.0,NA	0.023
724	FBgn0034420	CG10737	chr2R	+	19174881	19175248	19174881	19175086	19176247	19176347	724	8,6,17	2,1,1	7,4,4	0,0,0	98	49	0.112701	0.502072	0.667,0.75,0.895	1.0,1.0,1.0	-0.229
725	FBgn0034420	CG10737	chr2R	+	19174881	19175308	19174881	19175086	19176247	19176347	725	5,6,16	2,1,1	7,1,4	0,0,0	98	49	0.0877185	0.430413	0.556,0.75,0.889	1.0,1.0,1.0	-0.268
726	FBgn0034420	CG10737	chr2R	+	19174881	19175308	19174881	19175248	19176247	19176347	726	4,0,1	5,0,1	2,0,0	0,3,0	98	49	1	1	0.286,NA,0.333	1.0,0.0,NA	-0.191
727	FBgn0034420	CG10737	chr2R	+	19174881	19175248	19174881	19175086	19176265	19176347	727	3,6,16	0,0,0	7,1,4	0,0,2	98	49	0.780738	1	1.0,1.0,1.0	1.0,1.0,0.5	0.167
728	FBgn0034420	CG10737	chr2R	+	19174881	19175308	19174881	19175086	19176265	19176347	728	3,6,16	0,0,0	7,1,6	0,0,2	98	49	1	1	1.0,1.0,1.0	1.0,1.0,0.6	0.133
730	FBgn0000578	ena	chr2R	+	19141631	19141846	19141631	19141770	19142206	19142354	730	4,8,9	5,1,6	6,10,10	1,0,0	98	49	3.08788e-06	0.000314141	0.286,0.8,0.429	0.75,1.0,1.0	-0.412
731	FBgn0000578	ena	chr2R	+	19155220	19156367	19155220	19155914	19158733	19159055	731	3,1,2	1,0,2	5,1,2	1,0,0	98	49	0.365376	0.988013	0.6,1.0,0.333	0.714,1.0,1.0	-0.26
732	FBgn0261710	nocte	chrX	-	10473168	10473587	10473327	10473587	10471879	10472143	732	17,16,30	0,1,1	5,10,20	0,0,0	98	49	1	1	1.0,0.889,0.937	1.0,1.0,1.0	-0.058
733	FBgn0261710	nocte	chrX	-	10473168	10473587	10473425	10473587	10471879	10472143	733	5,14,21	2,0,1	6,4,17	0,0,0	98	49	0.603744	1	0.556,1.0,0.913	1.0,1.0,1.0	-0.177
734	FBgn0261710	nocte	chrX	-	10473327	10473587	10473425	10473587	10471879	10472143	734	5,13,19	2,0,1	5,1,12	0,0,0	98	49	0.866693	1	0.556,1.0,0.905	1.0,1.0,1.0	-0.18
739	FBgn0265356	tn	chr2R	+	18997127	18998909	18997127	18998423	19001091	19001789	739	2,3,6	0,0,1	6,0,2	4,0,0	98	49	1	1	1.0,1.0,0.75	0.429,NA,1.0	0.202
741	FBgn0034408	sano	chr2R	+	18947316	18947820	18947316	18947586	18954977	18956126	741	1,0,2	0,0,0	0,0,0	1,0,0	98	49	1	1	1.0,NA,1.0	0.0,NA,NA	1
742	FBgn0010551	Phb2	chr2R	+	18819466	18819524	18819466	18819501	18819620	18819765	742	1,1,7	0,2,0	1,2,6	0,3,0	72	49	0.775704	1	1.0,0.254,1.0	1.0,0.312,1.0	-0.019
743	FBgn0004797	mdy	chr2L	+	16816659	16816792	16816659	16816719	16820111	16820475	743	3,0,0	0,0,4	0,0,0	0,0,1	98	49	1	1	1.0,NA,0.0	NA,NA,0.0	0.5
744	FBgn0004797	mdy	chr2L	+	16816659	16817039	16816659	16816719	16820111	16820475	744	2,0,0	0,0,4	0,0,2	0,0,1	98	49	1	1	1.0,NA,0.0	NA,NA,0.5	0
745	FBgn0004797	mdy	chr2L	+	16816659	16817039	16816659	16816792	16820111	16820475	745	3,0,0	3,0,0	0,0,2	0,0,0	98	49	1	1	0.333,NA,NA	NA,NA,1.0	-0.667
746	FBgn0259682	Jabba	chr2R	-	18757443	18757522	18757447	18757522	18757073	18757388	746	7,0,6	2,1,1	1,4,1	0,1,2	53	49	0.583635	1	0.764,0.0,0.847	1.0,0.787,0.316	-0.164
747	FBgn0262103	Sik3	chr2R	+	18688131	18688550	18688131	18688368	18692040	18692862	747	19,26,31	0,0,0	24,29,42	0,0,1	98	49	1	1	1.0,1.0,1.0	1.0,1.0,0.955	0.015
748	FBgn0034371	Ntan1	chr2R	-	18658075	18658222	18658079	18658222	18642404	18642762	748	0,0,1	2,3,4	0,0,0	6,0,3	53	49	1	1	0.0,0.0,0.188	0.0,NA,0.0	0.063
751	FBgn0034345	CG5174	chr2R	+	18424871	18425076	18424871	18425034	18425339	18426221	751	10,9,15	75,59,232	9,8,8	64,75,71	91	49	0.528886	1	0.067,0.076,0.034	0.07,0.054,0.057	-0.001
752	FBgn0266098	rg	chrX	+	5085758	5086201	5085758	5085889	5089341	5090145	752	69910171486	9,10,12	819782963	7,15,9	98	49	0.445823	1	0.975,0.981,0.984	0.983,0.963,0.982	0.004
753	FBgn0266098	rg	chrX	+	5085758	5086201	5085758	5085889	5163900	5165498	753	394547765	0,0,0	472435496	1,0,0	98	49	1	1	1.0,1.0,1.0	0.996,1.0,1.0	0.001
754	FBgn0259211	grh	chr2R	+	17823564	17823751	17823564	17823745	17827133	17827328	754	1,1,1	1,0,0	0,2,2	0,0,0	55	49	1	1	0.471,1.0,1.0	NA,1.0,1.0	-0.176
757	FBgn0034269	Hyccin	chr2R	-	17737089	17737269	17737095	17737269	17736331	17737033	757	5,0,3	0,0,3	1,2,4	2,0,1	55	49	1	1	1.0,NA,0.471	0.308,1.0,0.781	0.039
759	FBgn0027835	Dp1	chr2R	+	18412026	18412356	18412026	18412056	18413001	18413077	759	13,7,41	7,7,6	14,15,16	9,2,9	98	49	0.962023	1	0.481,0.333,0.774	0.437,0.789,0.471	-0.036
765	FBgn0034246	Dcr-2	chr2R	-	17578553	17578728	17578556	17578728	17574978	17578495	765	6794532717252	104,85,301	598557357211	105,94,96	52	49	0.69994	1	0.984,0.983,0.982	0.982,0.983,0.986	-0.001
767	FBgn0260748	CG5004	chrX	+	17130422	17130678	17130422	17130570	17130963	17131159	767	2,0,1	0,0,2	2,0,0	0,0,0	98	49	1	1	1.0,NA,0.2	1.0,NA,NA	-0.4
768	FBgn0263197	Patronin	chr2R	-	17521705	17521900	17521831	17521900	17520645	17520928	768	46,41,75	2,13,24	51,44,27	2,4,13	98	49	0.424042	1	0.92,0.612,0.61	0.927,0.846,0.509	-0.047
771	FBgn0265487	mbl	chr2R	+	17265517	17266211	17265517	17266053	17275409	17276063	771	294646846687	22,43,64	196921923876	7,5,21	98	49	0.000278858	0.00925081	0.985,0.982,0.981	0.993,0.995,0.989	-0.01
772	FBgn0265487	mbl	chr2R	+	17265517	17266211	17265517	17266053	17351093	17351264	772	160827553378	0,1,5	88311081744	1,0,0	98	49	1	1	1.0,0.999,0.997	0.998,1.0,1.0	-0.001
775	FBgn0034180	Ehbp1	chr2R	-	17009500	17010173	17010052	17010173	17008845	17008942	775	3,9,13	10,3,9	6,4,6	2,4,7	98	49	0.891296	1	0.13,0.6,0.419	0.6,0.333,0.3	-0.028
776	FBgn0034180	Ehbp1	chr2R	-	17015658	17015894	17015662	17015894	17014948	17015202	776	16,40,30	18,22,27	27,21,22	11,22,32	53	49	0.768943	1	0.451,0.627,0.507	0.694,0.469,0.389	0.011
777	FBgn0034180	Ehbp1	chr2R	-	17015658	17015894	17015693	17015894	17014948	17015202	777	25,50,54	0,0,0	34,34,36	1,6,0	84	49	0.00516688	0.0681284	1.0,1.0,1.0	0.952,0.768,1.0	0.093
778	FBgn0034180	Ehbp1	chr2R	-	17015662	17015894	17015693	17015894	17014948	17015202	778	27,32,51	0,0,0	18,35,46	1,6,0	80	49	0.00447984	0.0632985	1.0,1.0,1.0	0.917,0.781,1.0	0.101
780	FBgn0034965	ppk29	chr2R	-	24057067	24057137	24057081	24057137	24055133	24055284	780	2,0,5	0,0,0	0,0,1	0,1,0	63	49	1	1	1.0,NA,1.0	NA,0.0,1.0	0.5
782	FBgn0004656	fs(1)h	chrX	-	8051358	8051529	8051370	8051529	8050436	8050556	782	3,7,10	18,14,40	4,6,3	12,23,16	61	49	0.884878	1	0.118,0.287,0.167	0.211,0.173,0.131	0.019
783	FBgn0004656	fs(1)h	chrX	-	8054107	8055893	8054122	8055893	8051694	8053294	783	6,7,17	1,0,2	10,5,4	0,0,0	64	49	0.685379	1	0.821,1.0,0.867	1.0,1.0,1.0	-0.104
784	FBgn0004656	fs(1)h	chrX	-	8056316	8056701	8056609	8056701	8055966	8056137	784	2,15,18	0,3,2	7,15,8	2,6,2	98	49	0.0790208	0.403391	1.0,0.714,0.818	0.636,0.556,0.667	0.224
785	FBgn0004656	fs(1)h	chrX	-	8060876	8060974	8060902	8060974	8059866	8060158	785	15,35,65	7,9,14	20,32,33	8,13,4	75	49	0.887921	1	0.583,0.718,0.752	0.62,0.617,0.844	-0.009
786	FBgn0004656	fs(1)h	chrX	-	8061263	8061436	8061375	8061436	8059866	8060158	786	33,40,73	11,3,11	22,40,63	1,2,2	98	49	0.0005187	0.0145361	0.6,0.87,0.768	0.917,0.909,0.94	-0.176
787	FBgn0267002	unc-104	chr2R	-	16756555	16756745	16756564	16756745	16756057	16756450	787	43,21,75	74,55,109	28,11,23	34,32,42	58	49	0.929312	1	0.329,0.244,0.368	0.41,0.225,0.316	-0.003
792	FBgn0031187	Usp2	chrX	+	22463538	22465558	22463538	22465522	22466164	22466375	792	4,3,9	3,6,13	8,3,4	2,10,6	85	49	0.79611	1	0.435,0.224,0.285	0.698,0.147,0.278	-0.06
793	FBgn0265177	CG44242	chr2R	+	16196383	16196602	16196383	16196572	16196691	16196928	793	4,3,16	4,2,3	0,3,1	1,1,2	79	49	0.0796912	0.404225	0.383,0.482,0.768	0.0,0.65,0.237	0.249
794	FBgn0028539	Eato	chr2L	+	13785579	13785738	13785579	13785732	13785796	13785975	794	0,0,0	10,5,28	3,0,0	10,12,13	55	49	0.688536	1	0.0,0.0,0.0	0.211,0.0,0.0	-0.07
797	FBgn0031170	ABCA	chrX	-	21293155	21293530	21293341	21293530	21292713	21292930	797	8,11,15	1,0,10	13,9,24	0,2,8	98	49	0.939734	1	0.8,1.0,0.429	1.0,0.692,0.6	-0.021
798	FBgn0031170	ABCA	chrX	-	21306094	21306665	21306334	21306665	21305529	21305743	798	12,21,68	2,0,4	22,24,34	1,1,1	98	49	0.914103	1	0.75,1.0,0.895	0.917,0.923,0.944	-0.046
802	FBgn0034070	SP2353	chr2R	+	16031929	16032434	16031929	16032176	16038051	16038457	802	57,54,104	16,12,23	64,25,33	11,4,3	98	49	0.0782666	0.403391	0.64,0.692,0.693	0.744,0.758,0.846	-0.108
803	FBgn0265045	Strn-Mlck	chr2R	-	15948004	15948710	15948163	15948710	15946932	15947606	803	23,2,13	0,0,1	4,0,3	0,0,0	98	49	1	1	1.0,1.0,0.867	1.0,NA,1.0	-0.044
805	FBgn0034049	bdg	chr2R	-	15931523	15931935	15931736	15931935	15926744	15927624	805	1,0,0	1,0,0	0,0,0	2,0,4	98	49	1	1	0.333,NA,NA	0.0,NA,0.0	0.333
806	FBgn0002521	pho	chr4	-	1181367	1181628	1181589	1181628	1181047	1181281	806	121122287	10,4,59	114,58,125	20,9,11	98	49	0.464068	1	0.858,0.938,0.709	0.74,0.763,0.85	0.051
807	FBgn0023441	fus	chr2R	-	15664823	15665094	15664890	15665094	15664323	15664434	807	2,0,1	0,0,0	1,1,0	2,0,1	98	49	1	1	1.0,NA,1.0	0.2,1.0,0.0	0.6
810	FBgn0263980	Stacl	chr2R	+	15415124	15416831	15415124	15415229	15419350	15419551	810	5,2,10	1,1,1	2,3,1	0,3,0	98	49	0.530563	1	0.714,0.5,0.833	1.0,0.333,1.0	-0.095
811	FBgn0263980	Stacl	chr2R	+	15415124	15416838	15415124	15415229	15419350	15419551	811	5,2,10	1,1,1	2,3,1	0,3,0	98	49	0.530563	1	0.714,0.5,0.833	1.0,0.333,1.0	-0.095
813	FBgn0263980	Stacl	chr2R	+	15465330	15465506	15465330	15465491	15465649	15465745	813	0,4,3	4,2,7	8,2,1	4,1,0	64	49	0.0299122	0.21904	0.0,0.605,0.247	0.605,0.605,1.0	-0.453
814	FBgn0004861	ph-p	chrX	-	2136016	2136622	2136455	2136622	2129978	2131726	814	6,7,20	0,1,0	10,14,9	0,0,0	98	49	1	1	1.0,0.778,1.0	1.0,1.0,1.0	-0.074
816	FBgn0038156	side-IV	chr3R	+	13450589	13450928	13450589	13450724	13452217	13452430	816	0,0,4	0,0,1	0,2,0	2,1,0	98	49	1	1	NA,NA,0.667	0.0,0.5,NA	0.417
822	FBgn0033015	d4	chr2R	+	5294796	5295063	5294796	5295060	5295115	5295965	822	3,1,0	0,0,1	0,1,1	0,1,0	52	49	1	1	1.0,1.0,0.0	NA,0.485,1.0	-0.076
824	FBgn0010909	msn	chr3L	-	2586265	2586540	2586402	2586540	2585604	2585738	824	8,22,32	7,9,21	14,12,23	10,14,8	98	49	0.78989	1	0.364,0.55,0.432	0.412,0.3,0.59	0.015
826	FBgn0030808	RhoGAP15B	chrX	+	16948853	16949577	16948853	16949451	16950984	16953268	826	4,2,1	1,0,2	0,1,1	1,0,0	98	49	0.292786	0.885112	0.667,1.0,0.2	0.0,1.0,1.0	-0.044
831	FBgn0086704	stops	chr3R	-	31168779	31169106	31168824	31169106	31168026	31168461	831	172171317	61,86,96	165186253	103133118	94	49	0.00455431	0.0637604	0.595,0.509,0.633	0.455,0.422,0.528	0.111
832	FBgn0031016	kek5	chrX	+	19353180	19353653	19353180	19353583	19362966	19363021	832	8,7,20	0,1,0	2,4,6	0,0,0	98	49	1	1	1.0,0.778,1.0	1.0,1.0,1.0	-0.074
835	FBgn0022029	l(2)k01209	chr2R	+	17420406	17421946	17420406	17420573	17423655	17423963	835	0,1,6	0,2,2	2,3,3	1,1,2	98	49	1	1	NA,0.2,0.6	0.5,0.6,0.429	-0.11
836	FBgn0024277	trio	chr3L	-	1034497	1034875	1034762	1034875	1033649	1034065	836	73101206	75111140	39,72,93	88,88,75	98	49	0.089451	0.434721	0.327,0.313,0.424	0.181,0.29,0.383	0.07
838	FBgn0010280	Taf4	chr3L	+	16114311	16114843	16114311	16114720	16115668	16115830	838	47,37,58	11,17,35	47,33,34	17,14,22	98	49	0.747143	1	0.681,0.521,0.453	0.58,0.541,0.436	0.033
839	FBgn0010280	Taf4	chr3L	+	16116031	16116619	16116031	16116241	16117544	16118108	839	37,46,93	25,19,58	44,40,62	39,32,37	98	49	0.223903	0.75834	0.425,0.548,0.445	0.361,0.385,0.456	0.072
841	FBgn0000108	Appl	chrX	+	571426	572070	571426	572058	572136	572289	841	25,16,49	40,22,65	19,25,28	24,35,29	61	49	0.521304	1	0.334,0.369,0.377	0.389,0.365,0.437	-0.037
842	FBgn0000108	Appl	chrX	+	571426	572070	571426	572058	572148	572289	842	27,17,70	0,1,5	27,19,29	7,3,1	61	49	0.0320172	0.223097	1.0,0.932,0.918	0.756,0.836,0.959	0.1
843	FBgn0000108	Appl	chrX	+	575167	575362	575167	575350	575470	579044	843	16,13,45	56,46,193	18,15,34	64,67,97	61	49	0.512286	1	0.187,0.185,0.158	0.184,0.152,0.22	-0.009
844	FBgn0034975	enok	chr2R	+	24099209	24099640	24099209	24099371	24099874	24100743	844	10,17,22	0,8,9	12,5,17	3,6,5	98	49	0.45513	1	1.0,0.515,0.55	0.667,0.294,0.63	0.158
845	FBgn0032202	REPTOR-BP	chr2L	+	10264763	10264889	10264763	10264885	10264946	10265229	845	1,0,2	0,0,4	0,0,7	0,0,0	53	49	1	1	1.0,NA,0.316	NA,NA,1.0	-0.342
846	FBgn0027608	CG2082	chr3R	-	5776924	5777125	5776951	5777125	5762704	5762755	846	30,13,62	0,1,3	10,18,18	0,2,0	76	49	0.624173	1	1.0,0.893,0.93	1.0,0.853,1.0	-0.01
847	FBgn0261985	Ptpmeg	chr3L	+	347458	347779	347458	347658	351366	351778	847	110,60,271	0,1,2	85,65,106	0,0,0	98	49	1	1	1.0,0.968,0.985	1.0,1.0,1.0	-0.016
850	FBgn0260936	scny	chr3L	+	5774413	5775013	5774413	5774846	5775188	5775845	850	19,14,45	2,0,6	9,18,16	0,5,0	98	49	0.810842	1	0.826,1.0,0.789	1.0,0.643,1.0	-0.009
851	FBgn0035106	rno	chr3L	-	199462	199762	199626	199762	198761	199087	851	16,13,29	0,0,2	20,10,12	0,0,0	98	49	1	1	1.0,1.0,0.879	1.0,1.0,1.0	-0.04
852	FBgn0035106	rno	chr3L	-	199462	199762	199678	199762	198761	199087	852	20,25,28	17,34,4	25,16,20	8,24,4	98	49	0.744896	1	0.37,0.269,0.778	0.61,0.25,0.714	-0.052
853	FBgn0035106	rno	chr3L	-	199626	199762	199678	199762	198761	199087	853	7,14,10	17,34,4	11,8,13	8,24,4	98	49	0.433821	1	0.171,0.171,0.556	0.407,0.143,0.619	-0.09
854	FBgn0027786	Mtch	chr3L	+	184625	184681	184625	184669	184774	185074	854	0,0,3	0,2,4	0,0,0	4,1,5	61	49	1	1	NA,0.0,0.376	0.0,0.0,0.0	0.188
857	FBgn0027786	Mtch	chr3L	+	184625	184681	184625	184669	184777	185074	857	2,1,0	0,0,2	0,0,3	1,0,0	61	49	1	1	1.0,1.0,0.0	0.0,NA,1.0	0.167
858	FBgn0005632	faf	chr3R	+	31787146	31787738	31787146	31787723	31787801	31788197	858	72,74,108	2,0,8	95,113,87	1,2,3	64	49	0.176936	0.660128	0.965,1.0,0.912	0.986,0.977,0.957	-0.014
861	FBgn0019990	Gcn2	chr3R	+	31396401	31396913	31396401	31396907	31396985	31397613	861	1,0,1	5,2,9	0,0,0	3,1,7	55	49	1	1	0.151,0.0,0.09	0.0,0.0,0.0	0.08
863	FBgn0053481	dpr7	chr4	-	252823	253329	253200	253329	252658	252711	863	58,61,104	0,0,0	103,82,109	0,1,0	98	49	1	1	1.0,1.0,1.0	1.0,0.976,1.0	0.008
864	FBgn0027598	cindr	chr3R	+	30808616	30809363	30808616	30809283	30816874	30817124	864	31,25,72	44,36,93	46,35,50	20,30,31	98	49	0.00052391	0.0145361	0.261,0.258,0.279	0.535,0.368,0.446	-0.184
865	FBgn0027598	cindr	chr3R	+	30822472	30822574	30822472	30822548	30824277	30824886	865	5,4,4	1,0,0	4,7,5	0,0,0	75	49	1	1	0.766,1.0,1.0	1.0,1.0,1.0	-0.078
867	FBgn0024807	DIP1	chrX	-	21628843	21629792	21628847	21629792	21628360	21628754	867	6,9,21	7,3,28	4,4,5	8,3,6	53	49	0.477618	1	0.442,0.735,0.409	0.316,0.552,0.435	0.094
871	FBgn0262975	cnc	chr3R	-	23221761	23221961	23221845	23221961	23220416	23220643	871	18,19,24	7,15,20	15,14,10	2,8,0	98	49	0.021394	0.176471	0.562,0.388,0.375	0.789,0.467,1.0	-0.31
872	FBgn0262975	cnc	chr3R	-	23226440	23226711	23226444	23226711	23222796	23223120	872	30,39,76	0,0,0	25,37,51	1,0,0	53	49	1	1	1.0,1.0,1.0	0.959,1.0,1.0	0.014
873	FBgn0262975	cnc	chr3R	-	23226440	23226711	23226453	23226711	23222796	23223120	873	32,44,80	3,3,4	27,40,55	0,0,0	62	49	0.00067063	0.0179541	0.894,0.921,0.94	1.0,1.0,1.0	-0.082
874	FBgn0262975	cnc	chr3R	-	23226444	23226711	23226453	23226711	23222796	23223120	874	2,5,4	3,3,4	3,3,4	0,0,0	58	49	4.04707e-09	1.23517e-06	0.36,0.585,0.458	1.0,1.0,1.0	-0.532
875	FBgn0032243	Klp31E	chr2L	+	10414016	10414141	10414016	10414121	10414593	10414657	875	9,1,14	2,0,3	3,1,2	2,0,2	69	49	0.247859	0.796281	0.762,1.0,0.768	0.516,1.0,0.415	0.2
876	FBgn0028397	Tob	chrX	-	16081785	16081962	16081791	16081962	16081041	16081282	876	17,13,24	0,4,1	16,11,18	0,0,0	55	49	0.0915274	0.441996	1.0,0.743,0.955	1.0,1.0,1.0	-0.101
878	FBgn0243516	Vrp1	chr2R	-	22110187	22110360	22110205	22110360	22109586	22110023	878	6,5,9	14,6,22	1,4,2	7,4,7	67	49	0.405341	1	0.239,0.379,0.23	0.095,0.422,0.173	0.053
880	FBgn0033426	CG1814	chr2R	+	9579449	9579836	9579449	9579787	9579962	9580366	880	15,13,51	3,2,14	36,23,39	4,6,8	98	49	0.539484	1	0.714,0.765,0.646	0.818,0.657,0.709	-0.02
883	FBgn0003301	rut	chrX	-	14793125	14794152	14793473	14794152	14791247	14792428	883	249172482	1,2,7	449395389	2,4,7	98	49	0.962144	1	0.992,0.977,0.972	0.991,0.98,0.965	0.002
891	FBgn0041605	cpx	chr3R	+	4280384	4280822	4280384	4280469	4282673	4282834	891	170161428	17,17,38	113,99,182	14,19,30	98	49	0.0127838	0.131812	0.833,0.826,0.849	0.801,0.723,0.752	0.077
892	FBgn0041605	cpx	chr3R	+	4281837	4281930	4281837	4281915	4282673	4282834	892	70,74,136	23,30,57	26,19,41	18,12,20	64	49	0.0886655	0.43228	0.7,0.654,0.646	0.525,0.548,0.611	0.105
893	FBgn0041605	cpx	chr3R	+	4281837	4282003	4281837	4281915	4282673	4282834	893	211283521	23,30,57	136129136	18,12,20	98	49	0.563317	1	0.821,0.825,0.82	0.791,0.843,0.773	0.02
894	FBgn0041605	cpx	chr3R	+	4281837	4282003	4281837	4281930	4282673	4282834	894	201272488	60,63,103	130125125	20,15,30	98	49	0.0600141	0.336197	0.626,0.683,0.703	0.765,0.806,0.676	-0.078
895	FBgn0041605	cpx	chr3R	+	4282163	4282482	4282163	4282314	4282673	4282834	895	317396532	162203494	192196203	128118233	98	49	0.261646	0.822095	0.495,0.494,0.35	0.429,0.454,0.303	0.051
896	FBgn0041605	cpx	chr3R	+	4291737	4292269	4291737	4292072	4295119	4295286	896	404383894	7,3,5	320360510	2,0,0	98	49	0.291529	0.884441	0.967,0.985,0.989	0.988,1.0,1.0	-0.016
898	FBgn0040322	GNBP2	chr3L	-	18675218	18675413	18675337	18675413	18674544	18674977	898	19,8,12	0,0,5	2,3,0	0,0,0	98	49	1	1	1.0,1.0,0.545	1.0,1.0,NA	-0.152
899	FBgn0040322	GNBP2	chr3L	-	18675218	18675413	18675378	18675413	18674544	18674977	899	17,7,13	0,0,6	2,3,0	0,0,0	98	49	1	1	1.0,1.0,0.52	1.0,1.0,NA	-0.16
903	FBgn0036391	CG17364	chr3L	-	13992828	13993400	13992975	13993400	13985120	13986168	903	0,0,1	0,3,0	0,1,0	0,0,2	98	49	1	1	NA,0.0,1.0	NA,1.0,0.0	0
904	FBgn0024248	chico	chr2L	-	10246899	10247078	10247024	10247078	10245654	10246039	904	6,11,11	0,1,0	6,7,7	0,0,0	98	49	1	1	1.0,0.846,1.0	1.0,1.0,1.0	-0.051
905	FBgn0053547	Rim	chr3R	-	17876331	17877198	17877066	17877198	17872747	17875545	905	69,70,196	6,0,7	79,62,140	3,0,2	98	49	0.0533454	0.313096	0.852,1.0,0.933	0.929,1.0,0.972	-0.039
906	FBgn0053547	Rim	chr3R	-	17875783	17877198	17876331	17877198	17875040	17875545	906	4334631233	2,1,10	594569752	1,0,1	98	49	0.937375	1	0.991,0.996,0.984	0.997,1.0,0.997	-0.008
907	FBgn0053547	Rim	chr3R	-	17875783	17877198	17877066	17877198	17875040	17875545	907	3874261032	6,0,7	516497673	3,0,2	98	49	0.866456	1	0.97,1.0,0.987	0.989,1.0,0.994	-0.009
908	FBgn0039816	CG11317	chr3R	-	31092045	31092543	31092054	31092543	31091685	31091773	908	7,5,7	24,14,47	6,6,5	10,4,10	58	49	0.0150821	0.141852	0.198,0.232,0.112	0.336,0.559,0.297	-0.217
909	FBgn0261618	larp	chr3R	-	28335253	28335541	28335257	28335541	28333708	28334707	909	6,4,16	5,3,11	5,1,4	8,0,1	53	49	0.549854	1	0.526,0.552,0.574	0.366,1.0,0.787	-0.167
911	FBgn0013750	Arf51F	chr2R	+	15322500	15322741	15322500	15322712	15323448	15323565	911	6,2,16	2,0,0	7,7,10	2,0,0	78	49	1	1	0.653,1.0,1.0	0.687,1.0,1.0	-0.011
912	FBgn0278608	Dsp1	chrX	+	16333611	16333718	16333611	16333643	16334300	16334413	912	0,0,1	9,4,24	0,0,1	12,9,18	98	49	1	1	0.0,0.0,0.02	0.0,0.0,0.027	-0.002
913	FBgn0278608	Dsp1	chrX	+	16333611	16333763	16333611	16333643	16334300	16334413	913	1,2,3	9,4,24	0,1,1	12,9,18	98	49	1	1	0.053,0.2,0.059	0.0,0.053,0.027	0.077
914	FBgn0278608	Dsp1	chrX	+	16333611	16334239	16333611	16333643	16334300	16334413	914	4,3,3	9,4,24	1,1,1	12,9,18	98	49	0.00868145	0.101907	0.182,0.273,0.059	0.04,0.053,0.027	0.131
918	FBgn0016061	side	chr3R	-	27436189	27437482	27436611	27437482	27418242	27418980	918	5,2,12	0,0,0	1,6,4	1,0,0	98	49	1	1	1.0,1.0,1.0	0.333,1.0,1.0	0.222
921	FBgn0035542	DOR	chr3L	+	4418781	4419262	4418781	4419172	4419428	4419663	921	13,23,15	4,1,3	5,8,10	0,2,1	98	49	0.118298	0.510823	0.619,0.92,0.714	1.0,0.667,0.833	-0.082
922	FBgn0002945	nkd	chr3L	-	19007430	19008254	19007441	19008254	19003740	19005991	922	0,1,2	1,0,0	0,0,0	1,1,0	60	49	1	1	0.0,1.0,1.0	0.0,0.0,NA	0.667
923	FBgn0261553	CG42671	chr3L	+	11215778	11215814	11215778	11215810	11216585	11217282	923	0,2,3	0,0,0	0,0,0	1,0,6	53	49	1	1	NA,1.0,1.0	0.0,NA,0.0	1
924	FBgn0261553	CG42671	chr3L	+	11215778	11215951	11215778	11215810	11216585	11217282	924	15,35,63	0,0,0	30,36,38	1,0,6	98	49	0.00308418	0.0517193	1.0,1.0,1.0	0.937,1.0,0.76	0.101
925	FBgn0261553	CG42671	chr3L	+	11215778	11215987	11215778	11215810	11216585	11217282	925	15,34,63	0,0,0	28,34,36	1,0,6	98	49	0.00258255	0.0452986	1.0,1.0,1.0	0.933,1.0,0.75	0.106
926	FBgn0261553	CG42671	chr3L	+	11215778	11215951	11215778	11215814	11216585	11217282	926	15,35,63	0,2,3	30,36,38	0,0,0	98	49	0.136378	0.559444	1.0,0.897,0.913	1.0,1.0,1.0	-0.063
927	FBgn0261553	CG42671	chr3L	+	11215778	11215987	11215778	11215814	11216585	11217282	927	15,36,63	0,2,3	29,34,37	0,0,0	98	49	0.138802	0.564104	1.0,0.9,0.913	1.0,1.0,1.0	-0.062
928	FBgn0261553	CG42671	chr3L	+	11215778	11215987	11215778	11215951	11216585	11217282	928	6,11,16	0,1,0	5,5,5	2,2,2	85	49	4.3474e-05	0.00207316	1.0,0.864,1.0	0.59,0.59,0.59	0.365
929	FBgn0035720	CG10077	chr3L	-	6955752	6955904	6955765	6955904	6955380	6955496	929	3,17,6	53,58,111	8,5,4	29,44,31	62	49	0.518733	1	0.043,0.188,0.041	0.179,0.082,0.093	-0.027
930	FBgn0015558	tty	chrX	-	21338173	21339020	21338771	21339020	21336774	21337057	930	2,0,4	0,1,1	0,2,0	0,0,0	98	49	1	1	1.0,0.0,0.667	NA,1.0,NA	-0.444
931	FBgn0015558	tty	chrX	-	21338173	21339020	21338771	21339020	21336774	21337059	931	1,0,4	3,4,1	0,2,0	1,0,5	98	49	0.365811	0.988013	0.143,0.0,0.667	0.0,1.0,0.0	-0.063
932	FBgn0015558	tty	chrX	-	21338173	21339020	21338932	21339020	21336774	21337059	932	3,0,14	0,0,0	3,0,5	0,0,1	98	49	1	1	1.0,NA,1.0	1.0,NA,0.714	0.143
933	FBgn0015558	tty	chrX	-	21338771	21339020	21338932	21339020	21336774	21337059	933	6,4,15	0,0,0	4,0,10	0,0,1	98	49	1	1	1.0,1.0,1.0	1.0,NA,0.833	0.084
934	FBgn0035101	p130CAS	chr3L	+	171740	171979	171740	171868	172060	174517	934	13,6,11	5,3,3	6,9,5	3,5,4	98	49	0.290546	0.883956	0.565,0.5,0.647	0.5,0.474,0.385	0.118
937	FBgn0031882	Rab30	chr2L	-	7032236	7032606	7032310	7032606	7030492	7032177	937	1,5,14	0,0,1	3,0,0	0,1,2	98	49	0.000158455	0.00604506	1.0,1.0,0.875	1.0,0.0,0.0	0.625
938	FBgn0031882	Rab30	chr2L	-	7032236	7032606	7032321	7032606	7030492	7032177	938	1,6,15	1,0,0	4,0,0	1,0,1	98	49	1	1	0.333,1.0,1.0	0.667,NA,0.0	0.444
939	FBgn0031882	Rab30	chr2L	-	7032310	7032606	7032321	7032606	7030492	7032177	939	0,1,2	1,0,0	1,1,2	1,0,1	60	49	1	1	0.0,1.0,1.0	0.45,1.0,0.62	-0.023
940	FBgn0004903	Rb97D	chr3R	-	26874066	26874790	26874070	26874790	26873859	26873998	940	12,6,45	3,0,8	11,5,9	1,2,1	53	49	0.36294	0.983742	0.787,1.0,0.839	0.91,0.698,0.893	0.042
941	FBgn0004903	Rb97D	chr3R	-	26874066	26874790	26874070	26874790	26873859	26874016	941	2,1,2	33,16,55	0,0,1	18,31,43	53	49	0.229128	0.764128	0.053,0.055,0.033	0.0,0.0,0.021	0.04
943	FBgn0261383	IntS6	chrX	-	5746771	5747254	5747101	5747254	5744355	5744699	943	14,22,49	6,7,9	18,25,29	15,13,10	98	49	0.0600184	0.336197	0.538,0.611,0.731	0.375,0.49,0.592	0.141
947	FBgn0039431	plum	chr3R	-	26534723	26535217	26535158	26535217	26532112	26532422	947	19,10,24	0,0,5	4,14,4	0,0,0	98	49	0.0470279	0.290545	1.0,1.0,0.706	1.0,1.0,1.0	-0.098
949	FBgn0039431	plum	chr3R	-	26534953	26535217	26535158	26535217	26532112	26532422	949	19,10,24	0,0,5	4,14,4	0,0,0	98	49	0.0470279	0.290545	1.0,1.0,0.706	1.0,1.0,1.0	-0.098
950	FBgn0039431	plum	chr3R	-	26535007	26535217	26535158	26535217	26532112	26532422	950	19,10,24	0,0,5	4,14,4	0,0,0	98	49	0.0470279	0.290545	1.0,1.0,0.706	1.0,1.0,1.0	-0.098
952	FBgn0039955	CG41099	chr3R	+	3846728	3846911	3846728	3846894	3849498	3850235	952	22,27,52	17,17,29	8,25,36	1,13,24	66	49	0.448486	1	0.49,0.541,0.571	0.856,0.588,0.527	-0.123
953	FBgn0039955	CG41099	chr3R	+	3846728	3846911	3846728	3846894	3849502	3850235	953	2,2,10	6,13,13	0,4,6	8,1,14	66	49	0.968671	1	0.198,0.103,0.364	0.0,0.748,0.241	-0.108
955	FBgn0262593	Shab	chr3L	+	2895119	2895284	2895119	2895182	2897243	2897429	955	9,17,26	12,11,22	6,13,12	3,4,1	98	49	0.0110627	0.118885	0.273,0.436,0.371	0.5,0.619,0.857	-0.299
960	FBgn0031914	CG5973	chr2L	+	7440793	7441756	7440793	7440958	7443583	7443832	960	0,0,2	2,0,0	1,0,0	0,0,0	98	49	1	1	0.0,NA,1.0	1.0,NA,NA	-0.5
962	FBgn0000611	exd	chrX	+	15992699	15992924	15992699	15992854	15993471	15993773	962	1,3,9	0,0,0	0,5,8	0,0,2	98	49	1	1	1.0,1.0,1.0	NA,1.0,0.667	0.166
963	FBgn0032587	CG5953	chr2L	-	16532458	16532877	16532720	16532877	16527389	16528439	963	2,5,3	0,4,3	2,3,7	0,6,1	98	49	0.565392	1	1.0,0.385,0.333	1.0,0.2,0.778	-0.087
964	FBgn0003353	sei	chr2R	+	24049202	24049283	24049202	24049247	24049422	24050297	964	17,31,39	2,4,7	29,26,18	2,3,7	85	49	0.967635	1	0.831,0.817,0.763	0.893,0.833,0.597	0.029
965	FBgn0039647	jus	chr3R	-	29176545	29176742	29176554	29176742	29174933	29175428	965	2,2,6	2,0,2	1,3,2	3,2,0	58	49	0.367626	0.991161	0.458,1.0,0.717	0.22,0.559,1.0	0.132
967	FBgn0051092	LpR2	chr3R	-	25700996	25701455	25701308	25701455	25699223	25700026	967	1,0,5	4,0,2	0,3,3	0,0,3	98	49	1	1	0.111,NA,0.556	NA,1.0,0.333	-0.333
974	FBgn0024689	fws	chr2L	-	17480968	17481029	17480972	17481029	17480295	17480919	974	1,3,0	1,1,0	0,0,1	0,3,0	53	49	1	1	0.48,0.735,NA	NA,0.0,1.0	0.107
978	FBgn0046214	vig2	chr3R	+	25123444	25123483	25123444	25123479	25123631	25124115	978	0,0,3	0,0,4	2,0,1	1,0,2	53	49	1	1	NA,NA,0.409	0.649,NA,0.316	-0.074
979	FBgn0039266	CG11791	chr3R	+	25049615	25050368	25049615	25049946	25051180	25051556	979	6,6,33	1,4,2	10,13,12	2,1,0	98	49	0.0474751	0.290952	0.75,0.429,0.892	0.714,0.867,1.0	-0.17
981	FBgn0031589	Naprt	chr2L	-	4193309	4193481	4193324	4193481	4192632	4192968	981	7,7,13	0,0,1	5,2,8	0,0,0	64	49	1	1	1.0,1.0,0.909	1.0,1.0,1.0	-0.03
982	FBgn0031589	Naprt	chr2L	-	4197872	4198071	4197964	4198071	4196474	4196779	982	9,14,28	8,19,14	9,12,22	9,8,13	98	49	0.673113	1	0.36,0.269,0.5	0.333,0.429,0.458	-0.03
983	FBgn0028504	CG12182	chr3L	-	2599124	2599579	2599264	2599579	2597193	2599070	983	0,3,3	6,0,1	1,2,0	2,2,0	98	49	1	1	0.0,1.0,0.6	0.2,0.333,NA	0.267
985	FBgn0266696	Svil	chr3L	+	2434625	2436228	2434625	2435132	2439498	2439830	985	236238383	69,51,135	98,94,88	47,58,68	98	49	9.76959e-06	0.00073533	0.631,0.7,0.587	0.51,0.448,0.393	0.189
986	FBgn0025632	CG4313	chrX	+	2041867	2042147	2041867	2042077	2042216	2042352	986	20,13,55	8,7,20	11,19,47	8,6,8	98	49	0.556822	1	0.556,0.481,0.579	0.407,0.613,0.746	-0.05
988	FBgn0032218	CG5381	chr2L	-	10321505	10321802	10321775	10321802	10319846	10320053	988	0,0,0	0,0,1	0,0,1	0,0,0	98	49	1	1	NA,NA,0.0	NA,NA,1.0	-1
989	FBgn0052333	CG32333	chr3L	+	1275955	1276294	1275955	1276178	1283649	1283812	989	8,12,27	17,34,49	5,3,4	18,29,24	98	49	0.00106476	0.0232119	0.19,0.15,0.216	0.122,0.049,0.077	0.103
990	FBgn0283680	IP3K2	chrX	+	13321301	13321478	13321301	13321354	13325771	13326855	990	2,2,3	0,0,2	1,0,4	0,0,0	98	49	1	1	1.0,1.0,0.429	1.0,NA,1.0	-0.19
992	FBgn0001624	dlg1	chrX	+	11395853	11396571	11395853	11396103	11397824	11397912	992	192274491	3,13,13	201213243	5,0,5	98	49	0.023833	0.189423	0.97,0.913,0.95	0.953,1.0,0.96	-0.027
993	FBgn0264574	Glut1	chr3L	+	914073	914609	914073	914218	915638	915809	993	1,0,8	6,0,2	0,0,0	4,2,5	98	49	1	1	0.077,NA,0.667	0.0,0.0,0.0	0.372
995	FBgn0264574	Glut1	chr3L	+	980053	980221	980053	980191	980950	981207	995	2,0,0	1,2,2	0,1,1	2,0,0	79	49	0.821405	1	0.554,0.0,0.0	0.0,1.0,1.0	-0.482
997	FBgn0039229	Saf-B	chr3R	+	24818802	24820767	24818802	24818849	24821096	24821246	997	26,42,75	0,0,2	35,67,41	1,0,1	98	49	1	1	1.0,1.0,0.949	0.946,1.0,0.953	0.017
998	FBgn0260486	Ziz	chr2L	-	7473297	7473889	7473419	7473889	7472512	7473199	998	3,3,17	1,0,0	7,18,21	2,0,0	98	49	1	1	0.6,1.0,1.0	0.636,1.0,1.0	-0.012
999	FBgn0260486	Ziz	chr2L	-	7473297	7473889	7473656	7473889	7472512	7473199	999	10,3,20	0,2,0	16,17,23	0,0,0	98	49	0.683182	1	1.0,0.429,1.0	1.0,1.0,1.0	-0.19
1000	FBgn0260486	Ziz	chr2L	-	7473419	7473889	7473656	7473889	7472512	7473199	1000	11,3,20	0,2,0	18,17,23	0,0,0	98	49	0.683179	1	1.0,0.429,1.0	1.0,1.0,1.0	-0.19
1001	FBgn0261562	CG42676	chr3L	+	1803432	1803733	1803432	1803567	1803794	1804355	1001	4,5,8	3,0,3	1,2,0	0,0,0	98	49	1	1	0.4,1.0,0.571	1.0,1.0,NA	-0.343
1002	FBgn0036433	CG9628	chr3L	+	14622795	14622935	14622795	14622907	14626840	14626894	1002	3,1,1	0,0,2	1,0,0	0,0,0	77	49	1	1	1.0,1.0,0.241	1.0,NA,NA	-0.253
1003	FBgn0036433	CG9628	chr3L	+	14622795	14623033	14622795	14622907	14626840	14626894	1003	17,4,14	0,0,2	11,2,4	0,0,0	98	49	1	1	1.0,1.0,0.778	1.0,1.0,1.0	-0.074
1004	FBgn0036433	CG9628	chr3L	+	14622795	14623033	14622795	14622935	14626840	14626894	1004	15,3,15	1,0,1	11,2,5	1,0,0	98	49	1	1	0.882,1.0,0.882	0.846,1.0,1.0	-0.027
1005	FBgn0051072	Lerp	chr3R	-	26843654	26843916	26843747	26843916	26843444	26843575	1005	7,16,49	0,0,0	17,7,20	2,0,1	98	49	0.672421	1	1.0,1.0,1.0	0.81,1.0,0.909	0.094
1006	FBgn0051072	Lerp	chr3R	-	26863050	26863130	26863074	26863130	26862636	26862710	1006	12,6,24	19,7,33	5,4,5	4,4,6	73	49	0.573031	1	0.298,0.365,0.328	0.456,0.402,0.359	-0.075
1011	FBgn0260463	Unc-115b	chr3R	-	9691624	9691841	9691639	9691841	9691164	9691475	1011	0,0,1	0,0,0	0,0,0	1,0,2	64	49	1	1	NA,NA,1.0	0.0,NA,0.0	1
1013	FBgn0029893	CG14442	chrX	-	6692942	6695007	6693092	6695007	6692402	6692864	1013	29,24,46	0,0,0	20,22,23	0,1,1	98	49	1	1	1.0,1.0,1.0	1.0,0.917,0.92	0.054
1016	FBgn0016754	sba	chr3R	-	23896208	23897191	23897062	23897191	23894173	23895426	1016	32,29,46	5,2,4	25,20,27	6,4,3	98	49	0.209776	0.7376	0.762,0.879,0.852	0.676,0.714,0.818	0.095
1025	FBgn0024811	Crk	chr4	+	210223	210486	210223	210362	210557	210680	1025	120105355	0,0,2	87108191	0,0,0	98	49	1	1	1.0,1.0,0.989	1.0,1.0,1.0	-0.004
1026	FBgn0264561	Glg1	chr3L	-	21504541	21504939	21504553	21504939	21503990	21504359	1026	4,0,6	11,7,19	0,1,6	4,11,16	61	49	0.588666	1	0.226,0.0,0.202	0.0,0.068,0.231	0.043
1027	FBgn0036318	Wbp2	chr3L	+	12852426	12852528	12852426	12852521	12852615	12852716	1027	19,10,23	3,5,9	3,4,8	3,8,3	56	49	0.0601453	0.336197	0.847,0.636,0.691	0.467,0.304,0.7	0.234
1030	FBgn0263108	BtbVII	chr3L	+	3150214	3150857	3150214	3150842	3150927	3151172	1030	8,4,6	56,53,89	4,10,3	45,34,41	64	49	0.311151	0.908333	0.099,0.055,0.049	0.064,0.184,0.053	-0.033
1031	FBgn0263108	BtbVII	chr3L	+	3150927	3151184	3150927	3151172	3151263	3151372	1031	2,7,11	21,36,39	2,2,2	14,11,18	61	49	0.204404	0.73005	0.071,0.135,0.185	0.103,0.127,0.082	0.026
1035	FBgn0010548	Aldh-III	chr2R	-	7467473	7467633	7467482	7467633	7466878	7467316	1035	0,0,3	0,0,3	0,0,3	1,1,2	58	49	1	1	NA,NA,0.458	0.0,0.0,0.559	0.272
1036	FBgn0010548	Aldh-III	chr2R	-	7473915	7474130	7474004	7474130	7473721	7473843	1036	19,27,77	0,0,2	24,22,38	1,2,0	98	49	0.508624	1	1.0,1.0,0.951	0.923,0.846,1.0	0.061
1040	FBgn0051224	CG31224	chr3R	-	18658525	18659309	18658759	18659309	18656164	18657185	1040	29,30,73	7,4,13	13,13,23	6,5,9	98	49	0.0255864	0.199209	0.674,0.789,0.737	0.52,0.565,0.561	0.185
1041	FBgn0051224	CG31224	chr3R	-	18658525	18659309	18659253	18659309	18656164	18657185	1041	17,12,42	1,1,12	5,11,9	0,2,5	98	49	0.842962	1	0.895,0.857,0.636	1.0,0.733,0.474	0.06
1042	FBgn0051224	CG31224	chr3R	-	18658759	18659309	18659253	18659309	18656164	18657185	1042	24,16,50	1,1,12	11,13,14	0,2,5	98	49	0.870614	1	0.923,0.889,0.676	1.0,0.765,0.583	0.047
1044	FBgn0040773	COX7C	chr2R	+	10049752	10049904	10049752	10049899	10049959	10050066	1044	9,8,18	1,0,3	1,5,2	1,0,0	54	49	0.390599	1	0.891,1.0,0.845	0.476,1.0,1.0	0.087
1046	FBgn0032036	CG13384	chr2L	+	8384454	8384540	8384454	8384493	8384699	8384895	1046	30,28,34	0,0,10	18,12,30	0,0,0	96	49	0.000373068	0.0116184	1.0,1.0,0.634	1.0,1.0,1.0	-0.122
1047	FBgn0032036	CG13384	chr2L	+	8384454	8384566	8384454	8384493	8384699	8384895	1047	2,4,2	0,0,10	0,0,1	0,0,0	98	49	1	1	1.0,1.0,0.091	NA,NA,1.0	-0.303
1048	FBgn0032036	CG13384	chr2L	+	8384454	8384540	8384454	8384516	8384699	8384895	1048	30,28,34	2,0,0	18,12,30	0,0,0	73	49	1	1	0.91,1.0,1.0	1.0,1.0,1.0	-0.03
1049	FBgn0032036	CG13384	chr2L	+	8384454	8384566	8384454	8384516	8384699	8384895	1049	2,4,2	2,0,0	0,0,1	0,0,0	98	49	1	1	0.333,1.0,1.0	NA,NA,1.0	-0.222
1050	FBgn0032036	CG13384	chr2L	+	8384454	8384566	8384454	8384540	8384699	8384895	1050	0,3,2	28,27,34	0,0,1	18,12,30	75	49	0.549854	1	0.0,0.068,0.037	0.0,0.0,0.021	0.028
1051	FBgn0032036	CG13384	chr2L	+	8384699	8385097	8384699	8384895	8386216	8386385	1051	27,32,70	2,0,0	28,51,61	1,0,0	98	49	1	1	0.871,1.0,1.0	0.933,1.0,1.0	-0.021
1052	FBgn0039054	Cow	chr3R	-	23075005	23075401	23075014	23075401	23073863	23074001	1052	15,10,51	47,39,107	23,10,12	30,31,48	58	49	0.858773	1	0.212,0.178,0.287	0.393,0.214,0.174	-0.035
1053	FBgn0026620	tacc	chr3R	-	4745796	4746414	4745841	4746414	4744463	4744665	1053	2,2,7	2,0,0	0,0,0	0,0,1	94	49	1	1	0.343,1.0,1.0	NA,NA,0.0	0.781
1055	FBgn0037130	Syn1	chr3L	-	21747501	21747800	21747507	21747800	21747102	21747297	1055	0,1,0	0,0,13	0,0,0	6,2,2	55	49	1	1	NA,1.0,0.0	0.0,0.0,0.0	0.5
1056	FBgn0037130	Syn1	chr3L	-	21769917	21770534	21770445	21770534	21760957	21761265	1056	21,26,54	1,0,0	12,36,35	0,0,0	98	49	1	1	0.913,1.0,1.0	1.0,1.0,1.0	-0.029
1058	FBgn0003435	sm	chr2R	-	19564440	19564512	19564461	19564512	19538029	19538211	1058	14,15,35	7,1,22	19,18,9	10,11,10	70	49	0.190889	0.695218	0.583,0.913,0.527	0.571,0.534,0.387	0.177
1059	FBgn0003435	sm	chr2R	-	19573987	19574066	19574002	19574066	19538029	19538211	1059	21,15,32	24,21,24	16,20,23	9,16,16	64	49	0.169697	0.649017	0.401,0.354,0.505	0.576,0.489,0.524	-0.11
1061	FBgn0003435	sm	chr2R	-	19564440	19564512	19564461	19564512	19546011	19546059	1061	12,17,44	5,2,6	21,23,12	18,10,18	70	49	0.000428603	0.0125778	0.627,0.856,0.837	0.45,0.617,0.318	0.312
1062	FBgn0003435	sm	chr2R	-	19573987	19574066	19574002	19574066	19546011	19546059	1062	16,13,37	15,18,15	19,23,24	24,25,20	64	49	0.388361	1	0.45,0.356,0.654	0.377,0.413,0.479	0.064
1063	FBgn0003435	sm	chr2R	-	19573987	19574066	19574002	19574066	19564461	19564512	1063	22,9,49	3,5,14	29,32,47	8,8,10	64	49	0.825065	1	0.849,0.58,0.728	0.735,0.754,0.783	-0.038
1064	FBgn0003435	sm	chr2R	-	19573987	19574066	19574002	19574066	19567058	19567160	1064	13,6,18	3,1,6	6,15,18	0,2,0	64	49	0.00027313	0.00925081	0.768,0.821,0.697	1.0,0.852,1.0	-0.189
1065	FBgn0003435	sm	chr2R	-	19630852	19631508	19631036	19631508	19628480	19629070	1065	27,35,47	114151314	27,24,20	111117199	98	49	0.439971	1	0.106,0.104,0.07	0.108,0.093,0.048	0.01
1069	FBgn0030749	AnxB11	chrX	-	16421780	16422242	16422166	16422242	16420049	16420118	1069	6,0,3	3,0,2	3,0,2	2,0,0	98	49	1	1	0.5,NA,0.429	0.429,NA,1.0	-0.25
1071	FBgn0020278	loco	chr3R	-	22626286	22626634	22626313	22626634	22622123	22622906	1071	0,0,2	4,0,1	1,0,0	1,0,0	76	49	1	1	0.0,NA,0.563	0.392,NA,NA	-0.111
1072	FBgn0260742	CG12213	chr3R	-	11966454	11966739	11966487	11966739	11965544	11966286	1072	1,3,7	3,4,3	1,3,1	0,0,0	82	49	2.59159e-10	1.97738e-07	0.166,0.309,0.582	1.0,1.0,1.0	-0.648
1075	FBgn0028370	kek3	chr2L	+	15552722	15552873	15552722	15552809	15554509	15555030	1075	6,0,0	0,0,0	0,0,2	1,0,0	98	49	1	1	1.0,NA,NA	0.0,NA,1.0	0.5
1076	FBgn0262124	uex	chr2R	-	3942933	3943335	3943195	3943335	3938551	3938885	1076	165157529	0,0,0	154192324	0,0,1	98	49	1	1	1.0,1.0,1.0	1.0,1.0,0.994	0.002
1083	FBgn0266756	btsz	chr3R	-	14809266	14810286	14809590	14810286	14808626	14808811	1083	60,59,100	3,0,4	52,43,61	3,2,0	98	49	0.77863	1	0.909,1.0,0.926	0.897,0.915,1.0	0.008
1084	FBgn0028476	Usp1	chr3R	+	29229160	29229577	29229160	29229348	29230324	29230810	1084	50,52,100	0,2,0	37,35,60	0,0,0	98	49	1	1	1.0,0.929,1.0	1.0,1.0,1.0	-0.024
1087	FBgn0004638	drk	chr2R	-	13502690	13502841	13502759	13502841	13501812	13502091	1087	0,7,4	0,0,0	1,8,5	1,0,0	98	49	1	1	NA,1.0,1.0	0.333,1.0,1.0	0.222
1088	FBgn0004638	drk	chr2R	-	13502690	13502841	13502788	13502841	13501812	13502091	1088	0,7,4	2,0,1	1,8,5	2,1,0	98	49	0.464337	1	0.0,1.0,0.667	0.2,0.8,1.0	-0.111
1089	FBgn0004638	drk	chr2R	-	13502759	13502841	13502788	13502841	13501812	13502091	1089	0,0,0	2,0,1	1,0,0	2,1,0	78	49	1	1	0.0,NA,0.0	0.239,0.0,NA	-0.119
1093	FBgn0052016	4E-T	chr4	-	958288	958392	958313	958392	958005	958123	1093	1,0,4	0,6,4	1,5,3	2,0,6	74	49	0.116584	0.507481	1.0,0.0,0.398	0.249,1.0,0.249	-0.033
1094	FBgn0000464	Lar	chr2L	+	19643330	19643376	19643330	19643372	19644267	19644399	1094	1,0,0	1,1,2	0,1,0	0,4,0	53	49	1	1	0.48,0.0,0.0	NA,0.188,NA	-0.028
1095	FBgn0000464	Lar	chr2L	+	19701749	19702034	19701749	19702025	19714888	19714989	1095	7,14,24	1,0,0	10,6,8	0,0,0	58	49	1	1	0.855,1.0,1.0	1.0,1.0,1.0	-0.048
1105	FBgn0086129	snama	chr2R	+	24086603	24086830	24086603	24086702	24087531	24087716	1105	1,2,12	4,2,6	2,2,24	4,1,1	98	49	0.158924	0.625047	0.111,0.333,0.5	0.2,0.5,0.923	-0.226
1106	FBgn0261530	nbs	chr3L	-	9722217	9723039	9722223	9723039	9720625	9722160	1106	1,0,1	5,3,14	0,0,0	6,12,4	55	49	1	1	0.151,0.0,0.06	0.0,0.0,0.0	0.07
1108	FBgn0000083	AnxB9	chr3R	+	21065240	21065310	21065240	21065285	21067445	21067499	1108	1,0,2	16,4,8	0,1,2	7,7,0	74	49	0.917652	1	0.04,0.0,0.142	0.0,0.086,1.0	-0.301
1109	FBgn0000083	AnxB9	chr3R	+	21065240	21065401	21065240	21065285	21067445	21067499	1109	0,1,2	16,4,8	0,0,0	7,7,0	98	49	1	1	0.0,0.111,0.111	0.0,0.0,NA	0.074
1110	FBgn0000083	AnxB9	chr3R	+	21065240	21065401	21065240	21065310	21067445	21067499	1110	0,2,2	1,0,2	0,0,0	0,1,2	98	49	1	1	0.0,1.0,0.333	NA,0.0,0.0	0.444
1112	FBgn0032955	CG2201	chr2L	-	21618495	21618774	21618708	21618774	21618003	21618110	1112	121143283	4,5,9	119116157	2,1,4	98	49	0.0702417	0.376363	0.938,0.935,0.94	0.967,0.983,0.952	-0.03
1116	FBgn0013995	Calx	chr3R	+	20978182	20979120	20978182	20978248	20991574	20991680	1116	2904751179	0,0,0	394337590	2,0,0	98	49	1	1	1.0,1.0,1.0	0.99,1.0,1.0	0.003
1117	FBgn0013995	Calx	chr3R	+	20978182	20979120	20978182	20978248	20992240	20994423	1117	8079062286	7,14,19	9239541224	8,16,31	98	49	0.0135241	0.137585	0.983,0.97,0.984	0.983,0.968,0.952	0.011
1118	FBgn0013995	Calx	chr3R	+	20978182	20979120	20978182	20978248	21008148	21008240	1118	2914771184	0,1,1	394336590	0,2,0	98	49	1	1	1.0,0.996,0.998	1.0,0.988,1.0	0.002
1119	FBgn0013995	Calx	chr3R	+	21008721	21010150	21008721	21008736	21011266	21011415	1119	197141540	8,5,12	153152273	3,2,2	98	49	0.00985781	0.11061	0.925,0.934,0.957	0.962,0.974,0.986	-0.035
1120	FBgn0051619	nolo	chr2L	+	21684105	21684339	21684105	21684146	21684545	21684911	1120	1,3,2	0,0,0	0,0,0	2,0,0	98	49	1	1	1.0,1.0,1.0	0.0,NA,NA	1
1121	FBgn0011290	Taf12	chr3R	-	11678943	11679690	11679566	11679690	11678385	11678872	1121	31,30,49	0,0,1	23,34,72	0,0,0	98	49	1	1	1.0,1.0,0.961	1.0,1.0,1.0	-0.013
1123	FBgn0034002	CG8079	chr2R	+	15221898	15222425	15221898	15221980	15222496	15222982	1123	11,2,16	0,0,0	7,4,10	0,0,1	98	49	1	1	1.0,1.0,1.0	1.0,1.0,0.833	0.056
1125	FBgn0003861	trp	chr3R	-	29918805	29919027	29918825	29919027	29918554	29918731	1125	242267637	4955201227	6217591058	90011531562	69	49	0.00252805	0.0448581	0.258,0.267,0.269	0.329,0.319,0.325	-0.06
1126	FBgn0015279	Pi3K92E	chr3R	-	20634126	20634732	20634545	20634732	20631777	20633713	1126	4,6,12	16,6,21	1,0,3	5,5,14	98	49	0.00465382	0.0639795	0.111,0.333,0.222	0.091,0.0,0.097	0.159
1127	FBgn0015279	Pi3K92E	chr3R	-	20634126	20634732	20634618	20634732	20631777	20633713	1127	11,29,28	1,0,3	9,11,13	1,0,1	98	49	0.329379	0.936002	0.846,1.0,0.824	0.818,1.0,0.867	-0.005
1128	FBgn0015279	Pi3K92E	chr3R	-	20634545	20634732	20634618	20634732	20631777	20633713	1128	25,30,41	1,0,3	13,16,24	1,0,1	98	49	1	1	0.926,1.0,0.872	0.867,1.0,0.923	0.003
1129	FBgn0026199	myo	chr4	-	695213	696055	695696	696055	693380	694416	1129	12,11,25	4,0,0	6,9,13	0,0,0	98	49	0.273204	0.837167	0.6,1.0,1.0	1.0,1.0,1.0	-0.133
1130	FBgn0023097	bon	chr3R	+	20606280	20607673	20606280	20607667	20607994	20608078	1130	0,0,3	4,3,6	0,0,1	6,5,5	55	49	0.617921	1	0.0,0.0,0.308	0.0,0.0,0.151	0.052
1131	FBgn0023097	bon	chr3R	+	20608149	20608553	20608149	20608535	20608631	20608761	1131	2,6,16	3,0,0	9,2,3	2,0,0	67	49	0.311905	0.908333	0.328,1.0,1.0	0.767,1.0,1.0	-0.146
1133	FBgn0038811	Pus1	chr3R	-	20592556	20592671	20592560	20592671	20592007	20592493	1133	0,0,0	2,0,3	1,0,1	0,0,0	53	49	1	1	0.0,NA,0.0	1.0,NA,1.0	-1
1135	FBgn0016917	Stat92E	chr3R	-	20538452	20538715	20538544	20538715	20537193	20537463	1135	50,40,130	3,3,16	54,66,100	4,12,9	98	49	0.639792	1	0.893,0.87,0.802	0.871,0.733,0.847	0.038
1136	FBgn0039904	Hcf	chr4	+	359937	360284	359937	359980	360586	361006	1136	57,63,123	6,2,18	33,57,66	20,11,15	98	49	0.00213266	0.0401783	0.826,0.94,0.774	0.452,0.722,0.688	0.226
1137	FBgn0039904	Hcf	chr4	+	359937	360358	359937	359980	360586	361006	1137	23,31,51	6,2,18	18,30,23	20,11,15	98	49	0.00808132	0.096365	0.657,0.886,0.586	0.31,0.577,0.434	0.269
1138	FBgn0039904	Hcf	chr4	+	359937	360358	359937	360284	360586	361006	1138	8,17,23	36,35,85	7,12,15	18,30,45	98	49	0.637352	1	0.1,0.195,0.119	0.163,0.167,0.143	-0.02
1139	FBgn0039904	Hcf	chr4	+	363493	363645	363493	363639	363867	364941	1139	2,8,14	29,30,125	6,16,12	26,18,54	55	49	0.00962267	0.109584	0.058,0.192,0.091	0.171,0.442,0.165	-0.146
1141	FBgn0038475	Keap1	chr3R	-	17079422	17079945	17079872	17079945	17076576	17076893	1141	8,7,7	0,1,1	3,6,15	1,1,1	98	49	0.677968	1	1.0,0.778,0.778	0.6,0.75,0.882	0.108
1143	FBgn0028582	lqf	chr3L	+	7528779	7529198	7528779	7529186	7532671	7532828	1143	4,0,4	139223308	9,6,2	189210254	61	49	0.096124	0.456963	0.023,0.0,0.01	0.037,0.022,0.006	-0.011
1144	FBgn0028582	lqf	chr3L	+	7528779	7529198	7528779	7529186	7533354	7533443	1144	4,0,1	17,29,36	4,8,1	38,55,28	61	49	0.098837	0.464077	0.159,0.0,0.022	0.078,0.105,0.028	-0.01
1145	FBgn0261794	kcc	chr2R	+	23909677	23909833	23909677	23909809	23911676	23911868	1145	13,16,27	15,5,18	8,12,10	6,12,8	73	49	0.471574	1	0.368,0.682,0.502	0.472,0.402,0.456	0.074
1152	FBgn0262527	nsl1	chr3R	+	15793781	15794029	15793781	15793953	15794828	15795579	1152	10,7,37	30,24,58	10,12,15	10,12,15	98	49	0.0151519	0.141852	0.143,0.127,0.242	0.333,0.333,0.333	-0.162
1153	FBgn0262527	nsl1	chr3R	+	15793781	15794049	15793781	15793953	15794828	15795579	1153	9,13,46	30,24,58	14,15,20	10,12,15	98	49	0.00503832	0.0674428	0.13,0.213,0.284	0.412,0.385,0.4	-0.19
1154	FBgn0262527	nsl1	chr3R	+	15793781	15794053	15793781	15793953	15794828	15795579	1154	8,16,58	30,24,58	26,22,21	10,12,15	98	49	0.000808357	0.0192632	0.118,0.25,0.333	0.565,0.478,0.412	-0.251
1155	FBgn0262527	nsl1	chr3R	+	15793781	15794200	15793781	15793953	15794828	15795579	1155	7,8,46	30,24,58	14,14,23	10,12,15	98	49	0.000699129	0.0183943	0.104,0.143,0.284	0.412,0.368,0.434	-0.228
1156	FBgn0262527	nsl1	chr3R	+	15793781	15794049	15793781	15794029	15794828	15795579	1156	2,8,9	3,2,0	4,5,5	0,2,0	69	49	0.0262264	0.203155	0.321,0.74,1.0	1.0,0.64,1.0	-0.193
1157	FBgn0262527	nsl1	chr3R	+	15793781	15794053	15793781	15794029	15794828	15795579	1157	1,11,22	3,2,0	16,12,6	0,2,0	73	49	0.0223716	0.181591	0.183,0.787,1.0	1.0,0.801,1.0	-0.277
1158	FBgn0262527	nsl1	chr3R	+	15793781	15794200	15793781	15794029	15794828	15795579	1158	14,15,34	3,2,0	18,19,29	0,2,0	98	49	0.0448658	0.285272	0.7,0.789,1.0	1.0,0.826,1.0	-0.112
1159	FBgn0262527	nsl1	chr3R	+	15793781	15794053	15793781	15794049	15794828	15795579	1159	1,9,17	2,6,4	12,10,5	0,3,4	53	49	0.253105	0.807848	0.316,0.581,0.797	1.0,0.755,0.536	-0.199
1160	FBgn0262527	nsl1	chr3R	+	15793781	15794200	15793781	15794049	15794828	15795579	1160	16,15,32	2,6,4	14,23,31	0,3,4	98	49	0.164175	0.635866	0.8,0.556,0.8	1.0,0.793,0.795	-0.144
1161	FBgn0262527	nsl1	chr3R	+	15793781	15794200	15793781	15794053	15794828	15795579	1161	18,15,31	1,9,16	15,23,32	12,9,5	98	49	0.830851	1	0.9,0.455,0.492	0.385,0.561,0.762	0.046
1162	FBgn0262527	nsl1	chr3R	+	15798086	15798410	15798086	15798404	15798720	15799036	1162	0,0,1	2,0,0	1,0,0	0,0,0	55	49	1	1	0.0,NA,1.0	1.0,NA,NA	-0.5
1163	FBgn0262527	nsl1	chr3R	+	15798086	15798467	15798086	15798404	15798720	15799036	1163	24,20,13	2,0,0	16,7,8	0,0,0	98	49	1	1	0.857,1.0,1.0	1.0,1.0,1.0	-0.048
1164	FBgn0262527	nsl1	chr3R	+	15798086	15798477	15798086	15798404	15798720	15799036	1164	28,22,23	2,0,0	22,6,10	0,0,0	98	49	1	1	0.875,1.0,1.0	1.0,1.0,1.0	-0.042
1167	FBgn0262527	nsl1	chr3R	+	15798086	15798477	15798086	15798467	15798720	15799036	1167	4,4,11	0,2,1	6,1,3	0,2,1	59	49	0.928946	1	1.0,0.624,0.901	1.0,0.293,0.714	0.173
1168	FBgn0262527	nsl1	chr3R	+	15798086	15798410	15798086	15798404	15798723	15799036	1168	0,0,1	1,0,0	1,0,0	0,0,0	55	49	1	1	0.0,NA,1.0	1.0,NA,NA	-0.5
1169	FBgn0262527	nsl1	chr3R	+	15798086	15798467	15798086	15798404	15798723	15799036	1169	24,18,12	1,0,0	16,5,7	0,0,0	98	49	1	1	0.923,1.0,1.0	1.0,1.0,1.0	-0.026
1170	FBgn0262527	nsl1	chr3R	+	15798086	15798477	15798086	15798404	15798723	15799036	1170	24,22,19	1,0,0	22,6,8	0,0,0	98	49	1	1	0.923,1.0,1.0	1.0,1.0,1.0	-0.026
1175	FBgn0038738	CG4572	chr3R	-	19864275	19864393	19864324	19864393	19862516	19864191	1175	1,0,0	3,0,2	0,1,0	1,2,1	98	49	1	1	0.143,NA,0.0	0.0,0.2,0.0	0.005
1176	FBgn0028497	CG3530	chr2R	-	23392980	23393480	23393363	23393480	23391740	23391903	1176	21,18,36	27,20,51	6,11,14	9,15,16	98	49	0.873036	1	0.28,0.31,0.261	0.25,0.268,0.304	0.01
1177	FBgn0024963	GluClalpha	chr3R	+	19764248	19764428	19764248	19764413	19765632	19765751	1177	0,0,1	0,0,0	0,0,0	2,0,0	64	49	1	1	NA,NA,1.0	0.0,NA,NA	1
1180	FBgn0030089	AP-1gamma	chrX	+	9109549	9109756	9109549	9109694	9110821	9111005	1180	27,42,78	0,9,8	32,30,64	3,1,3	98	49	0.100158	0.465978	1.0,0.7,0.83	0.842,0.937,0.914	-0.054
1181	FBgn0030089	AP-1gamma	chrX	+	9109549	9109987	9109549	9109694	9110821	9111005	1181	36,60,111	0,9,8	49,64,80	3,1,3	98	49	0.0541428	0.316215	1.0,0.769,0.874	0.891,0.97,0.93	-0.049
1182	FBgn0030089	AP-1gamma	chrX	+	9109549	9109987	9109549	9109756	9110821	9111005	1182	15,23,42	2,2,5	19,38,26	1,1,6	98	49	0.748527	1	0.789,0.852,0.808	0.905,0.95,0.684	-0.03
1183	FBgn0038947	Sar1	chr3R	+	22356684	22356798	22356684	22356749	22357530	22357671	1183	0,0,5	8,10,8	3,6,1	3,1,9	98	49	0.0305178	0.220453	0.0,0.0,0.238	0.333,0.75,0.053	-0.299
1184	FBgn0038947	Sar1	chr3R	+	22356684	22357047	22356684	22356749	22357530	22357671	1184	5,6,24	8,10,8	7,5,5	3,1,9	98	49	0.683095	1	0.238,0.231,0.6	0.538,0.714,0.217	-0.133
1185	FBgn0038947	Sar1	chr3R	+	22356684	22357047	22356684	22356798	22357530	22357671	1185	10,10,51	0,0,5	14,20,13	3,6,1	98	49	0.0292449	0.216639	1.0,1.0,0.836	0.7,0.625,0.867	0.215
1187	FBgn0003165	pum	chr3R	-	9237614	9237682	9237616	9237682	9233528	9234664	1187	72,83,127	0,2,2	100166191	6,7,7	51	49	0.00317916	0.0521656	1.0,0.976,0.984	0.941,0.958,0.963	0.033
1188	FBgn0260003	Dys	chr3R	+	19463532	19463681	19463532	19463639	19464499	19464846	1188	9,9,0	0,0,2	3,4,0	0,0,0	91	49	1	1	1.0,1.0,0.0	1.0,1.0,NA	-0.333
1190	FBgn0035247	metl	chr3L	-	1638908	1639235	1639041	1639235	1637941	1638854	1190	3,0,1	0,0,0	1,6,6	0,1,2	98	49	1	1	1.0,NA,1.0	1.0,0.75,0.6	0.217
1191	FBgn0038693	unc79	chr3R	-	19236829	19237585	19237507	19237585	19235315	19235583	1191	2,1,0	4,2,2	2,0,0	2,1,0	98	49	1	1	0.2,0.2,0.0	0.333,0.0,NA	-0.033
1192	FBgn0027621	Pfrx	chrX	+	19505912	19506241	19505912	19506237	19506482	19509350	1192	3,0,3	0,0,0	4,4,6	0,0,2	53	49	1	1	1.0,NA,1.0	1.0,1.0,0.735	0.088
1195	FBgn0263995	cpo	chr3R	+	17944105	17944286	17944105	17944213	17947193	17947598	1195	8,3,7	2,2,8	7,4,4	1,1,0	98	49	0.000269239	0.00925081	0.667,0.429,0.304	0.778,0.667,1.0	-0.348
1196	FBgn0263995	cpo	chr3R	+	18011096	18011713	18011096	18011255	18012095	18012150	1196	3,1,4	0,0,0	3,2,4	0,1,0	98	49	1	1	1.0,1.0,1.0	1.0,0.5,1.0	0.167
1197	FBgn0263995	cpo	chr3R	+	18011096	18011713	18011096	18011255	18013147	18015779	1197	6,3,5	3,3,0	4,1,4	0,0,0	98	49	7.12626e-05	0.00310705	0.5,0.333,1.0	1.0,1.0,1.0	-0.389
1198	FBgn0067864	Patj	chr3L	+	1798802	1798953	1798802	1798923	1799009	1800699	1198	7,7,18	0,0,0	16,6,13	1,0,0	79	49	1	1	1.0,1.0,1.0	0.908,1.0,1.0	0.031
1199	FBgn0039714	Zip99C	chr3R	-	29868532	29868895	29868643	29868895	29865056	29865399	1199	5,12,14	0,1,0	0,3,4	0,0,0	98	49	1	1	1.0,0.857,1.0	NA,1.0,1.0	-0.048
1202	FBgn0052280	CG32280	chr3L	+	3165180	3165254	3165180	3165221	3167941	3168265	1202	3,0,3	1,0,0	0,0,3	0,1,0	82	49	1	1	0.642,NA,1.0	NA,0.0,1.0	0.321
1204	FBgn0052280	CG32280	chr3L	+	3165180	3165389	3165180	3165254	3167941	3168265	1204	0,1,0	3,0,3	0,0,0	0,0,3	98	49	1	1	0.0,1.0,0.0	NA,NA,0.0	0.333
1205	FBgn0051140	CG31140	chr3R	+	23963179	23963223	23963179	23963211	23965799	23966702	1205	1,0,0	3,2,7	4,0,0	6,0,1	61	49	1	1	0.211,0.0,0.0	0.349,NA,0.0	-0.104
1206	FBgn0051140	CG31140	chr3R	+	23963179	23963233	23963179	23963211	23965799	23966702	1206	1,0,0	3,2,7	0,0,0	6,0,1	71	49	1	1	0.187,0.0,0.0	0.0,NA,0.0	0.062
1207	FBgn0051140	CG31140	chr3R	+	23963179	23963233	23963179	23963223	23965799	23966702	1207	1,0,0	1,0,0	0,0,0	4,0,0	59	49	1	1	0.454,NA,NA	0.0,NA,NA	0.454
1208	FBgn0051140	CG31140	chr3R	+	23963179	23963223	23963179	23963211	23965804	23966702	1208	0,2,0	0,3,0	0,2,0	0,3,1	61	49	1	1	NA,0.349,NA	NA,0.349,0.0	0.174
1209	FBgn0051140	CG31140	chr3R	+	23977935	23978211	23977935	23978115	23978949	23979235	1209	40,29,79	23,8,52	35,32,31	6,18,13	98	49	0.324887	0.931913	0.465,0.644,0.432	0.745,0.471,0.544	-0.073
1210	FBgn0261550	CG42668	chr3R	+	20309343	20309666	20309343	20309630	20309903	20310638	1210	0,2,4	5,4,9	0,2,1	4,1,2	85	49	0.395331	1	0.0,0.224,0.204	0.0,0.536,0.224	-0.111
1211	FBgn0261550	CG42668	chr3R	+	20320214	20320874	20320214	20320451	20321475	20321636	1211	60,45,144	6,0,4	62,69,50	1,0,2	98	49	0.0306265	0.220453	0.833,1.0,0.947	0.969,1.0,0.926	-0.038
1212	FBgn0028704	Nckx30C	chr2L	-	9732915	9733532	9732954	9733532	9727027	9727256	1212	8,2,13	3,3,4	7,0,1	2,1,1	88	49	0.461377	1	0.598,0.271,0.644	0.661,0.0,0.358	0.165
1213	FBgn0028704	Nckx30C	chr2L	-	9746406	9746495	9746433	9746495	9742374	9744230	1213	1,0,1	4,1,5	0,0,0	6,7,7	76	49	1	1	0.139,0.0,0.114	0.0,0.0,0.0	0.084
1215	FBgn0036624	RAF2	chr3L	+	16386326	16386570	16386326	16386494	16386625	16386956	1215	3,0,4	0,0,0	3,6,11	0,0,1	98	49	1	1	1.0,NA,1.0	1.0,1.0,0.846	0.051
1217	FBgn0013576	mtd	chr3R	-	5296146	5296635	5296164	5296635	5295856	5295963	1217	65,70,198	3,10,16	67,78,77	1,0,3	67	49	2.97125e-05	0.00156349	0.941,0.837,0.901	0.98,1.0,0.949	-0.083
1218	FBgn0013576	mtd	chr3R	-	5323438	5323847	5323664	5323847	5322987	5323125	1218	155147285	0,1,4	79,134,91	4,0,2	98	49	0.258552	0.820271	1.0,0.987,0.973	0.908,1.0,0.958	0.031
1219	FBgn0013576	mtd	chr3R	-	5323438	5323847	5323691	5323847	5322987	5323125	1219	153153282	10,1,2	81,121,91	0,0,0	98	49	0.00313721	0.0520368	0.884,0.987,0.986	1.0,1.0,1.0	-0.048
1220	FBgn0013576	mtd	chr3R	-	5323438	5323847	5323738	5323847	5322987	5323125	1220	138137251	2,0,0	80,88,86	0,2,0	98	49	1	1	0.972,1.0,1.0	1.0,0.957,1.0	0.005
1221	FBgn0013576	mtd	chr3R	-	5323664	5323847	5323691	5323847	5322987	5323125	1221	26,33,66	10,1,2	32,16,26	0,0,0	76	49	3.75317e-05	0.00190911	0.626,0.955,0.955	1.0,1.0,1.0	-0.155
1222	FBgn0013576	mtd	chr3R	-	5323664	5323847	5323738	5323847	5322987	5323125	1222	56,66,135	2,0,0	53,36,46	0,2,0	98	49	1	1	0.933,1.0,1.0	1.0,0.9,1.0	0.011
1223	FBgn0013576	mtd	chr3R	-	5323691	5323847	5323738	5323847	5322987	5323125	1223	40,34,71	2,0,0	21,20,20	0,2,0	96	49	1	1	0.911,1.0,1.0	1.0,0.836,1.0	0.025
1225	FBgn0040324	Ephrin	chr4	+	571754	571966	571754	571863	573612	574428	1225	14,16,33	2,8,6	13,13,14	6,1,0	98	49	0.229796	0.764128	0.778,0.5,0.733	0.52,0.867,1.0	-0.125
1226	FBgn0040324	Ephrin	chr4	+	571754	572171	571754	571863	573612	574428	1226	22,16,47	2,8,6	20,18,29	6,1,0	98	49	0.149171	0.592798	0.846,0.5,0.797	0.625,0.9,1.0	-0.127
1227	FBgn0040324	Ephrin	chr4	+	571754	572171	571754	571966	573612	574428	1227	36,21,74	2,6,6	34,24,45	1,3,1	98	49	0.0467473	0.290545	0.9,0.636,0.86	0.944,0.8,0.957	-0.102
1229	FBgn0086711	mol	chr2L	-	14996713	14997559	14997515	14997559	14993898	14994035	1229	1,0,0	0,0,0	0,0,0	1,0,0	98	49	1	1	1.0,NA,NA	0.0,NA,NA	1
1230	FBgn0086711	mol	chr2L	-	14997270	14997559	14997515	14997559	14993898	14994035	1230	1,0,0	0,0,0	0,0,0	1,0,0	98	49	1	1	1.0,NA,NA	0.0,NA,NA	1
1232	FBgn0003261	Rm62	chr3R	-	6002062	6003911	6003672	6003911	6001557	6001736	1232	155110256	29,6,28	112117140	13,12,19	98	49	0.911583	1	0.728,0.902,0.821	0.812,0.83,0.787	0.007
1233	FBgn0003261	Rm62	chr3R	-	6008550	6008579	6008555	6008579	6008036	6008306	1233	42,48,109	0,0,2	44,21,47	0,0,1	54	49	1	1	1.0,1.0,0.98	1.0,1.0,0.977	0.001
1234	FBgn0014396	tim	chr2L	-	3507188	3507218	3507195	3507218	3506557	3506756	1234	6,5,28	7,21,42	191258172	310404400	56	49	0.74058	1	0.429,0.172,0.368	0.35,0.358,0.273	-0.004
1235	FBgn0014396	tim	chr2L	-	3507765	3508119	3508053	3508119	3506557	3506756	1235	1,4,9	3,0,3	48,78,75	18,19,14	98	49	0.747362	1	0.143,1.0,0.6	0.571,0.672,0.728	-0.076
1237	FBgn0027492	wdb	chr3R	-	27581588	27582241	27582001	27582241	27568278	27568591	1237	86,75,186	7,16,20	69,64,111	15,11,7	98	49	0.80743	1	0.86,0.701,0.823	0.697,0.744,0.888	0.018
1238	FBgn0027492	wdb	chr3R	-	27581680	27582241	27582001	27582241	27568278	27568591	1238	86,75,186	7,16,20	68,64,110	15,11,7	98	49	0.787765	1	0.86,0.701,0.823	0.694,0.744,0.887	0.02
1239	FBgn0027492	wdb	chr3R	-	27581588	27582241	27582001	27582241	27580156	27580325	1239	86,75,187	12,6,7	68,64,110	1,2,6	98	49	0.0334153	0.228663	0.782,0.862,0.93	0.971,0.941,0.902	-0.08
1240	FBgn0003429	slo	chr3R	+	24664896	24665424	24664896	24665085	24669540	24669879	1240	123111251	169211421	123186206	171179242	98	49	0.00273514	0.0468969	0.267,0.208,0.23	0.265,0.342,0.299	-0.067
1243	FBgn0032666	CG5758	chr2L	+	18119994	18120204	18119994	18120072	18123348	18123908	1243	38,68,104	33,42,40	47,45,41	30,35,31	98	49	0.331932	0.938375	0.365,0.447,0.565	0.439,0.391,0.398	0.05
1244	FBgn0032666	CG5758	chr2L	+	18122527	18122920	18122527	18122588	18123348	18123908	1244	40,43,100	9,15,4	33,34,44	4,20,5	98	49	0.502658	1	0.69,0.589,0.926	0.805,0.459,0.815	0.042
1246	FBgn0038610	CG7675	chr3R	-	18381031	18381178	18381079	18381178	18379225	18379364	1246	12,0,12	0,0,0	1,2,6	2,0,0	97	49	1	1	1.0,NA,1.0	0.202,1.0,1.0	0.266
1248	FBgn0026409	Mpcp2	chr3L	+	14537725	14537848	14537725	14537834	14538003	14538421	1248	3,2,5	0,0,0	3,7,3	2,0,0	63	49	0.851352	1	1.0,1.0,1.0	0.538,1.0,1.0	0.154
1253	FBgn0038143	CG9813	chr3R	-	13379433	13379775	13379619	13379775	13379002	13379110	1253	211175450	66,64,182	208265519	86,67,136	98	49	0.173661	0.654336	0.615,0.578,0.553	0.547,0.664,0.656	-0.04
1254	FBgn0038143	CG9813	chr3R	-	13379433	13379775	13379684	13379775	13379002	13379110	1254	149150277	15,12,25	171211338	8,11,19	98	49	0.0198893	0.168144	0.832,0.862,0.847	0.914,0.906,0.899	-0.059
1255	FBgn0038143	CG9813	chr3R	-	13379433	13379775	13379689	13379775	13379002	13379110	1255	140145264	38,38,80	162201325	39,47,64	98	49	0.100118	0.465978	0.648,0.656,0.623	0.675,0.681,0.717	-0.049
1256	FBgn0038143	CG9813	chr3R	-	13379619	13379775	13379684	13379775	13379002	13379110	1256	107142202	15,12,25	153157198	8,11,19	98	49	0.0599334	0.336197	0.781,0.855,0.802	0.905,0.877,0.839	-0.061
1257	FBgn0038143	CG9813	chr3R	-	13379619	13379775	13379689	13379775	13379002	13379110	1257	107142202	38,38,80	153157198	39,47,64	98	49	0.351321	0.969468	0.585,0.651,0.558	0.662,0.625,0.607	-0.033
1258	FBgn0038143	CG9813	chr3R	-	13379684	13379775	13379689	13379775	13379002	13379110	1258	15,12,25	38,38,80	8,11,19	39,47,64	54	49	0.252606	0.807848	0.264,0.223,0.221	0.157,0.175,0.212	0.055
1260	FBgn0033224	Nop17l	chr2R	-	7805100	7805566	7805421	7805566	7803511	7804938	1260	5,6,22	4,0,1	7,7,14	1,0,0	98	49	0.0172474	0.155662	0.385,1.0,0.917	0.778,1.0,1.0	-0.159
1261	FBgn0038063	Octbeta2R	chr3R	-	12595394	12595725	12595560	12595725	12560400	12561804	1261	4,2,5	0,0,2	3,1,4	2,2,0	98	49	0.0139001	0.13795	1.0,1.0,0.556	0.429,0.2,1.0	0.309
1262	FBgn0015754	Lis-1	chr2R	+	16178825	16178952	16178825	16178877	16181980	16182090	1262	27,11,49	0,0,1	13,16,15	0,1,0	98	49	1	1	1.0,1.0,0.961	1.0,0.889,1.0	0.024
1270	FBgn0035028	Start1	chr2R	+	24574558	24574900	24574558	24574733	24574958	24575089	1270	25,22,43	0,0,0	11,25,43	0,0,3	98	49	0.690894	1	1.0,1.0,1.0	1.0,1.0,0.878	0.041
1271	FBgn0033484	CG2269	chr2R	+	10087565	10087768	10087565	10087604	10090542	10090799	1271	12,3,4	0,1,2	1,2,0	3,2,2	98	49	1.55174e-05	0.000932238	1.0,0.6,0.5	0.143,0.333,0.0	0.541
1277	FBgn0001235	hth	chr3R	-	10548606	10548654	10548651	10548654	10533910	10534006	1277	1,2,4	2,1,5	0,0,0	1,0,3	94	49	1	1	0.207,0.51,0.294	0.0,NA,0.0	0.337
1278	FBgn0040551	CG11686	chr3R	+	13260355	13260486	13260355	13260418	13261604	13261770	1278	0,2,2	7,6,0	0,2,0	1,0,0	98	49	1	1	0.0,0.143,1.0	0.0,1.0,NA	-0.119
1281	FBgn0004369	Ptp99A	chr3R	+	29471650	29471899	29471650	29471854	29473159	29473440	1281	2,2,11	21,19,43	6,5,8	48,44,55	94	49	0.533611	1	0.047,0.052,0.118	0.061,0.056,0.07	0.01
1282	FBgn0259222	CG42322	chr3R	+	20740107	20740337	20740107	20740324	20746774	20747303	1282	16,12,13	0,0,4	13,10,14	0,6,2	62	49	0.0968846	0.457992	1.0,1.0,0.72	1.0,0.568,0.847	0.102
1283	FBgn0259222	CG42322	chr3R	+	20740107	20740365	20740107	20740324	20746774	20747303	1283	26,13,58	0,0,4	28,20,28	0,6,2	90	49	0.0595784	0.336197	1.0,1.0,0.888	1.0,0.645,0.884	0.12
1284	FBgn0259222	CG42322	chr3R	+	20740107	20740365	20740107	20740337	20746774	20747303	1284	25,12,53	15,11,8	24,16,23	9,6,9	77	49	0.789467	1	0.515,0.41,0.808	0.629,0.629,0.619	-0.048
1286	FBgn0261617	nej	chrX	-	9685502	9685667	9685549	9685667	9682551	9684151	1286	17,21,34	3,1,1	7,16,19	2,8,1	96	49	0.0253222	0.198162	0.743,0.915,0.946	0.641,0.505,0.907	0.184
1287	FBgn0039883	RhoGAP100F	chr3R	+	31834037	31834311	31834037	31834305	31834374	31835477	1287	9,13,23	5,1,5	7,7,9	0,0,0	55	49	5.8097e-06	0.000466611	0.616,0.921,0.804	1.0,1.0,1.0	-0.22
1288	FBgn0039883	RhoGAP100F	chr3R	+	31834037	31834314	31834037	31834305	31834374	31835477	1288	0,2,4	5,1,5	2,4,2	0,0,0	58	49	7.59153e-10	3.86156e-07	0.0,0.628,0.403	1.0,1.0,1.0	-0.656
1289	FBgn0039883	RhoGAP100F	chr3R	+	31834037	31834314	31834037	31834311	31834374	31835477	1289	0,0,3	9,11,22	1,3,2	6,6,9	52	49	0.0237425	0.189423	0.0,0.0,0.114	0.136,0.32,0.173	-0.172
1290	FBgn0039883	RhoGAP100F	chr3R	+	31837773	31838027	31837773	31837904	31839879	31840003	1290	16,14,26	2,0,1	7,16,23	2,3,8	98	49	0.000264563	0.00925081	0.8,1.0,0.929	0.636,0.727,0.59	0.259
1291	FBgn0039594	snu	chr3R	+	28693339	28693627	28693339	28693621	28693953	28694402	1291	19,11,43	132109213	5,3,2	27,20,24	55	49	0.369295	0.993905	0.114,0.082,0.152	0.142,0.118,0.069	0.006
1293	FBgn0039536	unc80	chr3R	+	27666063	27666245	27666063	27666194	27666426	27666539	1293	0,4,10	0,1,2	3,5,3	0,0,1	98	49	1	1	NA,0.667,0.714	1.0,1.0,0.6	-0.176
1294	FBgn0039536	unc80	chr3R	+	27668810	27668916	27668810	27668913	27668972	27669590	1294	0,0,1	5,1,4	0,0,0	2,0,4	52	49	1	1	0.0,0.0,0.191	0.0,NA,0.0	0.064
1296	FBgn0261238	Alh	chr3R	-	7096291	7096820	7096515	7096820	7095579	7095843	1296	15,14,39	0,1,7	12,13,10	4,5,1	98	49	0.0852362	0.421101	1.0,0.875,0.736	0.6,0.565,0.833	0.204
1297	FBgn0261238	Alh	chr3R	-	7096384	7096820	7096515	7096820	7095579	7095843	1297	9,9,29	0,1,7	6,12,8	4,5,1	98	49	0.112494	0.502072	1.0,0.818,0.674	0.429,0.545,0.8	0.239
1298	FBgn0261238	Alh	chr3R	-	7119434	7120882	7119461	7120882	7118957	7119048	1298	9,7,5	39,25,74	4,2,5	21,21,46	76	49	0.454769	1	0.13,0.153,0.042	0.109,0.058,0.065	0.031
1303	FBgn0037702	CG8176	chr3R	+	9517110	9517500	9517110	9517457	9521052	9521350	1303	19,13,31	1,1,0	27,28,34	0,0,0	92	49	1	1	0.91,0.874,1.0	1.0,1.0,1.0	-0.072
1304	FBgn0037702	CG8176	chr3R	+	9522294	9522891	9522294	9522714	9523535	9523796	1304	54,58,125	0,2,0	52,92,136	0,1,0	98	49	1	1	1.0,0.935,1.0	1.0,0.979,1.0	-0.015
1306	FBgn0037912	sea	chr3R	-	11563099	11563292	11563225	11563292	11560851	11561205	1306	0,0,1	0,2,2	4,0,0	1,0,1	98	49	1	1	NA,0.0,0.2	0.667,NA,0.0	-0.234
1307	FBgn0037070	CG11309	chr3L	-	21304289	21304467	21304387	21304467	21303909	21304091	1307	5,4,11	4,1,15	15,10,24	2,0,0	98	49	7.45874e-08	1.62601e-05	0.385,0.667,0.268	0.789,1.0,1.0	-0.49
1313	FBgn0034400	CG15099	chr2R	-	18846497	18846619	18846572	18846619	18845710	18845959	1313	7,18,22	0,0,1	9,12,7	0,0,0	98	49	1	1	1.0,1.0,0.917	1.0,1.0,1.0	-0.028
1314	FBgn0039723	CG15522	chr3R	+	29927254	29927797	29927254	29927517	29927869	29928121	1314	1,0,3	0,0,1	0,0,0	2,0,0	98	49	1	1	1.0,NA,0.6	0.0,NA,NA	0.8
1315	FBgn0039920	CG11360	chr4	+	671141	671616	671141	671166	680439	681135	1315	3,13,12	3,4,13	4,3,14	5,4,3	98	49	0.972284	1	0.333,0.619,0.316	0.286,0.273,0.7	0.003
1316	FBgn0037217	CG14636	chr3R	-	4215122	4215314	4215145	4215314	4204492	4205785	1316	1,1,4	2,8,13	1,7,4	0,6,7	72	49	0.0736974	0.390494	0.254,0.078,0.173	1.0,0.443,0.28	-0.406
1317	FBgn0038251	Hexim	chr3R	+	14659437	14659615	14659437	14659582	14659743	14660310	1317	1,0,1	1,0,2	3,2,0	0,0,0	82	49	1	1	0.374,NA,0.23	1.0,1.0,NA	-0.698
1319	FBgn0259212	cno	chr3R	-	5216932	5217456	5216937	5217456	5203223	5203434	1319	196233468	22,24,68	246229275	28,26,49	54	49	0.611237	1	0.89,0.898,0.862	0.889,0.889,0.836	0.012
1320	FBgn0011224	heph	chr3R	-	31865750	31866036	31865762	31866036	31865131	31865325	1320	8,5,10	9,1,6	5,6,2	5,1,7	61	49	0.583722	1	0.417,0.801,0.572	0.445,0.828,0.187	0.11
1321	FBgn0011224	heph	chr3R	-	31931774	31932614	31932071	31932614	31881747	31881871	1321	13,3,19	0,0,1	5,3,3	0,0,0	98	49	1	1	1.0,1.0,0.905	1.0,1.0,1.0	-0.032
1322	FBgn0011224	heph	chr3R	-	31931774	31932614	31932071	31932614	31921632	31921674	1322	9,4,14	1,0,6	5,3,3	0,2,0	98	49	0.0161	0.148004	0.818,1.0,0.538	1.0,0.429,1.0	-0.024
1323	FBgn0011224	heph	chr3R	-	31936689	31937392	31937269	31937392	31935665	31935775	1323	16,13,30	0,0,2	18,13,16	0,0,0	98	49	1	1	1.0,1.0,0.882	1.0,1.0,1.0	-0.039
1329	FBgn0030674	HUWE1	chrX	+	15713900	15714393	15713900	15714381	15714716	15714956	1329	5,9,20	28,31,52	8,8,14	23,18,22	61	49	0.174497	0.655869	0.125,0.189,0.236	0.218,0.263,0.338	-0.09
1332	FBgn0030674	HUWE1	chrX	+	15721545	15723157	15721545	15723124	15723232	15724378	1332	6,3,13	2,4,5	8,7,1	4,0,4	82	49	0.86792	1	0.642,0.309,0.608	0.544,1.0,0.13	-0.038
1333	FBgn0051352	Unc-115a	chr3R	-	9699510	9699920	9699525	9699920	9699050	9699361	1333	2,0,2	0,0,2	0,2,2	0,0,4	64	49	1	1	1.0,NA,0.434	NA,1.0,0.277	0.078
1334	FBgn0051793	CG31793	chr2L	+	19003366	19003879	19003366	19003736	19003947	19004202	1334	6,6,15	0,0,2	7,6,17	0,2,3	98	49	0.0230861	0.185418	1.0,1.0,0.789	1.0,0.6,0.739	0.15
1336	FBgn0261823	Asx	chr2R	+	14503957	14504570	14503957	14504369	14505167	14505482	1336	9,14,43	25,34,68	14,23,34	36,27,43	98	49	0.298119	0.893772	0.153,0.171,0.24	0.163,0.299,0.283	-0.06
1337	FBgn0261823	Asx	chr2R	+	14510222	14510494	14510222	14510463	14511004	14512493	1337	6,3,5	16,10,38	5,1,11	11,6,14	80	49	0.0761099	0.396829	0.187,0.155,0.075	0.218,0.093,0.325	-0.073
1339	FBgn0002413	dco	chr3R	-	31060374	31061210	31061076	31061210	31058539	31058627	1339	101126194	1,0,3	203198122	3,6,2	98	49	0.0461727	0.290545	0.981,1.0,0.97	0.971,0.943,0.968	0.023
1340	FBgn0002413	dco	chr3R	-	31061069	31061210	31061076	31061210	31060374	31060464	1340	5,0,5	25,47,50	8,0,3	28,32,22	56	49	0.358317	0.977114	0.149,0.0,0.08	0.2,0.0,0.107	-0.026
1343	FBgn0000541	E(bx)	chr3L	-	246382	246912	246427	246912	245927	246323	1343	15,24,41	2,1,0	15,11,26	0,0,0	94	49	0.850508	1	0.796,0.926,1.0	1.0,1.0,1.0	-0.093
1344	FBgn0000541	E(bx)	chr3L	-	246382	246912	246794	246912	245927	246323	1344	36,50,113	34,34,97	33,37,66	25,46,79	98	49	0.159904	0.626456	0.346,0.424,0.368	0.398,0.287,0.295	0.053
1345	FBgn0000541	E(bx)	chr3L	-	246382	246912	246885	246912	245927	246323	1345	21,19,52	3,2,5	17,14,33	4,3,4	98	49	0.353149	0.972156	0.778,0.826,0.839	0.68,0.7,0.805	0.086
1346	FBgn0000541	E(bx)	chr3L	-	246427	246912	246794	246912	245927	246323	1346	26,40,86	34,34,97	19,30,50	25,46,79	98	49	0.0845274	0.421101	0.277,0.37,0.307	0.275,0.246,0.24	0.064
1347	FBgn0000541	E(bx)	chr3L	-	246427	246912	246885	246912	245927	246323	1347	11,9,25	3,2,5	3,7,17	4,3,4	98	49	0.206361	0.732341	0.647,0.692,0.714	0.273,0.538,0.68	0.187
1348	FBgn0000541	E(bx)	chr3L	-	246794	246912	246885	246912	245927	246323	1348	34,34,98	3,2,5	25,46,84	4,3,4	98	49	0.957701	1	0.85,0.895,0.907	0.758,0.885,0.913	0.032
1349	FBgn0259214	PMCA	chr4	-	358549	358657	358631	358657	355309	355481	1349	365396887	11,8,28	296282334	9,6,26	98	49	0.0743893	0.391986	0.943,0.961,0.941	0.943,0.959,0.865	0.026
1351	FBgn0261954	east	chrX	+	2018079	2018209	2018079	2018086	2018704	2018938	1351	33,32,88	0,0,1	43,51,60	0,0,0	98	49	1	1	1.0,1.0,0.978	1.0,1.0,1.0	-0.007
1359	FBgn0032946	nrv3	chr2L	+	21380132	21380478	21380132	21380361	21382018	21382330	1359	4974231436	196296653	333275474	155156377	98	49	0.254171	0.808051	0.559,0.417,0.524	0.518,0.468,0.386	0.043
1360	FBgn0032946	nrv3	chr2L	+	21380132	21380478	21380132	21380361	21382041	21382330	1360	4093141162	1,0,0	252218365	2,1,1	98	49	1	1	0.995,1.0,1.0	0.984,0.991,0.995	0.008
1361	FBgn0032946	nrv3	chr2L	+	21380132	21380478	21380132	21380361	21384454	21384595	1361	4093141163	0,0,4	252218368	0,0,1	98	49	1	1	1.0,1.0,0.993	1.0,1.0,0.995	-0.001
1362	FBgn0085436	Not1	chr2R	-	9570213	9572783	9570219	9572783	9568984	9570156	1362	30,20,54	4,3,7	36,22,36	3,1,3	55	49	0.125223	0.524975	0.87,0.856,0.873	0.914,0.951,0.914	-0.06
1363	FBgn0267791	HnRNP-K	chr2R	+	20605681	20605876	20605681	20605851	20606443	20606854	1363	1,3,7	22,44,74	3,1,8	33,20,42	74	49	0.338537	0.947903	0.029,0.043,0.059	0.057,0.032,0.112	-0.023
1364	FBgn0083962	CG34126	chr2L	+	4987158	4987318	4987158	4987240	4987906	4988048	1364	115143282	6,1,3	93,91,141	2,5,2	98	49	0.553964	1	0.906,0.986,0.979	0.959,0.901,0.972	0.013
1368	FBgn0264785	Hph	chr3R	+	5264938	5265637	5264938	5265202	5266752	5267032	1368	203249667	8,22,47	304249382	17,12,29	98	49	0.575791	1	0.927,0.85,0.876	0.899,0.912,0.868	-0.009
1373	FBgn0038881	CG16791	chr3R	-	21334526	21334768	21334703	21334768	21324103	21324217	1373	146179330	8,14,29	207165281	8,12,7	98	49	0.0113946	0.119097	0.901,0.865,0.851	0.928,0.873,0.953	-0.046
1374	FBgn0038881	CG16791	chr3R	-	21334526	21334768	21334703	21334768	21324103	21324226	1374	160194369	2,1,6	221172291	0,2,4	98	49	0.411098	1	0.976,0.99,0.969	1.0,0.977,0.973	-0.005
1375	FBgn0260005	wtrw	chr3R	+	7891330	7891571	7891330	7891484	7894368	7894630	1375	0,3,1	0,2,0	0,1,7	0,0,2	98	49	1	1	NA,0.429,1.0	NA,1.0,0.636	-0.104
1376	FBgn0086675	fne	chrX	+	12917476	12918013	12917476	12917814	12918576	12919709	1376	5,0,2	2,0,3	0,0,2	0,2,1	98	49	1	1	0.556,NA,0.25	NA,0.0,0.5	0.153
1377	FBgn0086675	fne	chrX	+	12939014	12939249	12939014	12939242	12941719	12942856	1377	2,0,3	5,11,8	0,0,0	0,4,2	56	49	1	1	0.259,0.0,0.247	NA,0.0,0.0	0.169
1378	FBgn0086675	fne	chrX	+	12941719	12942856	12941719	12942847	12943085	12943130	1378	4,2,5	5,0,10	4,0,0	2,2,0	58	49	1	1	0.403,1.0,0.297	0.628,0.0,NA	0.253
1380	FBgn0028697	RpL15	chr3L	+	27267255	27267459	27267255	27267283	27267591	27267918	1380	25,8,47	25,11,28	13,15,36	9,6,9	98	49	0.0359154	0.23877	0.333,0.267,0.456	0.419,0.556,0.667	-0.195
1383	FBgn0031077	THADA	chrX	-	19865079	19865262	19865084	19865262	19864727	19865009	1383	0,0,1	0,0,6	0,1,0	0,1,0	54	49	1	1	NA,NA,0.131	NA,0.476,NA	-0.345
1385	FBgn0038268	CG3631	chr3R	+	14879456	14879765	14879456	14879760	14879831	14880043	1385	1,0,0	0,1,1	0,0,0	0,0,3	54	49	1	1	1.0,0.0,0.0	NA,NA,0.0	0.333
1387	FBgn0000319	Chc	chrX	-	15835227	15835490	15835286	15835490	15834122	15834371	1387	11,28,57	8,8,11	19,17,33	4,0,11	98	49	0.228702	0.764128	0.407,0.636,0.722	0.704,1.0,0.6	-0.18
1388	FBgn0000319	Chc	chrX	-	15835227	15835490	15835324	15835490	15834122	15834371	1388	27,47,90	34,23,63	34,26,57	35,32,49	98	49	0.245794	0.794282	0.284,0.505,0.417	0.327,0.289,0.368	0.074
1390	FBgn0000319	Chc	chrX	-	15835227	15835490	15835443	15835490	15834122	15834371	1390	32,48,60	0,0,0	28,28,34	0,1,0	98	49	1	1	1.0,1.0,1.0	1.0,0.933,1.0	0.022
1391	FBgn0000319	Chc	chrX	-	15835286	15835490	15835324	15835490	15834122	15834371	1391	24,27,44	34,23,63	19,9,35	35,32,49	87	49	0.0872129	0.429312	0.284,0.398,0.282	0.234,0.137,0.287	0.102
1393	FBgn0000319	Chc	chrX	-	15835286	15835490	15835443	15835490	15834122	15834371	1393	39,56,70	0,0,0	32,28,45	0,1,0	98	49	1	1	1.0,1.0,1.0	1.0,0.933,1.0	0.022
1395	FBgn0000319	Chc	chrX	-	15835324	15835490	15835443	15835490	15834122	15834371	1395	56,57,105	0,0,0	54,55,71	0,1,0	98	49	1	1	1.0,1.0,1.0	1.0,0.965,1.0	0.012
1396	FBgn0000319	Chc	chrX	-	15835337	15835490	15835443	15835490	15834122	15834371	1396	13,26,28	0,0,0	14,17,18	0,1,0	98	49	1	1	1.0,1.0,1.0	1.0,0.895,1.0	0.035
1397	FBgn0017550	Rga	chr3R	-	5609631	5609881	5609649	5609881	5608449	5609019	1397	5,1,4	0,0,4	0,3,1	2,2,1	67	49	0.0105504	0.115	1.0,1.0,0.422	0.0,0.523,0.422	0.492
1404	FBgn0038318	CG6236	chr3R	-	15328127	15328269	15328154	15328269	15327926	15328062	1404	0,1,3	0,4,1	0,1,2	3,0,3	76	49	1	1	NA,0.139,0.659	0.0,1.0,0.301	-0.035
1405	FBgn0027561	CG18659	chr2R	-	9124743	9126066	9125550	9126066	9123303	9124145	1405	26,21,49	3,4,15	23,22,31	7,2,9	98	49	0.988546	1	0.812,0.724,0.62	0.622,0.846,0.633	0.018
1406	FBgn0086372	lap	chr3R	+	7192720	7193012	7192720	7192970	7193592	7193688	1406	16,9,21	10,11,13	16,6,11	4,7,14	91	49	0.980218	1	0.463,0.306,0.465	0.683,0.316,0.297	-0.021
1408	FBgn0003867	tsl	chr3R	-	21781987	21782536	21782483	21782536	21779551	21779783	1408	5,5,8	6,1,6	0,0,1	1,2,3	98	49	1.14995e-05	0.000762969	0.294,0.714,0.4	0.0,0.0,0.143	0.422
1411	FBgn0039026	CG7029	chr3R	+	22784466	22785423	22784466	22785405	22787005	22788517	1411	6,2,5	5,0,5	8,10,5	5,0,1	67	49	0.162775	0.632047	0.467,1.0,0.422	0.539,1.0,0.785	-0.145
1413	FBgn0042111	CG18766	chr3R	-	27245016	27245249	27245189	27245249	27243822	27243944	1413	12,25,34	0,2,1	19,13,19	0,0,0	98	49	0.572866	1	1.0,0.862,0.944	1.0,1.0,1.0	-0.065
1414	FBgn0032305	CG6700	chr2L	-	10842380	10842597	10842384	10842597	10840866	10842273	1414	20,16,21	4,1,7	17,18,11	6,6,4	53	49	0.227292	0.763983	0.822,0.937,0.735	0.724,0.735,0.718	0.106
1415	FBgn0028577	hfp	chr3L	-	1501345	1501397	1501350	1501397	1499042	1499337	1415	2,3,7	1,0,1	3,3,1	0,0,0	54	49	1	1	0.645,1.0,0.864	1.0,1.0,1.0	-0.164
1416	FBgn0028577	hfp	chr3L	-	1501345	1501406	1501350	1501406	1499771	1499879	1416	2,3,7	0,0,0	4,3,1	0,0,1	54	49	1	1	1.0,1.0,1.0	1.0,1.0,0.476	0.175
1417	FBgn0028577	hfp	chr3L	-	1501169	1501406	1501345	1501406	1500244	1500388	1417	62106144	7,0,4	26,56,129	0,1,3	98	49	0.0951123	0.453567	0.816,1.0,0.947	1.0,0.966,0.956	-0.053
1418	FBgn0028577	hfp	chr3L	-	1501169	1501406	1501350	1501406	1500244	1500388	1418	63109151	0,1,1	28,57,128	1,1,1	98	49	0.626913	1	1.0,0.982,0.987	0.933,0.966,0.985	0.028
1419	FBgn0028577	hfp	chr3L	-	1501345	1501406	1501350	1501406	1500244	1500388	1419	9,3,11	0,1,1	3,4,4	1,1,1	54	49	0.032417	0.223839	1.0,0.731,0.909	0.731,0.784,0.784	0.114
1420	FBgn0086768	Pcmt	chr3R	-	5553225	5553675	5553270	5553675	5552822	5553045	1420	1,0,1	6,3,1	0,1,0	13,4,4	94	49	1	1	0.08,0.0,0.343	0.0,0.115,0.0	0.103
1421	FBgn0036994	CG5199	chr3L	-	20452672	20452864	20452676	20452864	20451874	20452599	1421	2,0,3	0,0,0	2,1,4	0,0,1	53	49	1	1	1.0,NA,1.0	1.0,1.0,0.787	0.071
1423	FBgn0250839	CG2016	chr3R	-	4960667	4960973	4960893	4960973	4959903	4960022	1423	44,42,159	26,10,24	30,17,35	4,3,11	98	49	0.447591	1	0.458,0.677,0.768	0.789,0.739,0.614	-0.08
1425	FBgn0015218	eIF4E1	chr3L	-	9402209	9402460	9402279	9402460	9401039	9401606	1425	15,23,54	9,1,11	17,20,17	1,2,2	98	49	0.0545662	0.316609	0.455,0.92,0.711	0.895,0.833,0.81	-0.151
1429	FBgn0001169	H	chr3R	+	20621937	20622498	20621937	20622127	20622583	20623298	1429	28,13,36	0,0,5	20,27,23	0,2,3	98	49	0.212186	0.741667	1.0,1.0,0.783	1.0,0.871,0.793	0.04
1432	FBgn0053208	Mical	chr3R	-	10015174	10015595	10015183	10015595	10014989	10015105	1432	53,59,97	3,1,1	44,44,43	2,4,7	58	49	0.00266361	0.0461894	0.937,0.98,0.988	0.949,0.903,0.838	0.072
1434	FBgn0250753	kra	chr3R	-	5600037	5600571	5600287	5600571	5599115	5599364	1434	51,61,181	4,6,8	60,55,61	0,4,2	98	49	0.0660082	0.359745	0.864,0.836,0.919	1.0,0.873,0.938	-0.064
1435	FBgn0039902	Zip102B	chr4	-	313698	313913	313747	313913	313356	313642	1435	6,3,11	6,0,1	3,3,7	5,1,1	98	49	0.326914	0.934214	0.333,1.0,0.846	0.231,0.6,0.778	0.19
1437	FBgn0037288	CG14661	chr3R	-	4955037	4955252	4955100	4955252	4954335	4954430	1437	0,0,2	5,3,11	0,0,0	4,1,3	98	49	1	1	0.0,0.0,0.083	0.0,0.0,0.0	0.028
1438	FBgn0029864	CG15894	chrX	+	6317420	6317741	6317420	6317555	6320488	6320998	1438	1,3,9	0,0,0	0,7,2	1,0,0	98	49	1	1	1.0,1.0,1.0	0.0,1.0,1.0	0.333
1441	FBgn0033609	Fbl6	chr2R	-	11289067	11289772	11289392	11289772	11287644	11288560	1441	15,10,29	5,16,18	11,11,12	8,4,4	98	49	0.355688	0.97447	0.6,0.238,0.446	0.407,0.579,0.6	-0.101
1442	FBgn0033609	Fbl6	chr2R	-	11289067	11289772	11289669	11289772	11287644	11288560	1442	18,18,27	0,0,2	16,18,11	0,0,1	98	49	1	1	1.0,1.0,0.871	1.0,1.0,0.846	0.008
1443	FBgn0033609	Fbl6	chr2R	-	11289392	11289772	11289669	11289772	11287644	11288560	1443	23,30,41	0,0,2	23,21,14	0,0,1	98	49	1	1	1.0,1.0,0.911	1.0,1.0,0.875	0.012
1444	FBgn0035145	MED14	chr3L	+	594353	594851	594353	594845	594915	595283	1444	1,0,0	10,13,27	0,0,1	7,7,11	55	49	1	1	0.082,0.0,0.0	0.0,0.0,0.075	0.002
1445	FBgn0037234	CG9795	chr3R	+	4319682	4319890	4319682	4319856	4321844	4322047	1445	31,15,41	2,1,0	12,14,34	3,0,0	83	49	0.270699	0.837167	0.901,0.899,1.0	0.703,1.0,1.0	0.032
1446	FBgn0037234	CG9795	chr3R	+	4324872	4325489	4324872	4325461	4325696	4326093	1446	23,14,42	0,0,1	17,16,29	0,0,0	77	49	1	1	1.0,1.0,0.964	1.0,1.0,1.0	-0.012
1451	FBgn0004636	Rap1	chr3L	-	1861929	1862239	1862060	1862239	1859114	1861676	1451	9,9,11	4,3,8	3,15,10	6,2,5	98	49	0.965568	1	0.529,0.6,0.407	0.2,0.789,0.5	0.016
1453	FBgn0026630	nes	chr3L	-	19260532	19260679	19260645	19260679	19260114	19260230	1453	0,2,4	2,1,8	0,1,1	0,0,0	98	49	1	1	0.0,0.5,0.2	NA,1.0,1.0	-0.767
1454	FBgn0026630	nes	chr3L	-	19260548	19260679	19260645	19260679	19260114	19260230	1454	2,0,1	2,1,8	0,1,1	0,0,0	98	49	1	1	0.333,0.0,0.059	NA,1.0,1.0	-0.869
1457	FBgn0003567	su(Hw)	chr3R	-	14308275	14308589	14308523	14308589	14307097	14307970	1457	4,3,3	4,4,10	3,7,4	3,8,2	98	49	0.216412	0.746114	0.333,0.273,0.13	0.333,0.304,0.5	-0.134
1458	FBgn0000179	bi	chrX	+	4427134	4427539	4427134	4427352	4428197	4429498	1458	104,78,172	14,15,32	79,79,75	15,19,21	98	49	0.156409	0.616744	0.788,0.722,0.729	0.725,0.675,0.641	0.066
1459	FBgn0000179	bi	chrX	+	4450876	4451039	4450876	4451030	4478147	4478294	1459	0,3,10	7,2,3	2,1,6	7,3,2	58	49	0.845709	1	0.0,0.559,0.738	0.194,0.22,0.717	0.055
1460	FBgn0263120	Acsl	chr2R	+	8672055	8672406	8672055	8672278	8674646	8674871	1460	16,13,60	4,0,0	46,71,115	0,1,0	98	49	0.263986	0.825498	0.667,1.0,1.0	1.0,0.973,1.0	-0.102
1462	FBgn0038874	ETHR	chr3R	+	21247010	21247439	21247010	21247432	21258188	21259023	1462	1,0,6	0,0,0	0,4,2	0,2,0	56	49	1	1	1.0,NA,1.0	NA,0.636,1.0	0.182
1463	FBgn0085427	CG34398	chr2L	+	8898785	8898948	8898785	8898850	8915569	8916053	1463	8,4,2	1,0,0	2,0,0	0,0,0	98	49	1	1	0.8,1.0,1.0	1.0,NA,NA	-0.067
1464	FBgn0085427	CG34398	chr2L	+	8898785	8898948	8898785	8898850	8915660	8916053	1464	5,1,5	2,2,2	2,0,0	2,0,0	98	49	1	1	0.556,0.2,0.556	0.333,NA,NA	0.104
1465	FBgn0085427	CG34398	chr2L	+	8931081	8931316	8931081	8931147	8932900	8933382	1465	9,2,6	2,0,0	2,1,2	1,0,1	98	49	1	1	0.692,1.0,1.0	0.5,1.0,0.5	0.231
1466	FBgn0085427	CG34398	chr2L	+	8931081	8932323	8931081	8931147	8932900	8933382	1466	2,0,3	2,0,0	1,1,1	1,0,1	98	49	1	1	0.333,NA,1.0	0.333,1.0,0.333	0.111
1467	FBgn0085427	CG34398	chr2L	+	8931081	8932323	8931081	8931316	8932900	8933382	1467	1,1,1	7,2,3	2,0,0	1,0,1	98	49	1	1	0.067,0.2,0.143	0.5,NA,0.0	-0.113
1470	FBgn0031673	CG31650	chr2L	-	5042960	5043158	5042983	5043158	5042490	5042890	1470	8,6,15	0,0,5	3,3,5	0,0,0	72	49	0.033877	0.229432	1.0,1.0,0.671	1.0,1.0,1.0	-0.11
1471	FBgn0031673	CG31650	chr2L	-	5042960	5043158	5043077	5043158	5042490	5042890	1471	15,8,24	0,1,0	8,6,8	0,0,0	98	49	1	1	1.0,0.8,1.0	1.0,1.0,1.0	-0.067
1472	FBgn0031673	CG31650	chr2L	-	5042983	5043158	5043077	5043158	5042490	5042890	1472	7,2,14	0,1,0	5,3,3	0,0,0	98	49	1	1	1.0,0.5,1.0	1.0,1.0,1.0	-0.167
1473	FBgn0037387	CG1213	chr3R	+	5843879	5844080	5843879	5843979	5844530	5844703	1473	0,0,0	15,4,7	0,4,0	1,0,8	98	49	0.113679	0.502823	0.0,0.0,0.0	0.0,1.0,0.0	-0.333
1474	FBgn0026080	Tip60	chrX	-	4115296	4116544	4115319	4116544	4115001	4115214	1474	0,1,0	2,1,0	0,0,0	1,1,0	72	49	1	1	0.0,0.405,NA	0.0,0.0,NA	0.203
1476	FBgn0022238	lolal	chr2R	-	18157845	18158018	18157941	18158018	18155891	18156165	1476	0,4,3	0,1,0	1,4,0	0,0,0	98	49	1	1	NA,0.667,1.0	1.0,1.0,NA	-0.166
1478	FBgn0085412	CG34383	chr3R	+	13761307	13761777	13761307	13761767	13762700	13764667	1478	26,51,75	5,15,17	11,12,19	2,0,6	59	49	0.24491	0.794282	0.812,0.738,0.786	0.82,1.0,0.725	-0.07
1479	FBgn0023172	RhoGEF2	chr2R	+	17027189	17027339	17027189	17027328	17028672	17029021	1479	32,89,45	6,9,6	42,52,42	8,4,15	60	49	0.231236	0.766875	0.813,0.89,0.86	0.811,0.914,0.696	0.047
1480	FBgn0250823	gish	chr3R	+	16280888	16281024	16280888	16281011	16282080	16282408	1480	177118703	29,24,140	321268479	94,92,155	62	49	0.000113535	0.00455932	0.828,0.795,0.799	0.73,0.697,0.71	0.095
1482	FBgn0263289	scrib	chr3R	+	26536349	26536419	26536349	26536397	26537370	26537784	1482	5,1,10	21,20,38	2,3,3	18,20,29	71	49	0.204736	0.73005	0.141,0.033,0.154	0.071,0.094,0.067	0.032
1483	FBgn0263289	scrib	chr3R	+	26536349	26536501	26536349	26536397	26537370	26537784	1483	24,28,60	21,20,38	30,28,31	18,20,29	98	49	0.837747	1	0.364,0.412,0.441	0.455,0.412,0.348	0.001
1484	FBgn0263289	scrib	chr3R	+	26536349	26536531	26536349	26536397	26537370	26537784	1484	35,49,75	21,20,38	37,43,51	18,20,29	98	49	0.913204	1	0.455,0.551,0.497	0.507,0.518,0.468	0.003
1485	FBgn0263289	scrib	chr3R	+	26536349	26536592	26536349	26536397	26537370	26537784	1485	30,37,65	21,20,38	36,33,55	18,20,29	98	49	0.642681	1	0.417,0.481,0.461	0.5,0.452,0.487	-0.027
1486	FBgn0263289	scrib	chr3R	+	26536349	26536601	26536349	26536397	26537370	26537784	1486	43,41,79	21,20,38	47,49,66	18,20,29	98	49	0.451469	1	0.506,0.506,0.51	0.566,0.551,0.532	-0.042
1487	FBgn0263289	scrib	chr3R	+	26536349	26536501	26536349	26536419	26537370	26537784	1487	24,28,60	5,1,9	30,28,30	2,3,2	98	49	0.253577	0.807848	0.706,0.933,0.769	0.882,0.824,0.882	-0.06
1488	FBgn0263289	scrib	chr3R	+	26536349	26536531	26536349	26536419	26537370	26537784	1488	35,49,75	5,1,9	37,43,50	2,3,2	98	49	0.193927	0.702926	0.778,0.961,0.806	0.902,0.878,0.926	-0.054
1489	FBgn0263289	scrib	chr3R	+	26536349	26536592	26536349	26536419	26537370	26537784	1489	33,38,65	5,1,9	38,34,56	2,3,2	98	49	0.107752	0.489501	0.767,0.95,0.783	0.905,0.85,0.933	-0.063
1490	FBgn0263289	scrib	chr3R	+	26536349	26536601	26536349	26536419	26537370	26537784	1490	46,42,79	5,1,9	49,50,67	2,3,2	98	49	0.0762824	0.396829	0.821,0.955,0.814	0.925,0.893,0.944	-0.057
1491	FBgn0263289	scrib	chr3R	+	26536349	26536531	26536349	26536501	26537370	26537784	1491	18,26,30	7,5,14	13,19,24	6,4,4	79	49	0.400471	1	0.615,0.763,0.571	0.573,0.747,0.788	-0.053
1492	FBgn0263289	scrib	chr3R	+	26536349	26536592	26536349	26536501	26537370	26537784	1492	23,18,31	7,5,14	23,21,38	6,4,4	98	49	0.0463482	0.290545	0.622,0.643,0.525	0.657,0.724,0.826	-0.139
1493	FBgn0263289	scrib	chr3R	+	26536349	26536601	26536349	26536501	26537370	26537784	1493	36,22,46	7,5,14	36,38,50	6,4,4	98	49	0.0219841	0.1794	0.72,0.687,0.622	0.75,0.826,0.862	-0.136
1494	FBgn0263289	scrib	chr3R	+	26536349	26536592	26536349	26536531	26537370	26537784	1494	13,10,17	8,18,16	14,15,21	4,13,7	98	49	0.0525129	0.310392	0.448,0.217,0.347	0.636,0.366,0.6	-0.197
1495	FBgn0263289	scrib	chr3R	+	26536349	26536601	26536349	26536531	26537370	26537784	1495	26,14,32	8,18,16	27,32,33	4,13,7	98	49	0.0392715	0.258311	0.619,0.28,0.5	0.771,0.552,0.702	-0.209
1496	FBgn0263289	scrib	chr3R	+	26536349	26536601	26536349	26536592	26537370	26537784	1496	16,6,17	3,2,2	15,20,22	2,3,10	58	49	0.348972	0.966481	0.818,0.717,0.878	0.864,0.849,0.65	0.017
1497	FBgn0085446	CG34417	chrX	+	6577943	6583178	6577943	6578291	6585692	6585785	1497	0,0,6	1,0,0	0,1,0	0,0,0	98	49	1	1	0.0,NA,1.0	NA,1.0,NA	-0.5
1498	FBgn0085446	CG34417	chrX	+	6577943	6584022	6577943	6578291	6585692	6585785	1498	0,0,6	1,0,0	0,1,0	0,0,0	98	49	1	1	0.0,NA,1.0	NA,1.0,NA	-0.5
1500	FBgn0085446	CG34417	chrX	+	6577943	6583343	6577943	6578291	6585695	6585785	1500	0,0,6	0,1,0	0,1,0	0,0,0	98	49	1	1	NA,0.0,1.0	NA,1.0,NA	-0.5
1501	FBgn0085446	CG34417	chrX	+	6577943	6584022	6577943	6578291	6585695	6585785	1501	1,0,7	0,1,0	0,1,0	0,0,0	98	49	1	1	1.0,0.0,1.0	NA,1.0,NA	-0.333
1503	FBgn0085446	CG34417	chrX	+	6588066	6588250	6588066	6588218	6588303	6589173	1503	1,0,0	24,2,18	0,1,0	10,1,7	81	49	1	1	0.025,0.0,0.0	0.0,0.377,0.0	-0.117
1508	FBgn0002921	Atpalpha	chr3R	+	20966397	20966899	20966397	20966613	20973172	20973347	1508	267629906886	0,2,2	218718052448	2,2,0	98	49	1	1	1.0,0.999,0.999	0.998,0.998,1.0	0.001
1509	FBgn0266410	CG45050	chr3R	+	9341866	9342003	9341866	9341925	9342219	9342491	1509	8,4,61	0,0,1	8,11,7	0,0,5	98	49	0.0315745	0.22204	1.0,1.0,0.968	1.0,1.0,0.412	0.185
1510	FBgn0260934	par-1	chr2R	+	19462501	19462779	19462501	19462643	19464309	19465694	1510	4823761308	41,29,127	485427690	41,51,87	98	49	0.120296	0.511342	0.855,0.866,0.837	0.855,0.807,0.799	0.032
1511	FBgn0260934	par-1	chr2R	+	19471551	19471745	19471551	19471736	19472818	19472931	1511	102112145	106102204	64,69,64	91128116	58	49	0.00596437	0.0752781	0.448,0.481,0.375	0.373,0.313,0.318	0.1
1512	FBgn0260934	par-1	chr2R	+	19472995	19473179	19472995	19473164	19473439	19473554	1512	129126278	169100322	105102127	125150139	64	49	0.342426	0.951807	0.369,0.491,0.398	0.391,0.342,0.412	0.038
1513	FBgn0035533	Cip4	chr3L	-	4324861	4324996	4324921	4324996	4324283	4324447	1513	93132203	10,8,20	59,68,91	10,1,5	98	49	0.417908	1	0.823,0.892,0.835	0.747,0.971,0.901	-0.023
1514	FBgn0035533	Cip4	chr3L	-	4324861	4324996	4324921	4324996	4324283	4324450	1514	117159266	3,6,5	70,77,96	15,7,12	98	49	2.11853e-07	3.32835e-05	0.951,0.93,0.964	0.7,0.846,0.8	0.166
[truncated: 604 more rows]

## Sheet: MXE
ID	GeneID	geneSymbol	chr	strand	1stExonStart_0base	1stExonEnd	2ndExonStart_0base	2ndExonEnd	upstreamES	upstreamEE	downstreamES	downstreamEE	ID	IJC_SAMPLE_1	SJC_SAMPLE_1	IJC_SAMPLE_2	SJC_SAMPLE_2	IncFormLen	SkipFormLen	PValue	FDR	IncLevel1	IncLevel2	IncLevelDifference
[truncated: 935 more rows]

[truncated: 3 more sheets: RI, SE, title]
