# Supplementary material for: Establishing the contribution of active histone methylation marks to the aging transcriptional landscape of Drosophila photoreceptors
Source: Sci Rep. 2023 Mar 29;13:5105. doi: 10.1038/s41598-023-32273-5 (PMC10060402; doi:10.1038/s41598-023-32273-5)
Supplement: Supplementary file 4 — Supplementary Table 3. [file 41598_2023_32273_MOESM4_ESM.xlsx]

## Sheet: A3SS
ID	GeneID	geneSymbol	chr	strand	longExonStart_0base	longExonEnd	shortES	shortEE	flankingES	flankingEE	ID	IJC_SAMPLE_1	SJC_SAMPLE_1	IJC_SAMPLE_2	SJC_SAMPLE_2	IncFormLen	SkipFormLen	PValue	FDR	IncLevel1	IncLevel2	IncLevelDifference
0	FBgn0025741	PlexA	chr4	-	1014965	1015352	1014965	1015301	1015424	1015620	0	29,38,55	0,1,0	64,47,32	0,0,0	98	49	1	1	1.0,0.95,1.0	1.0,1.0,1.0	-0.017
1	FBgn0051992	gw	chr4	-	652304	652584	652304	652578	652645	652842	1	102,67,99	7,3,3	88116111	4,9,5	55	49	0.580903	1	0.928,0.952,0.967	0.951,0.92,0.952	0.008
2	FBgn0051992	gw	chr4	-	652645	652842	652645	652833	652900	653051	2	128,79,101	37,35,58	116134122	69,44,78	58	49	0.387822	1	0.745,0.656,0.595	0.587,0.72,0.569	0.04
3	FBgn0039916	Ekar	chr4	-	640106	640211	640106	640208	640272	640476	3	132103171	18,15,19	66,95,89	4,13,2	52	49	0.0360869	0.281419	0.874,0.866,0.895	0.94,0.873,0.977	-0.052
5	FBgn0022361	Pur-alpha	chr4	+	560094	560300	560097	560300	558015	558168	5	49,24,63	9,9,7	20,37,30	1,4,5	52	49	0.120893	0.571716	0.837,0.715,0.895	0.95,0.897,0.85	-0.083
6	FBgn0022361	Pur-alpha	chr4	+	560094	560300	560097	560300	558222	558300	6	0,1,5	0,4,1	5,1,2	2,3,3	52	49	1	1	NA,0.191,0.825	0.702,0.239,0.386	0.066
7	FBgn0022361	Pur-alpha	chr4	+	560348	560411	560371	560411	560094	560300	7	74,66,92	0,2,3	42,60,70	0,0,0	72	49	0.547969	1	1.0,0.957,0.954	1.0,1.0,1.0	-0.03
8	FBgn0022361	Pur-alpha	chr4	+	565406	565515	565409	565515	564540	564662	8	25,26,22	52,59,81	11,11,8	52,63,25	52	49	0.020146	0.197856	0.312,0.293,0.204	0.166,0.141,0.232	0.09
9	FBgn0039908	Asator	chr4	-	474452	475104	474452	474768	477291	478083	9	179148181	10,17,20	175204104	39,16,23	98	49	0.0239758	0.220888	0.899,0.813,0.819	0.692,0.864,0.693	0.094
11	FBgn0051998	CG31998	chr4	-	203979	204592	203979	204574	204639	204792	11	6,4,2	22,10,26	1,2,3	12,14,9	67	49	0.445045	1	0.166,0.226,0.053	0.057,0.095,0.196	0.032
12	FBgn0039958	CG12567	chr2L	-	23162211	23162872	23162211	23162862	23162924	23163058	12	6,2,3	0,0,1	6,1,1	0,1,0	59	49	1	1	1.0,1.0,0.714	1.0,0.454,1.0	0.087
15	FBgn0032979	Clamp	chr2L	-	22167049	22167253	22167049	22167238	22167302	22167576	15	2,2,1	4,4,4	0,0,1	3,3,0	64	49	0.0553287	0.371419	0.277,0.277,0.161	0.0,0.0,1.0	-0.095
18	FBgn0032938	CG8671	chr2L	+	21277196	21278429	21277229	21278429	21275723	21275806	18	18,16,28	0,0,0	9,12,17	0,0,2	82	49	1	1	1.0,1.0,1.0	1.0,1.0,0.836	0.055
19	FBgn0032938	CG8671	chr2L	+	21277196	21278429	21277277	21278429	21275723	21275806	19	51,41,79	0,0,0	36,45,40	0,0,1	98	49	1	1	1.0,1.0,1.0	1.0,1.0,0.952	0.016
20	FBgn0032938	CG8671	chr2L	+	21277229	21278429	21277277	21278429	21275723	21275806	20	33,25,51	0,0,0	27,33,25	0,0,1	97	49	1	1	1.0,1.0,1.0	1.0,1.0,0.927	0.024
21	FBgn0032901	sky	chr2L	-	20876586	20876616	20876586	20876613	20876911	20877083	21	0,0,1	0,0,0	4,2,3	0,0,1	52	49	1	1	NA,NA,1.0	1.0,1.0,0.739	0.087
22	FBgn0032901	sky	chr2L	-	20916904	20917142	20916904	20917120	20918798	20918931	22	12,7,25	11,9,9	5,15,5	6,7,2	71	49	0.756617	1	0.43,0.349,0.657	0.365,0.597,0.633	-0.053
25	FBgn0032821	CdGAPr	chr2L	-	19779017	19779333	19779017	19779330	19779399	19781025	25	1,0,2	2,1,5	5,9,12	13,7,12	52	49	0.0199186	0.197856	0.32,0.0,0.274	0.266,0.548,0.485	-0.235
33	FBgn0027070	Ugt36E1	chr2L	+	18826901	18827259	18826997	18827259	18826769	18826823	33	19,15,11	5,10,9	39,19,33	14,2,20	98	49	0.343461	1	0.655,0.429,0.379	0.582,0.826,0.452	-0.132
35	FBgn0027070	Ugt36E1	chr2L	+	18826904	18827259	18826997	18827259	18826769	18826823	35	19,13,11	5,10,9	36,17,33	14,2,20	98	49	0.361057	1	0.655,0.394,0.379	0.562,0.81,0.452	-0.132
36	FBgn0027070	Ugt36E1	chr2L	+	18826916	18827259	18826997	18827259	18826769	18826823	36	19,12,10	5,10,9	35,15,25	14,2,20	98	49	0.473229	1	0.655,0.375,0.357	0.556,0.789,0.385	-0.114
39	FBgn0032688	CG15160	chr2L	+	18593277	18593413	18593289	18593413	18592399	18593170	39	6,0,5	1,0,0	1,10,2	0,3,1	61	49	1	1	0.828,NA,1.0	1.0,0.728,0.616	0.133
45	FBgn0032600	BuGZ	chr2L	+	16749266	16753704	16749290	16753704	16749055	16749188	45	2,3,3	166135147	4,3,2	137,62,58	73	49	0.35352	1	0.008,0.015,0.014	0.019,0.031,0.023	-0.012
46	FBgn0004607	zfh2	chr4	+	531155	531379	531158	531379	529692	531093	46	20,20,27	1,4,2	29,19,16	1,2,2	52	49	0.64842	1	0.95,0.825,0.927	0.965,0.9,0.883	-0.015
47	FBgn0004607	zfh2	chr4	+	532782	532926	532785	532926	531435	531783	47	26,23,29	0,3,4	17,10,18	4,3,1	52	49	0.261141	0.880592	1.0,0.878,0.872	0.8,0.759,0.944	0.082
48	FBgn0027779	VhaSFD	chr2L	-	16723231	16724001	16723231	16723897	16724068	16724171	48	16,11,8	1,0,2	11,17,16	0,0,0	98	49	0.710437	1	0.889,1.0,0.667	1.0,1.0,1.0	-0.148
49	FBgn0000339	cni	chr2L	-	16310440	16310640	16310440	16310623	16310690	16310726	49	1,0,0	3,0,0	0,2,0	1,2,3	66	49	1	1	0.198,NA,NA	0.0,0.426,0.0	0.056
51	FBgn0020503	CLIP-190	chr2L	+	17394429	17394492	17394432	17394492	17389340	17389530	51	10,9,4	2,0,0	8,8,6	0,1,2	52	49	0.767637	1	0.825,1.0,1.0	1.0,0.883,0.739	0.068
52	FBgn0020503	CLIP-190	chr2L	+	17401515	17401581	17401518	17401581	17401112	17401290	52	7,4,14	14,2,6	1,15,9	4,7,4	52	49	0.850567	1	0.32,0.653,0.687	0.191,0.669,0.68	0.04
53	FBgn0001978	stc	chr2L	+	15114299	15115753	15114311	15115753	15113479	15114213	53	4,3,5	1,0,0	10,6,6	1,0,0	61	49	1	1	0.763,1.0,1.0	0.889,1.0,1.0	-0.042
56	FBgn0000055	Adh	chr2L	+	14616128	14616437	14616302	14616437	14615551	14615643	56	7,5,7	122,98,117	7,16,4	129185166	98	49	0.840109	1	0.028,0.025,0.029	0.026,0.041,0.012	0.001
58	FBgn0028916	CG33090	chr2L	+	14342777	14343370	14342783	14343370	14341306	14341576	58	2,1,2	0,0,0	1,0,0	0,0,2	55	49	1	1	1.0,1.0,1.0	1.0,NA,0.0	0.5
59	FBgn0028916	CG33090	chr2L	+	14342777	14343370	14342852	14343370	14341306	14341576	59	6,3,3	0,0,0	2,7,3	2,0,0	98	49	0.57116	1	1.0,1.0,1.0	0.333,1.0,1.0	0.222
60	FBgn0028916	CG33090	chr2L	+	14342783	14343370	14342852	14343370	14341306	14341576	60	4,2,1	0,0,0	1,7,5	2,0,0	98	49	0.436893	1	1.0,1.0,1.0	0.2,1.0,1.0	0.267
66	FBgn0028848	Gpo3	chr2L	+	13708948	13710583	13708970	13710583	13708214	13708895	66	0,1,0	0,1,0	0,2,0	0,0,0	71	49	1	1	NA,0.408,NA	NA,1.0,NA	-0.592
67	FBgn0051814	DIP-kappa	chr2L	-	13713972	13714311	13713972	13714166	13717020	13717320	67	3,0,0	0,0,0	4,2,0	0,0,2	98	49	1	1	1.0,NA,NA	1.0,1.0,0.0	0.333
68	FBgn0023407	B4	chr2L	-	13546910	13547303	13546910	13547161	13549131	13549328	68	11,1,10	0,1,1	9,8,14	1,3,2	98	49	0.0135422	0.15709	1.0,0.333,0.833	0.818,0.571,0.778	0
71	FBgn0264894	CG44085	chr2L	+	13274642	13274850	13274690	13274850	13274309	13274376	71	0,0,1	2,0,0	2,0,4	0,1,0	97	49	1	1	0.0,NA,1.0	1.0,0.0,1.0	-0.167
72	FBgn0264894	CG44085	chr2L	+	13274651	13274850	13274690	13274850	13274309	13274376	72	0,0,0	2,0,0	0,0,2	0,1,0	88	49	1	1	0.0,NA,NA	NA,0.0,1.0	-0.5
73	FBgn0032482	Pect	chr2L	+	13209435	13209599	13209471	13209599	13208664	13208777	73	19,6,9	3,0,2	22,24,29	6,4,10	85	49	0.0918574	0.486107	0.785,1.0,0.722	0.679,0.776,0.626	0.142
79	FBgn0262160	CG9932	chr2L	-	13027808	13028551	13027808	13028539	13028867	13029642	79	20,23,13	3,7,8	15,10,10	8,12,9	61	49	0.0231638	0.218101	0.843,0.725,0.566	0.601,0.401,0.472	0.22
83	FBgn0032429	CG5446	chr2L	-	12426899	12427387	12426899	12427369	12427468	12427709	83	5,10,5	0,0,0	9,7,5	2,0,0	67	49	1	1	1.0,1.0,1.0	0.767,1.0,1.0	0.078
86	FBgn0020309	crol	chr2L	-	11798664	11799405	11798664	11799402	11800154	11800322	86	2,6,7	26,20,24	10,8,6	48,29,29	52	49	0.799431	1	0.068,0.22,0.216	0.164,0.206,0.163	-0.01
94	FBgn0051869	CG31869	chr2L	-	10774738	10774931	10774738	10774840	10775202	10775286	94	4,4,0	2,0,1	6,6,4	2,5,1	98	49	0.927732	1	0.5,1.0,0.0	0.6,0.375,0.667	-0.047
95	FBgn0032256	RluA-2	chr2L	+	10481621	10481709	10481646	10481709	10481347	10481570	95	3,0,0	7,0,1	4,2,1	0,2,0	74	49	1	1	0.221,NA,0.0	1.0,0.398,1.0	-0.689
96	FBgn0032256	RluA-2	chr2L	+	10482624	10482786	10482636	10482786	10482284	10482574	96	2,2,4	1,3,2	2,2,1	4,5,0	61	49	0.344747	1	0.616,0.349,0.616	0.287,0.243,1.0	0.017
100	FBgn0043456	Ndf	chr2L	+	10007251	10007341	10007254	10007341	10006907	10007178	100	1,0,2	11,3,1	0,1,0	7,4,5	52	49	0.542867	1	0.079,0.0,0.653	0.0,0.191,0.0	0.18
103	FBgn0026777	Rad23	chr4	+	308412	309079	308430	309079	308092	308289	103	2,5,2	12,9,16	2,2,2	4,16,15	67	49	0.430432	1	0.109,0.289,0.084	0.268,0.084,0.089	0.014
106	FBgn0032156	CG13124	chr2L	-	9907050	9907547	9907050	9907544	9907607	9907783	106	1,1,1	4,2,0	3,2,0	3,2,1	52	49	0.289821	0.925847	0.191,0.32,1.0	0.485,0.485,0.0	0.18
108	FBgn0032156	CG13124	chr2L	-	9907607	9907847	9907607	9907783	9908424	9908633	108	2,1,4	6,6,4	2,4,3	3,1,2	98	49	0.084522	0.468217	0.143,0.077,0.333	0.25,0.667,0.429	-0.264
109	FBgn0032156	CG13124	chr2L	-	9907607	9907855	9907607	9907783	9908424	9908633	109	2,3,2	6,6,4	2,5,4	3,1,2	98	49	0.0398961	0.299737	0.143,0.2,0.2	0.25,0.714,0.5	-0.307
110	FBgn0032156	CG13124	chr2L	-	9907607	9907855	9907607	9907847	9908424	9908633	110	0,2,0	0,0,2	1,2,1	1,1,0	57	49	1	1	NA,1.0,0.0	0.462,0.632,1.0	-0.198
111	FBgn0032156	CG13124	chr2L	-	9907607	9907847	9907607	9907783	9908531	9908633	111	2,1,4	0,0,2	2,3,3	0,0,0	98	49	0.780718	1	1.0,1.0,0.5	1.0,1.0,1.0	-0.167
113	FBgn0032336	AstC	chr2L	-	11076164	11076864	11076164	11076861	11076926	11077066	113	0,2,0	0,0,0	2,0,1	3,0,0	52	49	1	1	NA,1.0,NA	0.386,NA,1.0	0.307
114	FBgn0000273	Pka-C1	chr2L	-	9696190	9698431	9696190	9698233	9699114	9699297	114	50,30,46	56,44,66	72,63,59	31,27,30	98	49	1.44873e-08	5.25166e-06	0.309,0.254,0.258	0.537,0.538,0.496	-0.25
116	FBgn0041092	tai	chr2L	+	9177121	9177630	9177124	9177630	9176357	9176380	116	5,4,5	6,2,13	3,6,4	2,4,0	52	49	0.0503883	0.357407	0.44,0.653,0.266	0.586,0.586,1.0	-0.271
117	FBgn0041092	tai	chr2L	+	9243611	9243900	9243647	9243900	9243234	9243545	117	14,8,6	1,0,0	21,18,22	3,4,2	85	49	0.000290434	0.0145217	0.89,1.0,1.0	0.801,0.722,0.864	0.168
118	FBgn0032101	CG9586	chr2L	-	9165420	9165872	9165420	9165842	9165942	9166164	118	1,0,2	2,0,3	0,1,1	7,4,2	79	49	1	1	0.237,NA,0.293	0.0,0.134,0.237	0.141
120	FBgn0264953	Piezo	chr2L	+	8177120	8177689	8177129	8177689	8176875	8177073	120	1,0,0	70,58,75	0,0,0	50,81,81	58	49	1	1	0.012,0.0,0.0	0.0,0.0,0.0	0.004
121	FBgn0264953	Piezo	chr2L	+	8183140	8183563	8183188	8183563	8182304	8182450	121	14,20,29	46,50,39	31,28,29	26,37,53	97	49	0.0471002	0.341477	0.133,0.168,0.273	0.376,0.277,0.217	-0.099
122	FBgn0261822	Bsg	chr2L	+	8089184	8089736	8089393	8089736	8083419	8083521	122	108,48,125	1,0,0	47,74,50	0,0,0	98	49	1	1	0.982,1.0,1.0	1.0,1.0,1.0	-0.006
124	FBgn0261822	Bsg	chr2L	+	8089184	8089736	8089393	8089736	8088303	8088453	124	97,40,120	1,0,1	40,71,41	0,0,1	98	49	1	1	0.98,1.0,0.984	1.0,1.0,0.953	0.004
126	FBgn0261822	Bsg	chr2L	+	8109296	8116531	8110480	8116531	8107747	8107880	126	36,24,52	24,19,47	18,26,20	20,28,12	98	49	0.547955	1	0.429,0.387,0.356	0.31,0.317,0.455	0.03
127	FBgn0044323	Cka	chr2L	+	8036357	8036576	8036381	8036576	8035820	8036298	127	9,3,4	3,1,4	9,6,3	1,1,0	73	49	0.000400189	0.0165793	0.668,0.668,0.402	0.858,0.801,1.0	-0.307
131	FBgn0031952	cdc14	chr2L	-	7802414	7803743	7802414	7803043	7804570	7804915	131	32,25,27	2,0,0	66,20,58	0,0,0	98	49	1	1	0.889,1.0,1.0	1.0,1.0,1.0	-0.037
132	FBgn0031952	cdc14	chr2L	-	7804570	7804918	7804570	7804915	7805059	7805788	132	5,9,7	6,10,7	3,7,2	11,15,1	52	49	0.189579	0.746981	0.44,0.459,0.485	0.204,0.305,0.653	0.074
133	FBgn0031897	CG13784	chr2L	-	7209348	7209462	7209348	7209438	7209522	7209653	133	44,47,30	0,0,0	65,74,57	0,0,1	73	49	1	1	1.0,1.0,1.0	1.0,1.0,0.975	0.008
135	FBgn0031883	Caper	chr2L	+	7035074	7035561	7035406	7035561	7032903	7033018	135	91,97,86	1,0,2	71,52,91	0,1,1	98	49	1	1	0.978,1.0,0.956	1.0,0.963,0.978	-0.002
136	FBgn0031883	Caper	chr2L	+	7035074	7035561	7035406	7035561	7034764	7034910	136	91,96,87	1,2,0	71,51,90	0,0,1	98	49	1	1	0.978,0.96,1.0	1.0,1.0,0.978	-0.013
137	FBgn0031883	Caper	chr2L	+	7036184	7036722	7036187	7036722	7035636	7036035	137	29,27,21	0,0,2	17,10,14	0,0,1	52	49	1	1	1.0,1.0,0.908	1.0,1.0,0.93	-0.007
138	FBgn0016919	nompB	chr2L	-	21586399	21587141	21586399	21587120	21587192	21587418	138	5,1,4	0,0,0	59,43,37	1,0,0	70	49	1	1	1.0,1.0,1.0	0.976,1.0,1.0	0.008
139	FBgn0262475	bru2	chr2L	+	12393390	12393858	12393421	12393858	12389189	12389670	139	0,1,0	1,2,0	1,0,1	0,0,1	80	49	1	1	0.0,0.234,NA	1.0,NA,0.38	-0.573
142	FBgn0028703	Nhe3	chr2L	-	6677834	6678756	6677834	6678224	6679985	6680114	142	82,65,71	1,0,0	51,57,53	0,2,0	98	49	1	1	0.976,1.0,1.0	1.0,0.934,1.0	0.014
143	FBgn0028703	Nhe3	chr2L	-	6678911	6679262	6678911	6679082	6679985	6680114	143	141109139	0,0,0	88,103,53	0,0,2	98	49	1	1	1.0,1.0,1.0	1.0,1.0,0.93	0.023
144	FBgn0028703	Nhe3	chr2L	-	6680345	6680542	6680345	6680524	6680670	6680706	144	46,46,43	2,3,2	37,43,46	6,5,1	67	49	0.194566	0.751823	0.944,0.918,0.94	0.819,0.863,0.971	0.05
145	FBgn0028703	Nhe3	chr2L	-	6680345	6680542	6680345	6680524	6680946	6680998	145	22,30,30	4,1,5	28,16,20	5,2,4	67	49	0.511357	1	0.801,0.956,0.814	0.804,0.854,0.785	0.043
146	FBgn0051635	CG31635	chr2L	-	6639396	6640215	6639396	6640203	6640356	6640675	146	3,0,3	2,0,5	5,4,2	2,1,4	61	49	1	1	0.546,NA,0.325	0.668,0.763,0.287	-0.137
151	FBgn0001128	Gpdh1	chr2L	+	5947856	5948843	5948406	5948843	5947239	5947332	151	84,61,108	5,6,7	36,79,61	6,13,16	98	49	0.000722104	0.022762	0.894,0.836,0.885	0.75,0.752,0.656	0.152
154	FBgn0041004	CG17715	chr2L	+	22848969	22849255	22849213	22849255	22844219	22844847	154	20,30,24	1,0,1	20,16,13	0,0,0	98	49	1	1	0.909,1.0,0.923	1.0,1.0,1.0	-0.056
155	FBgn0041004	CG17715	chr2L	+	22849305	22849373	22849323	22849373	22849213	22849255	155	12,30,28	7,5,4	24,17,13	2,2,3	67	49	0.145059	0.618633	0.556,0.814,0.837	0.898,0.861,0.76	-0.104
159	FBgn0041150	hoe1	chr2L	-	4911580	4911671	4911580	4911641	4911722	4911867	159	26,13,12	9,10,9	10,10,9	12,11,6	79	49	0.136638	0.603293	0.642,0.446,0.453	0.341,0.361,0.482	0.119
162	FBgn0041150	hoe1	chr2L	-	4925828	4926350	4925828	4926346	4928243	4928393	162	3,4,2	0,0,0	1,3,0	0,0,2	53	49	0.306239	0.940241	1.0,1.0,1.0	1.0,1.0,0.0	0.333
163	FBgn0000286	Cf2	chr2L	-	4881214	4882492	4881214	4882365	4882864	4883107	163	50,32,27	2,1,3	29,10,20	1,0,0	98	49	0.0133009	0.1568	0.926,0.941,0.818	0.935,1.0,1.0	-0.083
164	FBgn0000286	Cf2	chr2L	-	4881214	4882801	4881214	4882365	4882864	4883107	164	30,15,13	2,1,3	13,7,12	1,0,0	98	49	0.0037575	0.0713068	0.882,0.882,0.684	0.867,1.0,1.0	-0.14
165	FBgn0000286	Cf2	chr2L	-	4881214	4882801	4881214	4882492	4882864	4883107	165	15,7,25	20,18,15	15,16,21	17,4,8	98	49	0.064042	0.402451	0.273,0.163,0.455	0.306,0.667,0.568	-0.217
168	FBgn0051774	fred	chr2L	-	3914727	3915099	3914727	3915096	3916780	3917455	168	3,1,2	0,1,0	0,0,0	0,1,1	52	49	1	1	1.0,0.485,1.0	NA,0.0,0.0	0.828
169	FBgn0026147	TTLL4A	chr2L	+	10989973	10990783	10990095	10990783	10989655	10989874	169	12,5,17	20,17,22	18,10,12	21,19,12	98	49	0.348894	1	0.231,0.128,0.279	0.3,0.208,0.333	-0.068
175	FBgn0031495	GABPI	chr2L	+	3030669	3030947	3030775	3030947	3030538	3030575	175	5,13,6	5,4,3	7,6,4	10,8,9	98	49	0.0196425	0.197856	0.333,0.619,0.5	0.259,0.273,0.182	0.246
176	FBgn0025681	CG3558	chr2L	+	2995411	2996435	2995435	2996435	2994673	2995070	176	3,2,2	69,52,63	5,6,3	72,58,45	73	49	0.0663132	0.407433	0.028,0.025,0.021	0.045,0.065,0.043	-0.026
178	FBgn0010263	Rbp9	chr2L	+	2961214	2961672	2961217	2961672	2959146	2959520	178	8,2,5	5,2,4	3,5,5	3,5,9	52	49	0.262235	0.882229	0.601,0.485,0.541	0.485,0.485,0.344	0.104
179	FBgn0010263	Rbp9	chr2L	+	2961214	2961672	2961217	2961672	2960894	2960986	179	9,6,9	80,57,87	5,5,9	79,67,40	52	49	0.878512	1	0.096,0.09,0.089	0.056,0.066,0.175	-0.007
180	FBgn0010263	Rbp9	chr2L	+	2961214	2961672	2961220	2961672	2960894	2960986	180	15,15,17	0,2,0	10,12,11	3,0,0	55	49	0.848719	1	1.0,0.87,1.0	0.748,1.0,1.0	0.041
181	FBgn0010263	Rbp9	chr2L	+	2961217	2961672	2961220	2961672	2960894	2960986	181	86,66,95	0,2,0	84,74,42	3,0,0	52	49	1	1	1.0,0.969,1.0	0.963,1.0,1.0	0.002
190	FBgn0032363	Dlg5	chr2L	-	11511608	11515673	11511608	11515670	11515725	11515817	190	8,8,17	0,0,0	12,9,15	2,1,1	52	49	0.0799606	0.456801	1.0,1.0,1.0	0.85,0.895,0.934	0.107
191	FBgn0051665	wry	chr2L	+	1851106	1851273	1851109	1851273	1848064	1848213	191	0,0,0	6,2,2	0,1,0	2,5,3	52	49	1	1	0.0,0.0,0.0	0.0,0.159,0.0	-0.053
192	FBgn0051665	wry	chr2L	+	1855363	1855475	1855372	1855475	1854185	1854308	192	0,0,2	2,0,0	3,1,1	0,0,2	58	49	1	1	0.0,NA,1.0	1.0,1.0,0.297	-0.266
197	FBgn0010583	dock	chr2L	+	829304	829971	829456	829971	825968	826507	197	46,26,28	6,6,20	53,64,67	15,12,8	98	49	0.291685	0.927157	0.793,0.684,0.412	0.639,0.727,0.807	-0.095
198	FBgn0010583	dock	chr2L	+	829421	829971	829456	829971	825968	826507	198	13,4,2	6,6,20	8,13,13	15,12,8	84	49	0.29957	0.936157	0.558,0.28,0.055	0.237,0.387,0.487	-0.073
199	FBgn0031281	Saf6	chr2L	-	815274	815421	815274	815412	815474	815950	199	4,3,4	0,0,0	7,2,4	0,1,0	58	49	1	1	1.0,1.0,1.0	1.0,0.628,1.0	0.124
200	FBgn0031257	CG4133	chr2L	+	457614	458745	457627	458745	457399	457562	200	1,0,1	2,0,3	2,0,0	3,6,2	62	49	1	1	0.283,NA,0.209	0.345,0.0,0.0	0.131
202	FBgn0266557	kis	chr2L	-	242243	242925	242243	242744	250756	250823	202	37,32,33	64,42,81	40,54,53	36,54,44	98	49	0.000414593	0.0166391	0.224,0.276,0.169	0.357,0.333,0.376	-0.132
204	FBgn0031220	CG4822	chr2L	-	119133	119375	119133	119235	119430	119554	204	1,3,0	0,0,0	3,5,4	0,0,2	98	49	1	1	1.0,1.0,NA	1.0,1.0,0.5	0.167
205	FBgn0031220	CG4822	chr2L	-	119827	120265	119827	120080	120510	120631	205	3,3,1	0,0,0	1,0,2	2,0,0	98	49	1	1	1.0,1.0,1.0	0.2,NA,1.0	0.4
208	FBgn0039944	CG17162	chrX	-	23085730	23087233	23085730	23087230	23087303	23087506	208	6,3,12	0,0,2	7,0,4	5,1,2	52	49	0.000503977	0.0182692	1.0,1.0,0.85	0.569,0.0,0.653	0.543
210	FBgn0016975	stnB	chrX	-	22994483	22995914	22994483	22995788	23004549	23004648	210	55,44,44	0,0,0	31,46,35	2,0,0	98	49	1	1	1.0,1.0,1.0	0.886,1.0,1.0	0.038
211	FBgn0016975	stnB	chrX	-	22994483	22995914	22994483	22995788	23004611	23004648	211	64,51,50	9,7,11	34,59,42	8,4,4	98	49	0.336024	0.990316	0.78,0.785,0.694	0.68,0.881,0.84	-0.047
213	FBgn0029067	Dd	chrX	-	21321904	21322162	21321904	21322153	21323130	21324009	213	3,2,3	2,0,2	1,2,2	0,3,3	58	49	0.265232	0.886143	0.559,1.0,0.559	1.0,0.36,0.36	0.133
216	FBgn0027780	Aasdh	chr2L	-	8447919	8448364	8447919	8448353	8448424	8448706	216	2,0,4	4,7,1	4,2,1	1,3,2	60	49	0.306713	0.940241	0.29,0.0,0.766	0.766,0.353,0.29	-0.118
217	FBgn0031118	RhoGAP19D	chrX	-	20476327	20476811	20476327	20476808	20477112	20477187	217	12,12,13	0,1,0	8,20,18	0,0,0	52	49	1	1	1.0,0.919,1.0	1.0,1.0,1.0	-0.027
219	FBgn0023177	Pp4-19C	chrX	-	20422058	20422976	20422058	20422952	20423645	20423796	219	0,2,0	1,2,0	0,1,0	2,4,4	73	49	1	1	0.0,0.402,NA	0.0,0.144,0.0	0.153
220	FBgn0023177	Pp4-19C	chrX	-	20422058	20423000	20422058	20422952	20423645	20423796	220	3,2,1	1,2,0	3,2,1	2,4,4	97	49	0.158056	0.65668	0.602,0.336,1.0	0.431,0.202,0.112	0.398
223	FBgn0003654	sw	chrX	-	20230440	20230596	20230440	20230593	20232116	20232164	223	9,12,11	1,8,4	4,1,5	6,2,6	52	49	0.0128145	0.153562	0.895,0.586,0.722	0.386,0.32,0.44	0.352
224	FBgn0003654	sw	chrX	-	20230440	20230617	20230440	20230593	20232116	20232164	224	0,5,0	1,8,4	3,0,1	6,2,6	73	49	0.0897503	0.478448	0.0,0.296,0.0	0.251,0.0,0.101	-0.019
225	FBgn0003654	sw	chrX	-	20230440	20230617	20230440	20230596	20232116	20232164	225	0,5,0	9,12,11	3,0,1	4,1,5	70	49	0.0976172	0.507329	0.0,0.226,0.0	0.344,0.0,0.123	-0.08
229	FBgn0003654	sw	chrX	-	20234327	20234390	20234327	20234360	20234774	20234902	229	14,4,13	5,8,1	9,11,8	5,4,9	79	49	0.538338	1	0.635,0.237,0.89	0.528,0.63,0.355	0.083
231	FBgn0024734	PRL-1	chr2L	-	16248830	16249706	16248830	16249091	16250080	16250158	231	68,53,94	0,0,0	327,86,66	0,1,0	98	49	1	1	1.0,1.0,1.0	1.0,0.977,1.0	0.008
232	FBgn0053517	Dop2R	chrX	-	20008829	20009129	20008829	20009126	20010324	20010623	232	0,0,0	0,1,0	0,0,1	0,0,0	52	49	1	1	NA,0.0,NA	NA,NA,1.0	-1
233	FBgn0032797	Hasp	chr2L	-	19511976	19512983	19511976	19512980	19513043	19513251	233	3,14,6	3,6,1	9,17,6	2,1,2	52	49	0.0715642	0.423543	0.485,0.687,0.85	0.809,0.941,0.739	-0.156
235	FBgn0031285	CG3662	chr2L	+	824190	824337	824218	824337	823636	824137	235	1,5,1	0,0,0	1,0,0	0,2,0	77	49	1	1	1.0,1.0,1.0	1.0,0.0,NA	0.5
237	FBgn0031043	Naa20A	chrX	-	19621450	19621664	19621450	19621650	19621776	19622264	237	2,1,1	8,6,7	1,0,2	8,2,2	63	49	0.951223	1	0.163,0.115,0.1	0.089,0.0,0.438	-0.05
240	FBgn0031030	Tao	chrX	-	19576038	19576395	19576038	19576392	19576694	19577199	240	272209194	0,2,2	229197223	0,3,2	52	49	1	1	1.0,0.99,0.989	1.0,0.984,0.991	0.001
241	FBgn0020261	pcm	chrX	-	19486260	19486341	19486260	19486338	19486404	19487067	241	4,3,7	5,1,1	3,2,9	0,7,4	52	49	0.677986	1	0.43,0.739,0.868	1.0,0.212,0.68	0.048
243	FBgn0030976	CG7378	chrX	+	18908249	18908374	18908276	18908374	18907730	18907859	243	12,14,15	5,8,3	40,31,39	10,27,26	76	49	0.360216	1	0.607,0.53,0.763	0.721,0.425,0.492	0.087
244	FBgn0030974	Flacc	chrX	-	18890066	18890481	18890066	18890448	18890740	18891860	244	6,6,6	0,0,0	7,4,10	3,2,0	82	49	0.0046146	0.0778043	1.0,1.0,1.0	0.582,0.544,1.0	0.291
246	FBgn0283473	S6KL	chrX	+	18790505	18790615	18790511	18790615	18788463	18789089	246	32,31,15	4,4,3	6,23,17	4,4,4	55	49	0.239605	0.837176	0.877,0.873,0.817	0.572,0.837,0.791	0.122
249	FBgn0030869	Socs16D	chrX	-	17823190	17823318	17823190	17823303	17823377	17825481	249	0,1,0	16,9,16	1,2,4	15,11,17	64	49	0.00388499	0.0713068	0.0,0.078,0.0	0.049,0.122,0.153	-0.082
251	FBgn0263258	chas	chrX	-	17689224	17690209	17689224	17689306	17695435	17695614	251	33,16,25	7,2,2	18,21,23	1,10,1	98	49	0.878808	1	0.702,0.8,0.862	0.9,0.512,0.92	0.011
252	FBgn0027602	CG8611	chrX	-	17419935	17421923	17419935	17421920	17421982	17422145	252	2,3,1	2,0,1	1,2,0	0,1,0	52	49	1	1	0.485,1.0,0.485	1.0,0.653,NA	-0.17
254	FBgn0031250	Ent1	chr2L	-	357422	357766	357422	357748	357815	357874	254	3,0,3	1,0,0	2,0,1	0,0,0	67	49	1	1	0.687,NA,1.0	1.0,NA,1.0	-0.156
255	FBgn0030812	wcy	chrX	-	17070500	17070628	17070500	17070622	17070745	17070915	255	10,13,10	8,3,5	24,18,11	5,4,5	55	49	0.213489	0.770187	0.527,0.794,0.641	0.81,0.8,0.662	-0.103
256	FBgn0030812	wcy	chrX	-	17076924	17077467	17076924	17077440	17077680	17077837	256	5,3,6	74,31,53	6,6,14	34,31,41	76	49	0.00337718	0.0682292	0.042,0.059,0.068	0.102,0.111,0.18	-0.075
257	FBgn0030809	Ubr1	chrX	-	16967494	16967861	16967494	16967719	16968509	16968679	257	26,26,52	2,3,0	22,29,30	0,4,1	98	49	0.926496	1	0.867,0.812,1.0	1.0,0.784,0.937	-0.014
258	FBgn0030796	CG4829	chrX	+	16823514	16824118	16823586	16824118	16823102	16823206	258	0,3,4	0,0,2	0,0,2	2,1,3	98	49	1	1	NA,1.0,0.5	0.0,0.0,0.25	0.667
259	FBgn0030796	CG4829	chrX	+	16823514	16824118	16823856	16824118	16823102	16823206	259	5,0,4	0,1,1	0,1,0	0,0,0	98	49	1	1	1.0,0.0,0.667	NA,1.0,NA	-0.444
260	FBgn0030796	CG4829	chrX	+	16823586	16824118	16823856	16824118	16823102	16823206	260	5,0,4	0,1,1	2,2,3	0,0,0	98	49	1	1	1.0,0.0,0.667	1.0,1.0,1.0	-0.444
262	FBgn0032812	Hakai	chr2L	-	19580611	19581903	19580611	19581876	19582006	19582474	262	0,0,0	3,1,5	1,1,1	4,0,0	76	49	0.301425	0.937909	0.0,0.0,0.0	0.139,1.0,1.0	-0.713
266	FBgn0259923	2022-09-04	chrX	-	16694042	16694419	16694042	16694371	16694950	16695144	266	2,1,1	1,3,0	2,2,3	1,2,0	97	49	0.178683	0.709835	0.503,0.144,1.0	0.503,0.336,1.0	-0.064
267	FBgn0026181	Rok	chrX	-	16627300	16627494	16627300	16627467	16627595	16627870	267	4,3,4	1,6,5	7,4,2	5,3,8	76	49	0.785594	1	0.721,0.244,0.34	0.474,0.462,0.139	0.077
268	FBgn0285944	para	chrX	-	16482625	16483108	16482625	16483033	16483677	16483859	268	10,6,1	11,2,9	6,13,9	8,9,11	98	49	0.543058	1	0.312,0.6,0.053	0.273,0.419,0.29	-0.006
269	FBgn0285944	para	chrX	-	16483677	16483889	16483677	16483859	16486340	16486584	269	4,0,2	5,8,10	0,2,1	3,11,5	79	49	0.297001	0.930695	0.332,0.0,0.11	0.0,0.101,0.11	0.077
270	FBgn0285944	para	chrX	-	16483677	16483889	16483677	16483859	16486379	16486584	270	7,0,5	5,5,4	0,2,2	1,4,3	79	49	0.197142	0.751823	0.465,0.0,0.437	0.0,0.237,0.293	0.124
271	FBgn0285944	para	chrX	-	16489599	16489877	16489599	16489853	16492446	16492515	271	5,12,7	1,4,2	3,9,5	3,0,1	73	49	0.443712	1	0.77,0.668,0.701	0.402,1.0,0.77	-0.011
276	FBgn0052579	CG32579	chrX	+	16324655	16325120	16324676	16325120	16324448	16324601	276	0,1,0	0,1,0	1,0,0	1,0,0	70	49	1	1	NA,0.412,NA	0.412,NA,NA	0
277	FBgn0030735	CG3632	chrX	+	16297649	16297784	16297660	16297784	16296670	16296790	277	9,0,4	2,2,2	5,0,4	1,7,2	60	49	0.633054	1	0.786,0.0,0.62	0.803,0.0,0.62	-0.006
278	FBgn0030735	CG3632	chrX	+	16297649	16297784	16297660	16297784	16296670	16296883	278	5,0,3	2,1,0	3,2,1	1,0,4	60	49	0.214631	0.772245	0.671,0.0,1.0	0.71,1.0,0.17	-0.07
279	FBgn0030735	CG3632	chrX	+	16297649	16297784	16297660	16297784	16296670	16296907	279	5,0,2	1,4,3	2,1,0	0,1,5	60	49	0.403954	1	0.803,0.0,0.353	1.0,0.45,0.0	-0.098
284	FBgn0030719	eIF5	chrX	-	15988616	15989268	15988616	15989109	15989391	15989476	284	22,17,31	0,0,1	17,27,22	0,0,0	98	49	1	1	1.0,1.0,0.939	1.0,1.0,1.0	-0.02
285	FBgn0030706	Lrp4	chrX	+	15919740	15920570	15919743	15920570	15919528	15919686	285	0,1,0	2,0,1	0,4,0	5,5,0	52	49	1	1	0.0,1.0,0.0	0.0,0.43,NA	0.118
286	FBgn0030703	MSBP	chrX	-	15889301	15889748	15889301	15889732	15889908	15890109	286	2,1,1	12,9,19	3,0,3	17,13,5	65	49	0.796184	1	0.112,0.077,0.038	0.117,0.0,0.311	-0.067
287	FBgn0030742	CG9919	chrX	-	16329514	16329830	16329514	16329827	16329894	16330239	287	0,4,0	0,0,0	2,3,3	2,0,0	52	49	1	1	NA,1.0,NA	0.485,1.0,1.0	0.172
289	FBgn0026666	MagR	chrX	+	15735243	15735321	15735246	15735321	15735098	15735174	289	0,1,1	2,5,3	0,0,2	4,1,0	52	49	0.342379	1	0.0,0.159,0.239	0.0,0.0,1.0	-0.201
290	FBgn0030657	cerv	chrX	-	15576985	15577765	15576985	15577749	15577810	15577998	290	1,1,0	1,0,1	0,0,0	1,0,0	65	49	1	1	0.43,1.0,0.0	0.0,NA,NA	0.477
294	FBgn0030613	Rab3-GEF	chrX	+	15094069	15094613	15094093	15094613	15093555	15093968	294	56,49,64	39,29,34	46,30,62	29,25,49	73	49	0.28131	0.907023	0.491,0.531,0.558	0.516,0.446,0.459	0.053
295	FBgn0030613	Rab3-GEF	chrX	+	15094069	15094613	15094102	15094613	15093555	15093968	295	70,57,73	10,6,9	51,33,75	7,1,6	82	49	0.254836	0.863346	0.807,0.85,0.829	0.813,0.952,0.882	-0.054
296	FBgn0030613	Rab3-GEF	chrX	+	15094093	15094613	15094102	15094613	15093555	15093968	296	53,37,43	10,6,9	34,28,62	7,1,6	58	49	0.127413	0.586503	0.817,0.839,0.801	0.804,0.959,0.897	-0.068
298	FBgn0030574	sbm	chrX	-	14586496	14586815	14586496	14586753	14587060	14587157	298	26,18,20	1,0,1	40,30,25	2,0,1	98	49	1	1	0.929,1.0,0.909	0.909,1.0,0.926	0.001
299	FBgn0002917	na	chrX	+	14271347	14271713	14271374	14271713	14271145	14271277	299	3,2,1	2,0,1	1,4,1	0,0,0	76	49	0.436043	1	0.492,1.0,0.392	1.0,1.0,1.0	-0.372
306	FBgn0052626	AMPdeam	chrX	-	13832903	13833031	13832903	13833022	13834814	13835149	306	23,16,24	49,38,36	15,30,22	32,40,25	58	49	0.251716	0.857139	0.284,0.262,0.36	0.284,0.388,0.426	-0.064
307	FBgn0030530	jub	chrX	-	13827042	13827120	13827042	13827105	13827339	13827509	307	0,0,1	1,0,0	0,0,0	5,0,0	64	49	1	1	0.0,NA,1.0	0.0,NA,NA	0.5
309	FBgn0261244	inaE	chrX	+	13808793	13811493	13809280	13811493	13808369	13808494	309	41,26,29	8,1,2	18,29,25	0,3,1	98	49	0.0612975	0.398403	0.719,0.929,0.879	1.0,0.829,0.926	-0.076
310	FBgn0265726	Nna1	chrX	+	13715753	13716316	13715762	13716316	13715032	13715611	310	84,72,86	8,3,1	31,89,54	1,7,3	58	49	0.721991	1	0.899,0.953,0.986	0.963,0.915,0.938	0.007
311	FBgn0265726	Nna1	chrX	+	13716375	13716774	13716378	13716774	13715753	13716316	311	95,79,86	0,1,0	39,75,70	0,0,0	52	49	1	1	1.0,0.987,1.0	1.0,1.0,1.0	-0.004
312	FBgn0030508	CG15760	chrX	+	13670128	13670649	13670131	13670649	13669698	13669744	312	0,2,4	0,0,0	0,0,0	2,0,0	52	49	1	1	NA,1.0,1.0	0.0,NA,NA	1
313	FBgn0030503	Tango2	chrX	+	13618101	13618402	13618272	13618402	13617813	13617936	313	1,0,2	0,0,0	3,2,0	1,0,0	98	49	1	1	1.0,NA,1.0	0.6,1.0,NA	0.2
314	FBgn0041210	HDAC4	chrX	-	13270390	13270642	13270390	13270612	13271481	13271589	314	34,21,33	6,4,3	52,40,45	6,8,2	79	49	0.701998	1	0.779,0.765,0.872	0.843,0.756,0.933	-0.039
315	FBgn0041210	HDAC4	chrX	-	13270390	13270693	13270390	13270612	13271481	13271589	315	32,22,30	6,4,3	43,43,42	6,8,2	98	49	0.734808	1	0.727,0.733,0.833	0.782,0.729,0.913	-0.044
316	FBgn0041210	HDAC4	chrX	-	13270390	13270693	13270390	13270642	13271481	13271589	316	15,12,22	17,11,25	16,24,21	25,21,24	98	49	0.892466	1	0.306,0.353,0.306	0.242,0.364,0.304	0.018
317	FBgn0041210	HDAC4	chrX	-	13270390	13270642	13270390	13270612	13276434	13276547	317	17,10,8	0,0,0	28,19,24	1,0,1	79	49	1	1	1.0,1.0,1.0	0.946,1.0,0.937	0.039
319	FBgn0265523	Smr	chrX	-	12713660	12715287	12713660	12715269	12730933	12732400	319	7,2,2	5,12,4	2,0,3	11,9,11	67	49	0.0322388	0.261153	0.506,0.109,0.268	0.117,0.0,0.166	0.2
320	FBgn0265523	Smr	chrX	-	12730933	12732400	12730933	12731906	12742318	12742444	320	94,40,87	74,27,78	42,76,22	26,45,29	98	49	0.797982	1	0.388,0.426,0.358	0.447,0.458,0.275	-0.003
321	FBgn0052654	Sec16	chrX	+	12604860	12605388	12604863	12605388	12604647	12604797	321	43,27,31	11,12,18	26,39,40	16,21,11	52	49	0.701587	1	0.786,0.68,0.619	0.605,0.636,0.774	0.023
322	FBgn0052654	Sec16	chrX	+	12607977	12608528	12607998	12608528	12607697	12607879	322	0,1,2	27,32,18	0,1,2	29,33,23	70	49	1	1	0.0,0.021,0.072	0.0,0.021,0.057	0.005
325	FBgn0030391	Rab40	chrX	-	12461455	12461679	12461455	12461649	12461735	12461872	325	1,0,0	5,4,1	1,2,4	3,0,11	79	49	0.00385929	0.0713068	0.11,0.0,0.0	0.171,1.0,0.184	-0.415
328	FBgn0040964	CG18661	chr2L	+	8997722	8998544	8997761	8998544	8997604	8997668	328	0,0,1	0,1,0	5,0,0	3,2,0	88	49	1	1	NA,0.0,1.0	0.481,0.0,NA	0.26
330	FBgn0039889	Arl4	chr4	-	178777	178880	178777	178836	178936	179034	330	26,19,29	0,0,0	19,12,5	0,0,1	93	49	1	1	1.0,1.0,1.0	1.0,1.0,0.725	0.092
331	FBgn0000259	CkIIbeta	chrX	+	11795600	11795887	11795731	11795887	11795104	11795186	331	17,6,26	0,1,0	0,8,9	0,0,0	98	49	1	1	1.0,0.75,1.0	NA,1.0,1.0	-0.083
338	FBgn0032815	CG10462	chr2L	-	19733638	19734412	19733638	19734409	19734469	19734941	338	0,1,0	0,0,1	0,1,0	0,0,0	52	49	1	1	NA,1.0,0.0	NA,1.0,NA	-0.5
339	FBgn0264502	CG43901	chrX	+	10915598	10916143	10915793	10916143	10914719	10914896	339	24,14,25	2,7,1	12,12,21	13,11,4	98	49	0.0138962	0.15748	0.857,0.5,0.926	0.316,0.353,0.724	0.297
348	FBgn0052677	X11Lbeta	chrX	+	10703563	10704095	10703572	10704095	10702898	10703462	348	52,65,49	1,1,1	108,44,46	2,0,0	58	49	1	1	0.978,0.982,0.976	0.979,1.0,1.0	-0.014
350	FBgn0030208	PPP4R2r	chrX	+	10479788	10480024	10479835	10480024	10479472	10479717	350	3,4,5	2,2,0	2,3,2	2,1,1	96	49	0.367862	1	0.434,0.505,1.0	0.338,0.605,0.505	0.164
352	FBgn0259170	alpha-Man-Ia	chrX	-	10323565	10324356	10323565	10324318	10325790	10325958	352	22,7,22	2,0,3	11,14,2	0,0,0	87	49	0.0327615	0.262454	0.861,1.0,0.805	1.0,1.0,1.0	-0.111
353	FBgn0259170	alpha-Man-Ia	chrX	-	10323565	10324356	10323565	10324318	10325813	10325958	353	22,7,22	0,0,0	11,15,2	0,0,2	87	49	0.603477	1	1.0,1.0,1.0	1.0,1.0,0.36	0.213
354	FBgn0259170	alpha-Man-Ia	chrX	-	10323565	10324541	10323565	10324318	10325813	10325958	354	99,60,108	0,0,0	62,64,28	0,0,2	98	49	1	1	1.0,1.0,1.0	1.0,1.0,0.875	0.042
355	FBgn0259170	alpha-Man-Ia	chrX	-	10323565	10324541	10323565	10324356	10325813	10325958	355	92,64,107	0,0,0	58,58,32	0,2,0	98	49	1	1	1.0,1.0,1.0	1.0,0.935,1.0	0.022
356	FBgn0263220	Hk	chrX	-	10240680	10241021	10240680	10241018	10241113	10241241	356	145128121	25,21,17	157,92,98	40,18,15	52	49	0.194284	0.751823	0.845,0.852,0.87	0.787,0.828,0.86	0.031
357	FBgn0052685	ZAP3	chrX	-	10074975	10075073	10074975	10075070	10075143	10075627	357	4,1,8	6,9,7	1,2,2	19,9,6	52	49	0.0182042	0.1899	0.386,0.095,0.519	0.047,0.173,0.239	0.18
361	FBgn0052694	CG32694	chrX	+	9999543	10000676	10000351	10000676	9999192	9999300	361	0,4,3	0,0,0	1,2,1	0,2,0	98	49	1	1	NA,1.0,1.0	1.0,0.333,1.0	0.222
363	FBgn0030164	CG1889	chrX	+	9965818	9966397	9965836	9966397	9965585	9965770	363	0,0,1	0,0,0	0,0,1	0,0,4	67	49	1	1	NA,NA,1.0	NA,NA,0.155	0.845
364	FBgn0028341	Ptpmeg2	chrX	-	9638192	9638465	9638192	9638462	9638915	9639028	364	3,1,1	0,0,0	4,3,2	2,0,0	52	49	1	1	1.0,1.0,1.0	0.653,1.0,1.0	0.116
365	FBgn0028341	Ptpmeg2	chrX	-	9638192	9638465	9638192	9638462	9640533	9640624	365	5,1,2	1,0,0	6,3,0	0,0,0	52	49	1	1	0.825,1.0,1.0	1.0,1.0,NA	-0.058
370	FBgn0031228	ND-15	chr2L	+	155545	155784	155566	155784	155334	155429	370	2,1,1	1,0,1	1,0,2	2,0,0	70	49	1	1	0.583,1.0,0.412	0.259,NA,1.0	0.035
373	FBgn0261260	mgl	chrX	-	9471998	9473266	9471998	9472657	9495673	9495899	373	6,14,7	0,0,2	2,8,7	0,0,0	98	49	1	1	1.0,1.0,0.636	1.0,1.0,1.0	-0.121
374	FBgn0261260	mgl	chrX	-	9471998	9473266	9471998	9472657	9499873	9500129	374	3,8,4	4,0,5	1,6,3	0,2,2	98	49	0.637941	1	0.273,1.0,0.286	1.0,0.6,0.429	-0.157
375	FBgn0261260	mgl	chrX	-	9471998	9473266	9471998	9472657	9499885	9500129	375	3,6,7	2,0,0	1,10,6	2,2,0	98	49	0.0823343	0.464532	0.429,1.0,1.0	0.2,0.714,1.0	0.172
377	FBgn0030101	CG12118	chrX	-	9195550	9196136	9195550	9196119	9196195	9196414	377	0,4,1	3,2,1	0,2,2	2,3,1	66	49	0.803292	1	0.0,0.598,0.426	0.0,0.331,0.598	0.032
378	FBgn0026206	mei-P26	chrX	+	9166519	9167032	9166534	9167032	9165962	9166459	378	5,5,3	40,41,33	2,2,3	31,30,26	64	49	0.30807	0.942408	0.087,0.085,0.065	0.047,0.049,0.081	0.02
379	FBgn0026206	mei-P26	chrX	+	9169465	9169985	9169516	9169985	9167157	9169262	379	4,6,5	15,25,11	3,3,3	27,15,23	98	49	0.0778285	0.451405	0.118,0.107,0.185	0.053,0.091,0.061	0.068
380	FBgn0030087	CG7766	chrX	-	9095394	9095825	9095394	9095651	9096765	9096825	380	11,22,10	9,2,9	13,15,14	6,7,11	98	49	0.667903	1	0.379,0.846,0.357	0.52,0.517,0.389	0.052
381	FBgn0030087	CG7766	chrX	-	9095394	9095975	9095394	9095651	9096765	9096825	381	11,21,10	9,2,9	14,20,16	6,7,11	98	49	0.93371	1	0.379,0.84,0.357	0.538,0.588,0.421	0.01
382	FBgn0030087	CG7766	chrX	-	9095394	9095975	9095394	9095825	9096765	9096825	382	13,18,11	0,3,0	16,29,10	0,0,0	98	49	0.639324	1	1.0,0.75,1.0	1.0,1.0,1.0	-0.083
383	FBgn0030087	CG7766	chrX	-	9097354	9097513	9097354	9097459	9097755	9098007	383	5,2,3	3,5,2	12,12,20	8,4,6	98	49	0.0764581	0.445238	0.455,0.167,0.429	0.429,0.6,0.625	-0.201
384	FBgn0030087	CG7766	chrX	-	9097354	9097519	9097354	9097459	9097755	9098007	384	6,3,3	3,5,2	6,7,23	8,4,6	98	49	0.407066	1	0.5,0.231,0.429	0.273,0.467,0.657	-0.079
385	FBgn0030087	CG7766	chrX	-	9097354	9097519	9097354	9097513	9097755	9098007	385	3,1,0	2,0,0	0,0,6	6,5,3	55	49	1	1	0.572,1.0,NA	0.0,0.0,0.641	0.572
387	FBgn0030060	CG2004	chrX	-	8713598	8714135	8713598	8714116	8714475	8714663	387	3,1,1	0,0,0	0,1,2	0,0,1	68	49	1	1	1.0,1.0,1.0	NA,1.0,0.59	0.205
388	FBgn0004102	oc	chrX	-	8640359	8640532	8640359	8640514	8642465	8642867	388	35,20,21	189143125	22,13,17	127,84,88	67	49	0.902604	1	0.119,0.093,0.109	0.112,0.102,0.124	-0.006
389	FBgn0030052	CG12065	chrX	+	8575347	8575490	8575350	8575490	8574305	8574407	389	0,0,0	0,0,1	0,0,2	1,4,2	52	49	1	1	NA,NA,0.0	0.0,0.0,0.485	-0.162
392	FBgn0261793	Trf2	chrX	+	8410276	8410689	8410281	8410689	8409271	8409364	392	13,3,8	5,3,1	1,0,3	1,0,0	54	49	1	1	0.702,0.476,0.879	0.476,NA,1.0	-0.052
393	FBgn0030030	CG1636	chrX	+	8274708	8275208	8274756	8275208	8274279	8274626	393	11,7,1	1,0,0	4,2,3	1,0,0	97	49	1	1	0.847,1.0,1.0	0.669,1.0,1.0	0.059
394	FBgn0261873	sdt	chrX	+	8224784	8226083	8225078	8226083	8223955	8224047	394	49,32,54	0,3,8	19,20,20	1,8,2	98	49	0.194578	0.751823	1.0,0.842,0.771	0.905,0.556,0.833	0.106
396	FBgn0029971	ND-MNLL	chrX	-	7893052	7893490	7893052	7893416	7893749	7893798	396	15,13,8	0,0,0	19,12,7	1,0,0	98	49	1	1	1.0,1.0,1.0	0.905,1.0,1.0	0.032
398	FBgn0029504	CHES-1-like	chrX	-	7686582	7686801	7686582	7686798	7686868	7687747	398	53,36,48	12,16,11	31,35,33	6,12,15	52	49	0.677951	1	0.806,0.68,0.804	0.83,0.733,0.675	0.017
399	FBgn0004198	ct	chrX	+	7660959	7661138	7660962	7661138	7660405	7660890	399	1,2,1	0,0,0	4,4,3	0,1,0	52	49	1	1	1.0,1.0,1.0	1.0,0.79,1.0	0.07
400	FBgn0004198	ct	chrX	+	7662111	7663554	7662645	7663554	7660959	7661138	400	4,1,2	6,4,3	0,6,4	4,4,4	98	49	0.648371	1	0.25,0.111,0.25	0.0,0.429,0.333	-0.05
404	FBgn0052982	CG32982	chr2L	+	9126760	9127466	9126880	9127466	9125736	9125940	404	6,3,3	2,2,0	2,1,2	1,0,0	98	49	0.0273425	0.234595	0.6,0.429,1.0	0.5,1.0,1.0	-0.157
405	FBgn0052982	CG32982	chr2L	+	9126769	9127466	9126880	9127466	9125736	9125940	405	4,2,3	2,2,0	2,1,1	1,0,0	98	49	0.0139017	0.15748	0.5,0.333,1.0	0.5,1.0,1.0	-0.222
406	FBgn0052982	CG32982	chr2L	+	9163140	9163721	9163294	9163721	9162075	9162708	406	14,11,25	0,0,0	24,12,18	2,0,0	98	49	1	1	1.0,1.0,1.0	0.857,1.0,1.0	0.048
407	FBgn0286831	sov	chrX	+	6759987	6760210	6759990	6760210	6759736	6759894	407	5,1,2	0,0,1	1,2,1	0,0,0	52	49	1	1	1.0,1.0,0.653	1.0,1.0,1.0	-0.116
409	FBgn0264270	Sxl	chrX	-	7085618	7085978	7085618	7085954	7087613	7087659	409	18,16,12	58,72,43	13,14,5	30,30,42	73	49	0.687039	1	0.172,0.13,0.158	0.225,0.239,0.074	-0.026
410	FBgn0264270	Sxl	chrX	-	7087613	7087683	7087613	7087659	7090133	7090504	410	23,27,16	12,10,6	22,14,23	9,3,6	73	49	0.309227	0.942954	0.563,0.644,0.642	0.621,0.758,0.72	-0.083
411	FBgn0264270	Sxl	chrX	-	7088577	7088767	7088577	7088749	7091673	7092170	411	12,13,19	15,10,17	17,10,11	10,12,16	67	49	0.870814	1	0.369,0.487,0.45	0.554,0.379,0.335	0.013
412	FBgn0264270	Sxl	chrX	-	7091673	7092170	7091673	7092122	7096814	7096935	412	37,18,45	0,0,0	21,12,22	0,0,2	97	49	1	1	1.0,1.0,1.0	1.0,1.0,0.847	0.051
414	FBgn0264270	Sxl	chrX	-	7091673	7092170	7091673	7092122	7097944	7098053	414	39,19,46	0,0,1	19,10,22	0,0,2	97	49	1	1	1.0,1.0,0.959	1.0,1.0,0.847	0.037
415	FBgn0264270	Sxl	chrX	-	7091673	7092170	7091673	7092122	7098000	7098053	415	71,25,77	15,6,12	29,15,36	5,4,4	97	49	0.52054	1	0.705,0.678,0.764	0.746,0.654,0.82	-0.024
417	FBgn0029854	CG3566	chrX	-	6274971	6275390	6274971	6275170	6276227	6276296	417	1,2,1	0,0,0	4,2,1	2,0,0	98	49	0.780718	1	1.0,1.0,1.0	0.5,1.0,1.0	0.167
418	FBgn0261549	rdgA	chrX	+	9014825	9014967	9014828	9014967	8916696	8916702	418	6,15,9	238923181820	11,19,12	177522722973	52	49	1	1	0.002,0.006,0.005	0.006,0.008,0.004	-0.002
419	FBgn0261549	rdgA	chrX	+	9014825	9014967	9014828	9014967	8999379	9000240	419	1,3,6	3,2,1	6,10,3	2,5,10	52	49	0.63918	1	0.239,0.586,0.85	0.739,0.653,0.22	0.021
420	FBgn0261549	rdgA	chrX	+	9014825	9014967	9014828	9014967	9000681	9002117	420	4,3,7	47,36,30	5,9,4	58,78,124	52	49	0.221984	0.788912	0.074,0.073,0.18	0.075,0.098,0.03	0.041
421	FBgn0261549	rdgA	chrX	+	9014825	9014967	9014828	9014967	9013310	9014556	421	1,3,6	0,2,0	4,8,4	4,0,2	52	49	0.00415011	0.0742921	1.0,0.586,1.0	0.485,1.0,0.653	0.149
422	FBgn0261549	rdgA	chrX	+	9017843	9017988	9017861	9017988	9016124	9016328	422	116115111	777667792	98138144	506659724	67	49	0.0188706	0.192693	0.098,0.112,0.093	0.124,0.133,0.127	-0.027
423	FBgn0261549	rdgA	chrX	+	9020866	9021291	9020881	9021291	9019850	9020031	423	427346395	149,145,92	281328276	108164206	64	49	0.00530088	0.0863359	0.687,0.646,0.767	0.666,0.605,0.506	0.108
424	FBgn0262730	dtn	chrX	+	6229845	6229984	6229848	6229984	6229370	6229790	424	6,4,3	31,38,23	3,3,4	27,36,51	52	49	0.267927	0.887611	0.154,0.09,0.109	0.095,0.073,0.069	0.039
430	FBgn0015521	RpS21	chr2L	+	2856222	2856305	2856246	2856305	2856110	2856175	430	1,0,0	14,3,16	0,0,0	6,26,17	73	49	1	1	0.046,0.0,0.0	0.0,0.0,0.0	0.015
432	FBgn0000317	ck	chr2L	-	15053413	15053522	15053413	15053517	15057504	15057862	432	3,1,0	0,0,1	0,1,0	0,0,0	54	49	1	1	1.0,1.0,0.0	NA,1.0,NA	-0.333
433	FBgn0000317	ck	chr2L	-	15053413	15053522	15053413	15053517	15057667	15057862	433	1,1,0	0,1,0	0,1,0	0,0,0	54	49	1	1	1.0,0.476,NA	NA,1.0,NA	-0.262
434	FBgn0029791	AdamTS-B	chrX	+	5707556	5707934	5707560	5707934	5707372	5707500	434	0,0,1	0,0,1	1,1,0	0,0,0	53	49	1	1	NA,NA,0.48	1.0,1.0,NA	-0.52
436	FBgn0259994	OtopLa	chrX	-	5647731	5648172	5647731	5647976	5648419	5648487	436	978812980	1,0,0	494477548	1,0,2	98	49	1	1	0.998,1.0,1.0	0.996,1.0,0.993	0.003
437	FBgn0259994	OtopLa	chrX	-	5647731	5648177	5647731	5647976	5648419	5648487	437	988817994	1,0,0	502481553	1,0,2	98	49	1	1	0.998,1.0,1.0	0.996,1.0,0.993	0.003
438	FBgn0259994	OtopLa	chrX	-	5647731	5648177	5647731	5648172	5648419	5648487	438	83,58,76	29,17,17	39,46,45	4,7,10	54	49	0.0213937	0.205436	0.722,0.756,0.802	0.898,0.856,0.803	-0.092
440	FBgn0029756	CG3309	chrX	-	5326674	5328109	5326674	5328106	5328168	5329347	440	6,2,8	1,0,1	8,20,23	1,2,3	52	49	1	1	0.85,1.0,0.883	0.883,0.904,0.878	0.023
441	FBgn0014024	Rnp4F	chrX	-	5322389	5322549	5322389	5322453	5322630	5322696	441	4,4,4	0,0,1	10,10,13	0,0,0	98	49	1	1	1.0,1.0,0.667	1.0,1.0,1.0	-0.111
442	FBgn0266000	CG44774	chrX	-	4926663	4928132	4926663	4928129	4928216	4929308	442	19,7,12	2,0,0	34,43,66	8,2,6	52	49	0.00301346	0.0633264	0.9,1.0,1.0	0.8,0.953,0.912	0.078
444	FBgn0028325	Pdha	chrX	+	4702691	4702892	4702823	4702892	4702324	4702591	444	27,25,29	12,3,4	16,32,13	2,2,2	98	49	0.052875	0.362809	0.529,0.806,0.784	0.8,0.889,0.765	-0.112
447	FBgn0260658	CG42541	chrX	-	3905736	3905900	3905736	3905897	3906204	3907097	447	1,5,1	0,0,0	0,0,2	2,0,0	52	49	1	1	1.0,1.0,1.0	0.0,NA,1.0	0.5
448	FBgn0260658	CG42541	chrX	-	3910438	3911240	3910438	3911237	3911303	3911516	448	1,0,1	1,0,0	1,0,2	0,0,0	52	49	1	1	0.485,NA,1.0	1.0,NA,1.0	-0.258
449	FBgn0023215	Mnt	chrX	+	3698117	3699027	3698339	3699027	3692952	3693932	449	12,18,21	0,0,0	25,23,10	0,0,1	98	49	1	1	1.0,1.0,1.0	1.0,1.0,0.833	0.056
451	FBgn0023215	Mnt	chrX	+	3698117	3699027	3698744	3699027	3692952	3693932	451	35,43,42	0,1,0	51,71,61	1,0,2	98	49	0.744161	1	1.0,0.956,1.0	0.962,1.0,0.938	0.019
453	FBgn0023215	Mnt	chrX	+	3698339	3699027	3698744	3699027	3692952	3693932	453	30,41,30	0,1,0	40,56,57	1,0,2	98	49	0.521626	1	1.0,0.953,1.0	0.952,1.0,0.934	0.022
454	FBgn0023215	Mnt	chrX	+	3698741	3699027	3698744	3699027	3692952	3693932	454	0,0,0	0,1,0	1,0,0	1,0,2	52	49	1	1	NA,0.0,NA	0.485,NA,0.0	-0.242
455	FBgn0023215	Mnt	chrX	+	3699683	3699787	3699686	3699787	3699338	3699486	455	9,3,5	5,7,5	11,17,15	8,16,6	52	49	0.399485	1	0.629,0.288,0.485	0.564,0.5,0.702	-0.121
456	FBgn0023215	Mnt	chrX	+	3699929	3700464	3699932	3700464	3699683	3699787	456	3,0,0	21,16,10	3,1,2	23,27,15	52	49	0.123767	0.577015	0.119,0.0,0.0	0.109,0.034,0.112	-0.045
457	FBgn0030571	CG14414	chrX	+	14580894	14581039	14580918	14581039	14580739	14580846	457	6,1,8	3,0,3	9,4,2	0,4,5	73	49	0.575256	1	0.573,1.0,0.642	1.0,0.402,0.212	0.2
458	FBgn0030571	CG14414	chrX	+	14580894	14581039	14580964	14581039	14580739	14580846	458	18,7,18	8,2,3	18,8,10	9,6,10	98	49	0.0424977	0.31122	0.529,0.636,0.75	0.5,0.4,0.333	0.227
459	FBgn0030571	CG14414	chrX	+	14580918	14581039	14580964	14581039	14580739	14580846	459	15,6,13	8,2,3	9,8,13	9,6,10	95	49	0.054695	0.370597	0.492,0.607,0.691	0.34,0.407,0.401	0.214
461	FBgn0262656	Myc	chrX	+	3374939	3376233	3374943	3376233	3373158	3373723	461	26,21,39	4,4,3	40,39,21	2,8,3	53	49	0.792329	1	0.857,0.829,0.923	0.949,0.818,0.866	-0.008
462	FBgn0000479	dnc	chrX	+	3258610	3258878	3258613	3258878	3256067	3256211	462	105,48,106	50,16,40	23,61,75	8,19,22	52	49	0.173828	0.696272	0.664,0.739,0.714	0.73,0.752,0.763	-0.043
463	FBgn0000479	dnc	chrX	+	3258610	3258878	3258613	3258878	3256286	3256317	463	32,17,29	1,0,0	3,25,14	0,1,1	52	49	1	1	0.968,1.0,1.0	1.0,0.959,0.93	0.026
464	FBgn0000479	dnc	chrX	+	3334144	3334331	3334150	3334331	3332441	3332546	464	48,36,42	2,1,0	45,41,43	0,1,0	55	49	0.766165	1	0.955,0.97,1.0	1.0,0.973,1.0	-0.016
465	FBgn0260938	tay	chrX	-	15883193	15883367	15883193	15883364	15883432	15884374	465	48,44,71	6,2,3	32,37,37	1,3,3	52	49	0.759872	1	0.883,0.954,0.957	0.968,0.921,0.921	-0.005
467	FBgn0003371	sgg	chrX	+	2641589	2642093	2641797	2642093	2633951	2634025	467	91,66,112	3,0,0	78,68,82	0,1,1	98	49	1	1	0.938,1.0,1.0	1.0,0.971,0.976	-0.003
468	FBgn0003371	sgg	chrX	+	2641589	2642093	2641797	2642093	2641188	2641361	468	43,48,64	0,0,0	36,34,39	0,1,0	98	49	1	1	1.0,1.0,1.0	1.0,0.944,1.0	0.019
469	FBgn0040375	CG13760	chrX	-	2584462	2584602	2584462	2584548	2584666	2584935	469	12,9,6	2,2,2	9,4,9	1,13,9	98	49	0.0386257	0.294775	0.75,0.692,0.6	0.818,0.133,0.333	0.253
471	FBgn0003714	tko	chrX	-	2442312	2443665	2442312	2442732	2443733	2443976	471	2,4,7	30,24,31	8,10,4	32,22,20	98	49	0.0686117	0.412809	0.032,0.077,0.101	0.111,0.185,0.091	-0.059
473	FBgn0264598	PsGEF	chrX	-	2372766	2374524	2372766	2374106	2374704	2375250	473	16,24,26	43,32,34	32,23,45	73,32,49	98	49	0.710368	1	0.157,0.273,0.277	0.18,0.264,0.315	-0.017
474	FBgn0023524	CG3078	chrX	-	2256159	2257498	2256159	2257495	2257879	2258266	474	1,0,0	0,0,0	0,0,0	0,1,0	52	49	1	1	1.0,NA,NA	NA,0.0,NA	1
475	FBgn0025631	moody	chrX	-	2044291	2045949	2044291	2045947	2046015	2046983	475	1,1,1	0,1,3	0,0,0	0,0,1	51	49	1	1	1.0,0.49,0.243	NA,NA,0.0	0.578
481	FBgn0000667	Actn	chrX	-	2034954	2035411	2034954	2035201	2036406	2036466	481	2,2,0	3,0,0	3,2,10	0,0,0	98	49	1	1	0.25,1.0,NA	1.0,1.0,1.0	-0.375
482	FBgn0000667	Actn	chrX	-	2034954	2035198	2034954	2035195	2042046	2042311	482	1,4,2	0,0,0	0,0,1	0,1,0	52	49	1	1	1.0,1.0,1.0	NA,0.0,1.0	0.5
483	FBgn0000667	Actn	chrX	-	2034954	2035201	2034954	2035195	2042046	2042311	483	21,26,23	0,0,0	31,20,12	0,1,0	55	49	1	1	1.0,1.0,1.0	1.0,0.947,1.0	0.018
484	FBgn0000667	Actn	chrX	-	2034954	2035201	2034954	2035198	2042046	2042311	484	21,25,23	1,3,2	31,20,12	0,0,1	52	49	0.0240755	0.220888	0.952,0.887,0.916	1.0,1.0,0.919	-0.055
485	FBgn0023522	CG11596	chrX	+	1929000	1929170	1929051	1929170	1928333	1928580	485	2,6,2	1,1,3	3,1,1	4,0,2	98	49	0.236521	0.830401	0.5,0.75,0.25	0.273,1.0,0.2	0.009
486	FBgn0029941	CG1677	chrX	-	7281088	7281749	7281088	7281746	7281822	7281960	486	15,8,17	3,2,8	19,5,4	7,3,1	52	49	0.760708	1	0.825,0.79,0.667	0.719,0.611,0.79	0.054
489	FBgn0026086	Adar	chrX	+	1775649	1775738	1775698	1775738	1773724	1774222	489	57,34,51	4,5,6	24,30,15	5,6,1	98	49	0.369013	1	0.877,0.773,0.81	0.706,0.714,0.882	0.053
490	FBgn0026086	Adar	chrX	+	1778369	1778699	1778611	1778699	1775698	1775738	490	113113149	6,11,7	116,90,66	7,7,2	98	49	0.680798	1	0.904,0.837,0.914	0.892,0.865,0.943	-0.015
491	FBgn0283451	br	chrX	+	1642884	1645162	1643067	1645162	1637283	1637334	491	2,0,5	0,1,0	1,1,6	1,0,0	98	49	1	1	1.0,0.0,1.0	0.333,1.0,1.0	-0.111
494	FBgn0024985	Rilpl	chrX	+	1395082	1395193	1395097	1395193	1394223	1394714	494	2,0,3	16,12,11	2,5,2	25,12,24	64	49	0.448221	1	0.087,0.0,0.173	0.058,0.242,0.06	-0.033
497	FBgn0024987	ssx	chrX	+	1371873	1372022	1371914	1372022	1371450	1371774	497	0,1,2	14,21,17	5,0,0	11,8,6	90	49	0.318308	0.953608	0.0,0.025,0.06	0.198,0.0,0.0	-0.038
498	FBgn0261444	CG3638	chrX	-	1233802	1234279	1233802	1234276	1234753	1235053	498	7,3,8	0,0,0	11,16,22	0,0,2	52	49	1	1	1.0,1.0,1.0	1.0,1.0,0.912	0.029
499	FBgn0261444	CG3638	chrX	-	1233802	1234279	1233802	1234276	1236433	1236684	499	3,2,0	0,0,0	1,0,4	0,2,0	52	49	1	1	1.0,1.0,NA	1.0,0.0,1.0	0.333
500	FBgn0261444	CG3638	chrX	-	1233802	1234279	1233802	1234276	1236444	1236684	500	19,8,4	1,3,1	15,13,28	2,2,0	52	49	0.323197	0.96427	0.947,0.715,0.79	0.876,0.86,1.0	-0.095
501	FBgn0030685	Graf	chrX	-	15754485	15754799	15754485	15754772	15755103	15755155	501	3,6,3	2,1,1	10,11,4	6,5,6	76	49	0.139239	0.603293	0.492,0.795,0.659	0.518,0.587,0.301	0.18
502	FBgn0264449	CG43867	chrX	-	819692	820078	819692	819826	820504	821969	502	49,71,75	4,7,0	53,47,50	7,4,8	98	49	0.0360992	0.281419	0.86,0.835,1.0	0.791,0.855,0.758	0.097
503	FBgn0025633	CG13366	chrX	-	612091	612211	612091	612208	612281	612433	503	28,29,37	3,7,5	29,13,20	0,3,1	52	49	0.016443	0.175311	0.898,0.796,0.875	1.0,0.803,0.95	-0.061
507	FBgn0003464	sol	chrX	+	21354479	21356068	21354482	21356068	21354093	21354413	507	15,5,10	5,5,4	13,15,6	4,4,1	52	49	0.202152	0.757048	0.739,0.485,0.702	0.754,0.779,0.85	-0.152
508	FBgn0035086	CG12851	chr2R	+	24951580	24952003	24951583	24952003	24950954	24951510	508	11,5,9	4,5,12	4,6,19	4,6,4	52	49	0.430377	1	0.722,0.485,0.414	0.485,0.485,0.817	-0.055
509	FBgn0022343	CG3760	chr2R	+	24938955	24939217	24938973	24939217	24938759	24938842	509	0,0,4	2,1,0	0,1,2	7,2,4	67	49	0.353193	1	0.0,0.0,1.0	0.0,0.268,0.268	0.155
510	FBgn0035060	Eps-15	chr2R	-	24769418	24770061	24769418	24769683	24771724	24771790	510	7,6,5	0,0,0	19,9,10	0,0,1	98	49	1	1	1.0,1.0,1.0	1.0,1.0,0.833	0.056
511	FBgn0040666	CG12848	chr2R	-	24762565	24762981	24762565	24762972	24763032	24763094	511	0,0,0	3,4,0	1,0,0	3,3,4	58	49	1	1	0.0,0.0,NA	0.22,0.0,0.0	-0.073
512	FBgn0003638	su(w[a])	chrX	+	1042802	1043421	1042933	1043421	1042259	1042432	512	22,21,22	5,11,10	37,25,44	13,14,21	98	49	0.668842	1	0.687,0.488,0.524	0.587,0.472,0.512	0.043
513	FBgn0003638	su(w[a])	chrX	+	1042802	1043421	1043212	1043421	1042259	1042432	513	64,46,51	78,78,50	59,35,67	54,71,76	98	49	0.97992	1	0.291,0.228,0.338	0.353,0.198,0.306	0
514	FBgn0003638	su(w[a])	chrX	+	1042933	1043421	1043212	1043421	1042259	1042432	514	69,57,61	78,78,50	72,49,88	54,71,76	98	49	0.546456	1	0.307,0.268,0.379	0.4,0.257,0.367	-0.023
516	FBgn0035001	Slik	chr2R	-	24401045	24401485	24401045	24401444	24401662	24401808	516	251207273	9,11,10	148160160	14,6,11	90	49	0.0948764	0.496163	0.938,0.911,0.937	0.852,0.936,0.888	0.037
517	FBgn0035001	Slik	chr2R	-	24401662	24401808	24401662	24401771	24402560	24402680	517	102,93,130	0,1,0	46,58,47	0,2,0	86	49	1	1	1.0,0.981,1.0	1.0,0.943,1.0	0.013
519	FBgn0031191	Cp110	chrX	+	22482449	22482750	22482556	22482750	22482081	22482396	519	5,0,1	0,1,0	2,2,1	0,0,0	98	49	1	1	1.0,0.0,1.0	1.0,1.0,1.0	-0.333
520	FBgn0031191	Cp110	chrX	+	22482449	22482750	22482664	22482750	22482081	22482396	520	17,7,11	1,0,2	9,10,6	0,0,0	98	49	0.820583	1	0.895,1.0,0.733	1.0,1.0,1.0	-0.124
521	FBgn0031191	Cp110	chrX	+	22482556	22482750	22482664	22482750	22482081	22482396	521	15,8,11	1,0,2	7,10,6	0,0,0	98	49	0.852367	1	0.882,1.0,0.733	1.0,1.0,1.0	-0.128
522	FBgn0031191	Cp110	chrX	+	22485236	22485635	22485401	22485635	22483086	22484526	522	45,32,41	2,0,0	56,44,48	0,0,2	98	49	1	1	0.918,1.0,1.0	1.0,1.0,0.923	-0.002
524	FBgn0034982	Naa35	chr2R	-	24137398	24137771	24137398	24137768	24137860	24138050	524	6,5,2	0,0,1	2,6,5	4,2,3	52	49	2.84612e-05	0.00165075	1.0,1.0,0.653	0.32,0.739,0.611	0.328
528	FBgn0262636	dati	chr4	-	378395	378561	378395	378531	378715	378900	528	7,3,8	9,5,5	11,8,3	1,10,1	79	49	0.131594	0.599667	0.325,0.271,0.498	0.872,0.332,0.65	-0.253
529	FBgn0001123	Galphas	chr2R	+	23946437	23946520	23946446	23946520	23946136	23946261	529	11,8,9	64,49,64	6,15,2	55,60,35	58	49	0.909946	1	0.127,0.121,0.106	0.084,0.174,0.046	0.017
531	FBgn0003053	peb	chrX	+	4619969	4620860	4619974	4620860	4617563	4618063	531	19,15,17	21,7,13	15,16,16	10,17,15	54	49	0.698417	1	0.451,0.66,0.543	0.576,0.461,0.492	0.042
532	FBgn0025790	TBPH	chr2R	-	23861205	23861460	23861205	23861457	23862260	23862593	532	4,0,0	1,0,2	2,2,0	1,1,2	52	49	1	1	0.79,NA,0.0	0.653,0.653,0.0	-0.04
533	FBgn0025790	TBPH	chr2R	-	23861205	23861460	23861205	23861457	23862489	23862593	533	3,1,0	3,0,1	3,2,0	0,0,0	52	49	1	1	0.485,1.0,0.0	1.0,1.0,NA	-0.505
534	FBgn0000256	capu	chr2L	-	3886983	3887799	3886983	3887556	3888648	3888824	534	177120161	8,11,11	86104114	4,8,7	98	49	0.760646	1	0.917,0.845,0.88	0.915,0.867,0.891	-0.01
535	FBgn0000256	capu	chr2L	-	3886983	3887799	3886983	3887556	3889430	3890031	535	169111152	1,2,1	82,96,109	4,2,0	98	49	0.21056	0.770187	0.988,0.965,0.987	0.911,0.96,1.0	0.023
536	FBgn0000256	capu	chr2L	-	3886983	3887799	3886983	3887556	3893261	3893604	536	169112155	0,0,1	88,98,111	0,1,0	98	49	1	1	1.0,1.0,0.987	1.0,0.98,1.0	0.002
537	FBgn0034914	CG5554	chr2R	+	23846106	23847024	23846127	23847024	23845765	23845940	537	1,0,2	9,6,1	3,1,0	4,0,1	70	49	0.459052	1	0.072,0.0,0.583	0.344,1.0,0.0	-0.23
538	FBgn0028411	Nxt1	chr2R	-	23811320	23811737	23811320	23811724	23811794	23811881	538	0,0,2	0,0,4	0,0,0	1,0,0	62	49	1	1	NA,NA,0.283	0.0,NA,NA	0.283
540	FBgn0002174	CG5504	chr2R	+	23708629	23709026	23708634	23709026	23707080	23708487	540	0,0,0	1,0,0	0,0,3	0,0,0	54	49	1	1	0.0,NA,NA	NA,NA,1.0	-1
541	FBgn0031652	jet	chr2L	-	4948205	4948771	4948205	4948559	4948897	4949784	541	7,7,13	0,0,0	8,5,5	3,4,0	98	49	1.31942e-05	0.000911027	1.0,1.0,1.0	0.571,0.385,1.0	0.348
542	FBgn0011296	l(2)efl	chr2R	-	23684994	23685385	23684994	23685382	23685475	23685543	542	0,0,0	0,0,2	1,0,0	2,1,3	52	49	1	1	NA,NA,0.0	0.32,0.0,0.0	-0.107
543	FBgn0266377	Pde8	chr2R	+	23677020	23677188	23677047	23677188	23675777	23675988	543	6,5,5	0,0,0	4,12,5	0,0,2	76	49	1	1	1.0,1.0,1.0	1.0,1.0,0.617	0.128
544	FBgn0032170	CG4658	chr2L	+	9957402	9957900	9957428	9957900	9957294	9957329	544	2,1,0	0,1,0	0,2,1	0,0,0	75	49	1	1	1.0,0.395,NA	NA,1.0,1.0	-0.302
548	FBgn0261564	ReepA	chr2R	+	22929087	22930073	22929798	22930073	22927515	22927629	548	28,14,21	0,0,0	32,28,30	2,1,0	98	49	0.473006	1	1.0,1.0,1.0	0.889,0.933,1.0	0.059
549	FBgn0261564	ReepA	chr2R	+	22930385	22931280	22930388	22931280	22930192	22930319	549	1,3,0	0,0,0	0,2,1	3,1,4	52	49	1	1	1.0,1.0,NA	0.0,0.653,0.191	0.719
550	FBgn0034793	asrij	chr2R	+	22887306	22887578	22887309	22887578	22886758	22887248	550	0,0,0	0,0,1	1,0,2	2,2,2	52	49	1	1	NA,NA,0.0	0.32,0.0,0.485	-0.268
551	FBgn0034792	YME1L	chr2R	-	22884347	22884664	22884347	22884661	22884719	22884802	551	0,0,0	4,11,9	0,1,0	6,5,0	52	49	1	1	0.0,0.0,0.0	0.0,0.159,NA	-0.08
552	FBgn0034792	YME1L	chr2R	-	22884719	22884802	22884719	22884793	22884907	22885000	552	1,0,2	1,1,4	2,3,1	1,6,2	58	49	0.118454	0.568645	0.458,0.0,0.297	0.628,0.297,0.297	-0.156
557	FBgn0053143	CG33143	chr2R	+	22627799	22627948	22627805	22627948	22622158	22622300	557	30,16,13	42,39,35	40,15,14	47,44,33	55	49	0.845729	1	0.389,0.268,0.249	0.431,0.233,0.274	-0.011
558	FBgn0053143	CG33143	chr2R	+	22631513	22631828	22631630	22631828	22628362	22628557	558	30,31,37	0,0,1	50,33,23	1,1,1	98	49	0.185961	0.734723	1.0,1.0,0.949	0.962,0.943,0.92	0.041
562	FBgn0034693	CG11073	chr2R	-	22092141	22092717	22092141	22092273	22094523	22094787	562	7,5,3	0,0,0	6,3,8	2,0,1	98	49	0.681446	1	1.0,1.0,1.0	0.6,1.0,0.8	0.2
563	FBgn0034693	CG11073	chr2R	-	22092141	22094043	22092141	22092273	22094523	22094787	563	7,4,1	0,0,0	5,2,8	2,0,1	98	49	0.617792	1	1.0,1.0,1.0	0.556,1.0,0.8	0.215
564	FBgn0034693	CG11073	chr2R	-	22092141	22094043	22092141	22092717	22094523	22094787	564	11,4,2	0,1,2	7,3,1	1,1,0	98	49	0.395015	1	1.0,0.667,0.333	0.778,0.6,1.0	-0.126
567	FBgn0034645	ND-B12	chr2R	+	21658345	21658480	21658350	21658480	21658077	21658109	567	1,5,2	1,0,2	1,1,0	1,0,0	54	49	1	1	0.476,1.0,0.476	0.476,1.0,NA	-0.087
569	FBgn0043070	MESK2	chr2R	+	21507294	21507722	21507321	21507722	21502096	21502479	569	46,29,33	18,8,30	22,29,24	10,9,14	76	49	0.748407	1	0.622,0.7,0.415	0.587,0.675,0.525	-0.017
570	FBgn0043070	MESK2	chr2R	+	21510105	21510201	21510117	21510201	21502096	21502479	570	7,3,9	4,1,6	8,9,13	12,1,1	61	49	0.352966	1	0.584,0.707,0.546	0.349,0.878,0.913	-0.101
571	FBgn0043070	MESK2	chr2R	+	21510105	21510201	21510117	21510201	21507321	21507722	571	10,7,12	33,41,28	9,9,15	38,22,22	61	49	0.293493	0.927157	0.196,0.121,0.256	0.16,0.247,0.354	-0.063
573	FBgn0010415	Sdc	chr2R	-	21398064	21398583	21398064	21398580	21399174	21399313	573	2,0,1	1,0,0	0,0,0	0,0,1	52	49	1	1	0.653,NA,1.0	NA,NA,0.0	0.827
574	FBgn0010415	Sdc	chr2R	-	21480090	21480378	21480090	21480356	21481013	21481176	574	24,21,27	10,6,11	19,27,10	1,8,9	71	49	0.600633	1	0.624,0.707,0.629	0.929,0.7,0.434	-0.034
575	FBgn0030520	Pdcd4	chrX	-	13750585	13752027	13750585	13752022	13754829	13755406	575	15,15,21	1,0,0	5,3,6	0,0,0	54	49	1	1	0.932,1.0,1.0	1.0,1.0,1.0	-0.023
576	FBgn0052549	CG32549	chrX	-	18408517	18408942	18408517	18408859	18409049	18409178	576	28,24,21	7,9,9	13,14,17	5,11,4	98	49	0.547284	1	0.667,0.571,0.538	0.565,0.389,0.68	0.047
577	FBgn0052549	CG32549	chrX	-	18408517	18408942	18408517	18408859	18409883	18410144	577	28,24,21	8,12,9	13,14,17	12,6,13	98	49	0.107686	0.540295	0.636,0.5,0.538	0.351,0.538,0.395	0.13
578	FBgn0265191	Gyg	chr2R	+	21209971	21210821	21210182	21210821	21208469	21208671	578	112,83,110	17,2,4	76,83,59	12,23,9	98	49	0.000999433	0.0294202	0.767,0.954,0.932	0.76,0.643,0.766	0.161
582	FBgn0050295	Ipk1	chr2R	+	20878967	20879145	20878970	20879145	20878671	20878898	582	96106115	67,60,73	137122105	81,48,100	52	49	0.890335	1	0.574,0.625,0.597	0.614,0.705,0.497	-0.007
583	FBgn0034534	maf-S	chr2R	+	20641165	20641668	20641180	20641668	20640975	20641118	583	3,2,1	5,4,4	0,0,4	2,0,9	64	49	1	1	0.315,0.277,0.161	0.0,NA,0.254	0.124
584	FBgn0034897	Sesn	chr2R	+	23714665	23714899	23714680	23714899	23713899	23714118	584	8,1,3	0,0,0	3,6,3	0,2,0	64	49	1	1	1.0,1.0,1.0	1.0,0.697,1.0	0.101
585	FBgn0020381	Dredd	chrX	-	634545	635308	634545	635289	635393	635545	585	1,5,4	21,2,12	4,3,10	14,13,12	68	49	0.67088	1	0.033,0.643,0.194	0.171,0.143,0.375	0.06
586	FBgn0025720	Ate1	chr2R	-	20256435	20256629	20256435	20256608	20256689	20257124	586	4,3,3	12,5,11	6,3,4	18,12,18	70	49	0.704835	1	0.189,0.296,0.16	0.189,0.149,0.135	0.057
589	FBgn0285926	Imp	chrX	-	10797835	10798565	10797835	10798544	10798618	10798993	589	3,3,8	18,21,10	15,6,7	13,19,18	70	49	0.138628	0.603293	0.104,0.091,0.359	0.447,0.181,0.214	-0.096
595	FBgn0034420	CG10737	chr2R	+	19170617	19171161	19170685	19171161	19164142	19164175	595	2,1,1	0,0,0	0,3,4	0,1,0	98	49	1	1	1.0,1.0,1.0	NA,0.6,1.0	0.2
596	FBgn0034420	CG10737	chr2R	+	19170617	19171161	19170685	19171161	19165163	19165528	596	2,1,1	5,1,4	0,3,4	2,1,0	98	49	0.0888207	0.477	0.167,0.333,0.111	0.0,0.6,1.0	-0.33
597	FBgn0034420	CG10737	chr2R	+	19176187	19176347	19176247	19176347	19174881	19175086	597	6,5,1	0,0,1	3,4,6	0,0,0	98	49	1	1	1.0,1.0,0.333	1.0,1.0,1.0	-0.222
598	FBgn0034420	CG10737	chr2R	+	19176187	19176347	19176247	19176347	19174881	19175248	598	10,8,7	0,1,0	4,5,9	0,2,0	98	49	0.872898	1	1.0,0.8,1.0	1.0,0.556,1.0	0.081
599	FBgn0034420	CG10737	chr2R	+	19176187	19176347	19176265	19176347	19174881	19175248	599	10,10,7	0,0,0	4,6,11	1,0,0	98	49	1	1	1.0,1.0,1.0	0.667,1.0,1.0	0.111
600	FBgn0034420	CG10737	chr2R	+	19176247	19176347	19176265	19176347	19174881	19175248	600	0,3,0	0,0,0	0,3,2	1,0,0	67	49	1	1	NA,1.0,NA	0.0,1.0,1.0	0.333
601	FBgn0034420	CG10737	chr2R	+	19176187	19176347	19176247	19176347	19174881	19175308	601	7,6,1	0,1,0	5,5,9	0,0,0	98	49	1	1	1.0,0.75,1.0	1.0,1.0,1.0	-0.083
603	FBgn0000578	ena	chr2R	+	19160176	19160902	19160179	19160902	19159782	19160035	603	2,0,0	0,0,0	0,1,0	0,0,1	52	49	1	1	1.0,NA,NA	NA,1.0,0.0	0.5
604	FBgn0000578	ena	chr2R	+	19160176	19160902	19160248	19160902	19159782	19160035	604	2,0,1	0,0,0	0,1,2	1,0,3	98	49	1	1	1.0,NA,1.0	0.0,1.0,0.25	0.583
605	FBgn0000578	ena	chr2R	+	19160179	19160902	19160248	19160902	19159782	19160035	605	0,0,1	0,0,0	0,0,3	1,0,3	98	49	1	1	NA,NA,1.0	0.0,NA,0.333	0.834
607	FBgn0034418	CG15118	chr2R	-	19133726	19134726	19133726	19134431	19134882	19135625	607	543493408	2,1,0	592288354	0,2,0	98	49	1	1	0.993,0.996,1.0	1.0,0.986,1.0	0.001
610	FBgn0034390	CG15093	chr2R	-	18775668	18776838	18775668	18776826	18776893	18776978	610	0,0,0	2,5,1	1,0,0	2,1,4	61	49	1	1	0.0,0.0,0.0	0.287,0.0,0.0	-0.096
611	FBgn0034389	Mctp	chr2R	+	18769146	18769255	18769203	18769255	18768274	18768924	611	3,0,0	0,0,1	9,1,4	0,0,0	98	49	1	1	1.0,NA,0.0	1.0,1.0,1.0	-0.5
613	FBgn0034381	List	chr2R	-	18728503	18728786	18728503	18728746	18728842	18729032	613	0,0,1	0,0,0	0,0,0	0,1,0	89	49	1	1	NA,NA,1.0	NA,0.0,NA	1
614	FBgn0262103	Sik3	chr2R	+	18702518	18702683	18702527	18702683	18701318	18701485	614	3,2,1	1,1,3	1,1,0	5,2,6	58	49	0.000654463	0.0215675	0.717,0.628,0.22	0.145,0.297,0.0	0.374
615	FBgn0262103	Sik3	chr2R	+	18702518	18702683	18702527	18702683	18701920	18702187	615	3,1,1	0,0,1	2,1,1	0,0,0	58	49	1	1	1.0,1.0,0.458	1.0,1.0,1.0	-0.181
617	FBgn0050122	CG30122	chr2R	-	18632327	18632986	18632327	18632983	18633053	18633127	617	21,13,15	3,8,8	18,32,25	2,6,5	52	49	0.0618011	0.398403	0.868,0.605,0.639	0.895,0.834,0.825	-0.147
618	FBgn0050122	CG30122	chr2R	-	18633053	18633127	18633053	18633124	18633191	18633363	618	17,10,26	2,3,6	10,26,20	12,7,8	52	49	0.0385941	0.294775	0.889,0.759,0.803	0.44,0.778,0.702	0.177
620	FBgn0028496	CG30116	chr2R	-	18496746	18496905	18496746	18496868	18497841	18498026	620	0,0,4	0,0,0	2,0,1	1,0,1	86	49	1	1	NA,NA,1.0	0.533,NA,0.363	0.552
622	FBgn0266098	rg	chrX	+	5233411	5233664	5233441	5233664	5229190	5229404	622	22,18,11	55,65,62	12,18,21	33,45,61	79	49	0.280685	0.907023	0.199,0.147,0.099	0.184,0.199,0.176	-0.038
624	FBgn0031390	tho2	chr2L	-	2139629	2139676	2139629	2139673	2139727	2140312	624	5,3,3	8,2,12	6,4,4	5,6,3	52	49	0.253372	0.860397	0.371,0.586,0.191	0.531,0.386,0.557	-0.109
625	FBgn0030581	CG14408	chrX	-	14830432	14830507	14830432	14830500	14831091	14831510	625	9,9,13	3,0,2	9,10,17	2,4,1	56	49	0.552395	1	0.724,1.0,0.85	0.797,0.686,0.937	0.051
627	FBgn0028479	Mtpalpha	chr2L	-	9575501	9576380	9575501	9576229	9576517	9576769	627	0,0,1	6,1,2	2,0,4	5,8,3	98	49	0.0123175	0.151359	0.0,0.0,0.2	0.167,0.0,0.4	-0.122
628	FBgn0031384	CG4238	chr2L	+	2028302	2029028	2028320	2029028	2028112	2028249	628	0,0,2	1,0,1	3,1,0	1,0,1	67	49	1	1	0.0,NA,0.594	0.687,1.0,0.0	-0.265
629	FBgn0001222	Hsf	chr2R	-	18133870	18134108	18133870	18134095	18134406	18134634	629	1,3,1	14,9,13	1,2,2	14,4,10	62	49	0.842991	1	0.053,0.209,0.057	0.053,0.283,0.136	-0.051
630	FBgn0003520	stau	chr2R	-	18120023	18120403	18120023	18120400	18120466	18120664	630	6,4,10	0,1,2	6,8,6	6,0,0	52	49	0.246597	0.849045	1.0,0.79,0.825	0.485,1.0,1.0	0.043
632	FBgn0011589	Elk	chr2R	+	17907646	17907906	17907661	17907906	17903541	17903679	632	0,0,0	0,4,2	0,7,3	0,1,0	64	49	1	1	NA,0.0,0.0	NA,0.843,1.0	-0.921
634	FBgn0041585	olf186-F	chr2R	+	17855139	17857797	17857641	17857797	17850861	17851460	634	50,28,34	3,2,7	51,28,42	3,1,3	98	49	0.199332	0.75465	0.893,0.875,0.708	0.895,0.933,0.875	-0.076
638	FBgn0027835	Dp1	chr2R	+	18413001	18413077	18413004	18413077	18412026	18412056	638	2,11,12	1,1,2	2,8,6	1,1,0	52	49	0.241729	0.838533	0.653,0.912,0.85	0.653,0.883,1.0	-0.04
640	FBgn0264607	CaMKII	chr4	-	1037475	1037590	1037475	1037569	1037645	1037740	640	350271418	3,2,2	225307225	0,0,2	70	49	1	1	0.988,0.99,0.993	1.0,1.0,0.987	-0.005
641	FBgn0264607	CaMKII	chr4	-	1038358	1038437	1038358	1038434	1040012	1040078	641	16,12,27	59,46,49	15,24,36	33,42,44	52	49	0.031274	0.259127	0.204,0.197,0.342	0.3,0.35,0.435	-0.114
642	FBgn0264607	CaMKII	chr4	-	1038358	1038458	1038358	1038434	1040012	1040078	642	33,30,47	59,46,49	31,31,25	33,42,44	73	49	0.918858	1	0.273,0.304,0.392	0.387,0.331,0.276	-0.008
643	FBgn0264607	CaMKII	chr4	-	1038358	1038458	1038358	1038437	1040012	1040078	643	30,28,45	13,10,25	25,29,23	9,22,34	70	49	0.136889	0.603293	0.618,0.662,0.558	0.66,0.48,0.321	0.126
644	FBgn0264607	CaMKII	chr4	-	1038358	1038437	1038358	1038434	1043467	1043524	644	11,11,11	6,12,9	12,7,9	4,8,2	52	49	0.251822	0.857139	0.633,0.463,0.535	0.739,0.452,0.809	-0.123
645	FBgn0264607	CaMKII	chr4	-	1038358	1038458	1038358	1038434	1043467	1043524	645	33,30,47	6,12,9	31,31,23	4,8,2	73	49	0.220353	0.786977	0.787,0.627,0.778	0.839,0.722,0.885	-0.085
646	FBgn0264607	CaMKII	chr4	-	1038358	1038458	1038358	1038437	1043467	1043524	646	30,28,45	8,9,9	25,29,21	6,5,7	70	49	0.795786	1	0.724,0.685,0.778	0.745,0.802,0.677	-0.012
647	FBgn0264607	CaMKII	chr4	-	1038358	1038437	1038358	1038434	1045155	1045248	647	5,2,4	0,0,3	7,3,8	1,3,0	52	49	0.407085	1	1.0,1.0,0.557	0.868,0.485,1.0	0.068
648	FBgn0264607	CaMKII	chr4	-	1043467	1043524	1043467	1043521	1045155	1045248	648	155101186	11,11,18	100,108,75	12,13,13	52	49	0.131927	0.599667	0.93,0.896,0.907	0.887,0.887,0.845	0.038
649	FBgn0263197	Patronin	chr2R	-	17521831	17521906	17521831	17521900	17522852	17522960	649	1,1,6	0,0,0	4,5,3	0,0,2	55	49	1	1	1.0,1.0,1.0	1.0,1.0,0.572	0.143
650	FBgn0263197	Patronin	chr2R	-	17521831	17521906	17521831	17521900	17523499	17523571	650	1,2,7	8,2,1	5,5,3	13,3,9	55	49	0.537166	1	0.1,0.471,0.862	0.255,0.598,0.229	0.117
653	FBgn0263197	Patronin	chr2R	-	17524703	17526416	17524703	17526413	17526833	17526980	653	35,24,33	13,12,13	53,28,44	23,20,26	52	49	0.23149	0.820685	0.717,0.653,0.705	0.685,0.569,0.615	0.069
657	FBgn0263197	Patronin	chr2R	-	17527213	17527315	17527213	17527312	17527375	17527748	657	56,47,65	0,0,0	77110101	1,0,0	52	49	1	1	1.0,1.0,1.0	0.986,1.0,1.0	0.005
658	FBgn0263197	Patronin	chr2R	-	17531210	17531461	17531210	17531446	17531517	17531653	658	39,41,30	16,5,3	74,74,71	18,8,8	64	49	0.513312	1	0.651,0.863,0.884	0.759,0.876,0.872	-0.036
660	FBgn0029672	CG2875	chrX	-	3572594	3573303	3572594	3573300	3573367	3573622	660	2,2,5	0,0,0	5,6,3	2,0,0	52	49	1	1	1.0,1.0,1.0	0.702,1.0,1.0	0.099
661	FBgn0027506	EDTP	chr2R	-	17433190	17433355	17433190	17433334	17433419	17434058	661	0,2,2	22,11,14	0,3,1	22,19,16	70	49	0.953413	1	0.0,0.113,0.091	0.0,0.1,0.042	0.021
662	FBgn0042696	NfI	chr4	-	271914	272172	271914	272160	272225	272408	662	26,31,28	5,15,9	26,42,38	1,14,12	61	49	0.344379	1	0.807,0.624,0.714	0.954,0.707,0.718	-0.078
663	FBgn0050460	CG30460	chr2R	-	17067525	17069757	17067525	17068215	17069898	17070676	663	0,7,2	0,0,2	2,2,8	0,0,0	98	49	1	1	NA,1.0,0.333	1.0,1.0,1.0	-0.334
664	FBgn0034180	Ehbp1	chr2R	-	17010052	17010194	17010052	17010173	17010262	17010535	664	1,0,0	10,9,13	3,1,2	3,8,12	70	49	0.00588311	0.0917259	0.065,0.0,0.0	0.412,0.08,0.104	-0.177
665	FBgn0034180	Ehbp1	chr2R	-	17011951	17012774	17011951	17012708	17013284	17013481	665	36,29,30	5,10,10	30,26,25	7,6,3	98	49	0.408375	1	0.783,0.592,0.6	0.682,0.684,0.806	-0.066
667	FBgn0004656	fs(1)h	chrX	-	8044332	8044415	8044332	8044391	8050151	8050283	667	7,7,6	11,23,19	11,15,10	29,22,22	73	49	0.382137	1	0.299,0.17,0.175	0.203,0.314,0.234	-0.036
668	FBgn0004656	fs(1)h	chrX	-	8051694	8053294	8051694	8053279	8054107	8055893	668	2,3,3	24,22,19	0,4,3	38,36,31	64	49	0.310762	0.942954	0.06,0.095,0.108	0.0,0.078,0.069	0.039
669	FBgn0004656	fs(1)h	chrX	-	8054122	8055918	8054122	8055893	8055966	8056137	669	7,6,12	100,85,118	10,10,7	126116104	74	49	0.891186	1	0.044,0.045,0.063	0.05,0.054,0.043	0.002
671	FBgn0024232	gprs	chr2R	+	16645656	16645707	16645660	16645707	16645316	16645457	671	9,0,1	2,1,0	2,0,4	0,1,0	53	49	0.450645	1	0.806,0.0,1.0	1.0,0.0,1.0	-0.065
672	FBgn0051708	DIP-zeta	chr2L	-	9051630	9053140	9051630	9053080	9053297	9053429	672	0,1,0	1,0,0	0,0,1	0,0,0	98	49	1	1	0.0,1.0,NA	NA,NA,1.0	-0.5
674	FBgn0034140	Lst	chr2R	-	16574578	16575338	16574578	16575299	16576272	16576586	674	0,4,1	0,5,2	1,0,0	4,2,2	88	49	1	1	NA,0.308,0.218	0.122,0.0,0.0	0.222
679	FBgn0015925	csul	chr2R	+	16265166	16265626	16265181	16265626	16264651	16265122	679	1,2,0	0,0,0	1,0,1	0,0,2	64	49	1	1	1.0,1.0,NA	1.0,NA,0.277	0.361
680	FBgn0010602	lwr	chr2L	-	541392	542350	541392	542346	542429	542580	680	9,3,6	1,0,0	6,7,7	0,0,0	53	49	1	1	0.893,1.0,1.0	1.0,1.0,1.0	-0.036
686	FBgn0034067	CG8399	chr2R	+	16024058	16024214	16024085	16024214	16023746	16023859	686	0,0,1	0,0,0	0,0,0	0,1,0	76	49	1	1	NA,NA,1.0	NA,0.0,NA	1
687	FBgn0020236	ATPCL	chr2R	-	15996166	15996317	15996166	15996314	15996894	15997218	687	0,0,0	3,2,1	2,3,2	3,3,3	52	49	5.87841e-06	0.000627443	0.0,0.0,0.0	0.386,0.485,0.386	-0.419
688	FBgn0020236	ATPCL	chr2R	-	15996166	15996365	15996166	15996314	15996894	15997218	688	26,12,8	3,2,1	23,15,21	3,3,3	98	49	0.667575	1	0.812,0.75,0.8	0.793,0.714,0.778	0.026
689	FBgn0020236	ATPCL	chr2R	-	15996166	15996365	15996166	15996317	15996894	15997218	689	26,12,8	0,0,0	22,14,21	1,2,2	97	49	0.0308908	0.258911	1.0,1.0,1.0	0.917,0.78,0.841	0.154
690	FBgn0265045	Strn-Mlck	chr2R	-	15959788	15960079	15959788	15959876	15960244	15960417	690	4,0,0	0,1,0	0,0,0	1,0,0	98	49	1	1	1.0,0.0,NA	0.0,NA,NA	0.5
691	FBgn0034051	Mlf	chr2R	-	15935892	15936583	15935892	15936580	15938114	15938267	691	0,2,0	7,0,3	1,0,2	5,1,4	52	49	0.556564	1	0.0,1.0,0.0	0.159,0.0,0.32	0.174
692	FBgn0034049	bdg	chr2R	-	15925263	15925431	15925263	15925428	15925494	15926681	692	0,1,1	0,0,0	2,0,0	3,0,0	52	49	1	1	NA,1.0,1.0	0.386,NA,NA	0.614
694	FBgn0263980	Stacl	chr2R	+	15465330	15465506	15465357	15465506	15458898	15459267	694	10,6,4	0,1,1	4,4,6	0,1,0	76	49	1	1	1.0,0.795,0.721	1.0,0.721,1.0	-0.068
695	FBgn0263980	Stacl	chr2R	+	15465330	15465491	15465357	15465491	15464470	15464686	695	14,13,7	10,5,7	4,5,7	9,3,7	76	49	0.202866	0.757048	0.474,0.626,0.392	0.223,0.518,0.392	0.12
696	FBgn0011828	Pxn	chr3L	-	2629140	2629584	2629140	2629526	2629913	2630064	696	2,1,2	1,0,0	2,0,1	1,1,2	98	49	6.92351e-06	0.000627443	0.5,1.0,1.0	0.5,0.0,0.2	0.6
697	FBgn0011828	Pxn	chr3L	-	2629140	2629596	2629140	2629526	2629913	2630064	697	2,1,2	1,0,0	2,0,1	1,1,2	98	49	6.92351e-06	0.000627443	0.5,1.0,1.0	0.5,0.0,0.2	0.6
703	FBgn0010909	msn	chr3L	-	2557792	2558389	2557792	2558035	2560115	2560295	703	21,21,12	9,8,8	8,13,41	14,6,13	98	49	0.537791	1	0.538,0.568,0.429	0.222,0.52,0.612	0.06
704	FBgn0010909	msn	chr3L	-	2564396	2564755	2564396	2564695	2565600	2565621	704	11,11,13	3,8,3	8,14,18	0,8,3	98	49	0.310791	0.942954	0.647,0.407,0.684	1.0,0.467,0.75	-0.16
705	FBgn0010909	msn	chr3L	-	2564396	2564755	2564396	2564695	2566201	2566375	705	15,11,10	9,13,17	8,14,18	15,7,5	98	49	0.306369	0.940241	0.455,0.297,0.227	0.211,0.5,0.643	-0.125
706	FBgn0010909	msn	chr3L	-	2585604	2585738	2585604	2585732	2586402	2586540	706	8,5,18	0,0,1	12,11,9	0,0,0	55	49	1	1	1.0,1.0,0.941	1.0,1.0,1.0	-0.02
711	FBgn0083984	CG34148	chr3R	-	21878232	21878424	21878232	21878419	21878486	21878686	711	0,5,1	2,4,5	0,0,1	5,1,1	54	49	0.00677886	0.102389	0.0,0.531,0.154	0.0,0.0,0.476	0.07
714	FBgn0035252	CG7970	chr3L	+	1653130	1653254	1653141	1653254	1653004	1653043	714	0,0,0	2,0,0	0,1,0	0,0,1	60	49	1	1	0.0,NA,NA	NA,1.0,0.0	-0.5
716	FBgn0259985	Mppe	chr2R	-	12026091	12026599	12026091	12026572	12026722	12026985	716	48,30,23	27,30,25	13,14,19	22,28,34	76	49	0.00298962	0.0633264	0.534,0.392,0.372	0.276,0.244,0.265	0.171
717	FBgn0259985	Mppe	chr2R	-	12027041	12027157	12027041	12027151	12027222	12027707	717	20,27,13	41,42,26	14,23,14	54,33,45	55	49	0.211919	0.770187	0.303,0.364,0.308	0.188,0.383,0.217	0.062
720	FBgn0035171	CG12502	chr3L	+	868935	869601	869217	869601	868568	868758	720	0,0,0	0,0,1	0,2,0	0,0,4	98	49	1	1	NA,NA,0.0	NA,1.0,0.0	-0.5
721	FBgn0010280	Taf4	chr3L	+	16113884	16114141	16113895	16114141	16113211	16113365	721	1,2,4	2,0,0	2,1,9	0,0,0	60	49	0.540534	1	0.29,1.0,1.0	1.0,1.0,1.0	-0.237
722	FBgn0000108	Appl	chrX	+	571130	571352	571133	571352	570861	571000	722	18,42,20	15,15,4	32,32,20	12,8,13	52	49	0.892878	1	0.531,0.725,0.825	0.715,0.79,0.592	-0.005
723	FBgn0000108	Appl	chrX	+	572136	572289	572148	572289	571426	572058	723	36,21,27	5,1,1	33,15,21	1,0,0	61	49	0.00627633	0.0957966	0.853,0.944,0.956	0.964,1.0,1.0	-0.07
724	FBgn0000108	Appl	chrX	+	572136	572289	572148	572289	571426	572070	724	26,6,16	18,9,11	20,5,20	26,16,24	61	49	0.0866395	0.471019	0.537,0.349,0.539	0.382,0.201,0.401	0.147
725	FBgn0000108	Appl	chrX	+	573852	574002	573864	574002	572136	572289	725	37,27,35	8,3,11	52,30,36	11,17,17	61	49	0.080334	0.456801	0.788,0.878,0.719	0.792,0.586,0.63	0.126
726	FBgn0000108	Appl	chrX	+	574941	575089	574944	575089	574195	574878	726	16,14,15	2,0,0	20,14,28	5,2,5	52	49	0.000424583	0.0166391	0.883,1.0,1.0	0.79,0.868,0.841	0.128
727	FBgn0261261	plx	chr3R	+	5686788	5687369	5687040	5687369	5685854	5686270	727	4,4,3	1,2,2	2,3,11	1,2,1	98	49	0.39436	1	0.667,0.5,0.429	0.5,0.429,0.846	-0.06
731	FBgn0264707	RhoGEF3	chr3L	+	281120	281734	281123	281734	278400	281056	731	0,3,0	2,0,1	0,1,1	0,0,0	52	49	1	1	0.0,1.0,0.0	NA,1.0,1.0	-0.667
733	FBgn0035107	mri	chr3L	+	201170	201368	201173	201368	200173	201060	733	3,3,9	3,0,0	3,1,3	0,0,0	52	49	0.345853	1	0.485,1.0,1.0	1.0,1.0,1.0	-0.172
735	FBgn0027786	Mtch	chr3L	+	184774	185074	184777	185074	184625	184681	735	0,0,1	0,1,1	1,0,0	0,0,1	52	49	1	1	NA,0.0,0.485	1.0,NA,0.0	-0.258
737	FBgn0259938	cwo	chr3R	+	10396236	10396820	10396696	10396820	10388257	10389437	737	3,3,1	1,0,4	2,5,11	2,0,0	98	49	0.0172514	0.182587	0.6,1.0,0.111	0.333,1.0,1.0	-0.207
741	FBgn0015591	AstA	chr3R	-	24761389	24761830	24761389	24761827	24764852	24765071	741	2,3,2	1,1,0	0,2,0	0,1,1	52	49	1	1	0.653,0.739,1.0	NA,0.653,0.0	0.471
744	FBgn0027598	cindr	chr3R	+	30820880	30821057	30820886	30821057	30817613	30818207	744	6,4,2	0,1,2	2,1,5	0,3,2	55	49	0.143353	0.61581	1.0,0.781,0.471	1.0,0.229,0.69	0.111
746	FBgn0024807	DIP1	chrX	-	21628360	21628754	21628360	21628709	21629973	21630148	746	83,77,63	0,0,0	66,54,57	2,0,2	94	49	0.387464	1	1.0,1.0,1.0	0.945,1.0,0.937	0.039
747	FBgn0262975	cnc	chr3R	-	23220416	23220896	23220416	23220643	23221845	23221961	747	51,21,69	6,0,13	21,92,45	5,16,5	98	49	0.390015	1	0.81,1.0,0.726	0.677,0.742,0.818	0.1
749	FBgn0035298	SCOT	chr3L	+	1964836	1965273	1965074	1965273	1964458	1964609	749	0,1,0	1,1,1	1,0,0	0,3,0	98	49	1	1	0.0,0.333,0.0	1.0,0.0,NA	-0.389
750	FBgn0039928	Cals	chr4	-	1115254	1115897	1115254	1115894	1115955	1116079	750	10,6,7	6,13,15	10,10,1	20,8,6	52	49	0.724981	1	0.611,0.303,0.305	0.32,0.541,0.136	0.074
751	FBgn0030038	CG1440	chrX	+	8438919	8439758	8439108	8439758	8437056	8437294	751	4,2,11	2,4,2	11,1,4	0,0,1	98	49	2.14576e-05	0.0012964	0.5,0.2,0.733	1.0,1.0,0.667	-0.411
756	FBgn0051363	Jupiter	chr3R	-	11604141	11604283	11604141	11604239	11604585	11604754	756	4,2,8	0,0,1	5,6,3	2,1,1	93	49	0.00929281	0.125144	1.0,1.0,0.808	0.568,0.76,0.613	0.289
757	FBgn0260468	CG7950	chr3R	+	30057115	30058131	30057139	30058131	30056858	30057034	757	0,2,3	4,0,0	1,0,0	0,0,0	73	49	1	1	0.0,1.0,1.0	1.0,NA,NA	-0.333
759	FBgn0025836	RhoGAP1A	chrX	+	134265	134564	134268	134564	133502	134127	759	0,3,2	16,16,19	1,0,0	26,37,30	52	49	0.126376	0.585449	0.0,0.15,0.09	0.035,0.0,0.0	0.068
760	FBgn0042213	CG18731	chr3R	+	29725222	29725690	29725237	29725690	29725026	29725173	760	0,0,1	1,1,3	1,0,0	1,0,1	64	49	1	1	0.0,0.0,0.203	0.434,NA,0.0	-0.149
761	FBgn0266579	tau	chr3R	-	27641841	27642938	27641841	27642057	27643814	27643973	761	85,71,62	0,0,1	35,48,53	0,0,0	98	49	1	1	1.0,1.0,0.969	1.0,1.0,1.0	-0.01
764	FBgn0039668	Trc8	chr3R	-	29500316	29500513	29500316	29500498	29500718	29500893	764	1,2,6	0,2,1	0,7,1	4,0,2	64	49	0.0493409	0.353682	1.0,0.434,0.821	0.0,1.0,0.277	0.326
765	FBgn0041605	cpx	chr3R	+	4295119	4295286	4295128	4295286	4284225	4284406	765	163119244	12,3,5	97,92,92	13,19,12	58	49	2.78709e-07	5.0516e-05	0.92,0.971,0.976	0.863,0.804,0.866	0.111
766	FBgn0041605	cpx	chr3R	+	4295119	4295286	4295128	4295286	4288071	4288083	766	158109241	515412538	94,82,75	323239293	58	49	0.268253	0.887611	0.206,0.183,0.275	0.197,0.225,0.178	0.021
767	FBgn0041605	cpx	chr3R	+	4295119	4295286	4295128	4295286	4291737	4292072	767	159107241	59,27,70	97,85,79	30,27,31	58	49	0.628127	1	0.695,0.77,0.744	0.732,0.727,0.683	0.022
768	FBgn0041605	cpx	chr3R	+	4297487	4301541	4299789	4301541	4295567	4295700	768	10276691124	1,0,1	634507455	2,1,1	98	49	1	1	0.998,1.0,0.998	0.994,0.996,0.996	0.003
769	FBgn0041605	cpx	chr3R	+	4297487	4304604	4302525	4304604	4295567	4295700	769	485320549	2,2,3	310232192	0,2,0	98	49	1	1	0.992,0.988,0.989	1.0,0.983,1.0	-0.005
770	FBgn0027594	drpr	chr3L	-	1717946	1718153	1717946	1718096	1723579	1723705	770	23,39,14	3,4,5	29,21,24	8,5,1	98	49	0.834847	1	0.793,0.83,0.583	0.644,0.677,0.923	-0.013
771	FBgn0039637	Ctl2	chr3R	+	29125404	29125737	29125407	29125737	29123800	29124104	771	6,8,6	0,0,1	6,5,3	0,0,0	52	49	1	1	1.0,1.0,0.85	1.0,1.0,1.0	-0.05
772	FBgn0267435	chp	chr3R	-	31207620	31207849	31207620	31207840	31207934	31208069	772	311290297	3,1,4	448324379	10,6,3	58	49	0.119288	0.568972	0.989,0.996,0.984	0.974,0.979,0.991	0.008
773	FBgn0267435	chp	chr3R	-	31209482	31209719	31209482	31209698	31210260	31210730	773	655536582	16,18,13	744638586	11,26,17	70	49	0.886951	1	0.966,0.954,0.969	0.979,0.945,0.96	0.002
774	FBgn0001263	inaD	chr2R	-	22857600	22858211	22857600	22858175	22858561	22858794	774	60,63,77	623527574	81,63,64	507425579	85	49	0.197347	0.751823	0.053,0.064,0.072	0.084,0.079,0.06	-0.011
775	FBgn0053547	Rim	chr3R	-	17882100	17884103	17882100	17882183	17885603	17885947	775	725551441	3,16,3	683339514	23,16,28	98	49	2.28792e-07	4.73925e-05	0.992,0.945,0.987	0.937,0.914,0.902	0.057
776	FBgn0053547	Rim	chr3R	-	17882100	17884682	17882100	17882183	17885603	17885947	776	842657493	3,16,3	779378568	23,16,28	98	49	1.00458e-07	2.42773e-05	0.993,0.954,0.988	0.944,0.922,0.91	0.053
777	FBgn0053547	Rim	chr3R	-	17882100	17884682	17882100	17884103	17885603	17885947	777	547497333	10,5,5	505201414	13,7,8	98	49	0.0673837	0.409554	0.965,0.98,0.971	0.951,0.935,0.963	0.022
778	FBgn0001215	Hrb98DE	chr3R	+	28600705	28601195	28600717	28601195	28599833	28599999	778	5,10,3	16,9,23	1,3,4	10,13,13	61	49	0.195566	0.751823	0.201,0.472,0.095	0.074,0.156,0.198	0.113
779	FBgn0001215	Hrb98DE	chr3R	+	28600705	28601195	28600717	28601195	28600406	28600568	779	27,16,19	47,40,44	34,29,20	53,36,25	61	49	0.0495154	0.353682	0.316,0.243,0.258	0.34,0.393,0.391	-0.102
780	FBgn0051051	CG31051	chr3R	-	28519547	28520006	28519547	28519988	28520050	28520284	780	1,0,0	1,0,1	0,0,0	2,0,0	67	49	1	1	0.422,NA,0.0	0.0,NA,NA	0.211
784	FBgn0039530	Tusp	chr3R	+	27631288	27633205	27631291	27633205	27630954	27631226	784	4,4,3	12,9,7	4,4,6	16,10,2	52	49	0.567381	1	0.239,0.295,0.288	0.191,0.274,0.739	-0.127
785	FBgn0039530	Tusp	chr3R	+	27633654	27633846	27633660	27633846	27633261	27633597	785	30,19,34	1,1,0	21,15,23	0,0,0	55	49	1	1	0.964,0.944,1.0	1.0,1.0,1.0	-0.031
786	FBgn0278608	Dsp1	chrX	+	16336266	16336743	16336287	16336743	16334300	16334413	786	13,4,9	5,10,14	5,6,5	15,20,10	70	49	0.062257	0.398403	0.645,0.219,0.31	0.189,0.174,0.259	0.184
787	FBgn0278608	Dsp1	chrX	+	16336266	16336743	16336290	16336743	16334300	16334413	787	13,4,9	10,5,4	5,6,5	4,8,3	73	49	0.628502	1	0.466,0.349,0.602	0.456,0.335,0.528	0.033
788	FBgn0278608	Dsp1	chrX	+	16336287	16336743	16336290	16336743	16334300	16334413	788	5,10,14	10,5,4	15,20,10	4,8,3	52	49	0.166917	0.674374	0.32,0.653,0.767	0.779,0.702,0.759	-0.167
789	FBgn0036892	Lon	chr3L	-	19610801	19611261	19610801	19611207	19611324	19611580	789	9,4,8	1,0,1	2,3,1	1,0,4	98	49	0.00338793	0.0682292	0.818,1.0,0.8	0.5,1.0,0.111	0.336
791	FBgn0261602	RpL8	chr3L	+	2587575	2587890	2587750	2587890	2587455	2587513	791	1,5,0	29,25,14	0,8,0	19,28,27	98	49	0.744294	1	0.017,0.091,0.0	0.0,0.125,0.0	-0.006
792	FBgn0033244	CG8726	chr2R	-	7971243	7971564	7971243	7971529	7971636	7972003	792	3,2,2	4,8,20	2,0,3	16,11,14	84	49	0.304978	0.940241	0.304,0.127,0.055	0.068,0.0,0.111	0.102
793	FBgn0034240	MESR4	chr2R	+	17551443	17556289	17551449	17556289	17549068	17551391	793	10,7,8	1,2,0	9,14,6	0,0,1	55	49	0.788873	1	0.899,0.757,1.0	1.0,1.0,0.842	-0.062
794	FBgn0261553	CG42671	chr3L	+	11222614	11223565	11222617	11223565	11216585	11217282	794	11,4,8	51,45,34	16,11,17	58,38,54	52	49	0.0653244	0.406526	0.169,0.077,0.181	0.206,0.214,0.229	-0.074
797	FBgn0015558	tty	chrX	-	21336774	21337059	21336774	21337057	21338771	21339020	797	0,0,3	0,0,0	1,1,3	0,1,0	51	49	1	1	NA,NA,1.0	1.0,0.49,1.0	0.17
798	FBgn0030230	Rph	chrX	-	10750155	10750370	10750155	10750362	10750925	10751782	798	13,7,6	2,0,0	26,26,19	1,1,0	57	49	1	1	0.848,1.0,1.0	0.957,0.957,1.0	-0.022
799	FBgn0039467	CG14253	chr3R	+	26981513	26981751	26981532	26981751	26980517	26980702	799	0,0,0	1,0,0	0,2,0	0,0,0	68	49	1	1	0.0,NA,NA	NA,1.0,NA	-1
800	FBgn0004903	Rb97D	chr3R	-	26872582	26873678	26872582	26873555	26873859	26873998	800	72,49,70	0,0,0	32,43,35	0,2,4	98	49	0.0203196	0.197856	1.0,1.0,1.0	1.0,0.915,0.814	0.09
801	FBgn0004903	Rb97D	chr3R	-	26872582	26874016	26872582	26873998	26874070	26874790	801	24,15,14	5,3,3	7,24,14	1,2,6	67	49	0.786626	1	0.778,0.785,0.773	0.837,0.898,0.631	-0.01
804	FBgn0262114	RanBPM	chr2R	+	10430533	10431915	10430879	10431915	10429711	10429783	804	79,48,60	6,3,5	66,58,78	9,12,14	98	49	0.00587167	0.0917259	0.868,0.889,0.857	0.786,0.707,0.736	0.128
805	FBgn0262114	RanBPM	chr2R	+	10433271	10433465	10433274	10433465	10433038	10433203	805	0,1,0	12,16,11	1,3,2	6,17,23	52	49	0.00929621	0.125144	0.0,0.056,0.0	0.136,0.143,0.076	-0.1
806	FBgn0262114	RanBPM	chr2R	+	10434636	10434785	10434645	10434785	10434426	10434590	806	1,2,1	19,9,28	2,2,3	28,26,27	58	49	0.334628	0.988208	0.043,0.158,0.029	0.057,0.061,0.086	0.009
807	FBgn0262114	RanBPM	chr2R	+	10434636	10434785	10434651	10434785	10434426	10434590	807	3,4,2	12,5,11	3,2,6	16,16,6	64	49	0.935822	1	0.161,0.38,0.122	0.126,0.087,0.434	0.005
808	FBgn0262114	RanBPM	chr2R	+	10434645	10434785	10434651	10434785	10434426	10434590	808	21,11,29	12,5,11	29,26,30	16,16,6	55	49	0.963657	1	0.609,0.662,0.701	0.618,0.591,0.817	-0.018
811	FBgn0028969	deltaCOP	chrX	-	1860426	1860624	1860426	1860621	1860685	1861098	811	2,1,0	2,5,5	0,2,4	7,15,6	52	49	0.276203	0.906097	0.485,0.159,0.0	0.0,0.112,0.386	0.049
812	FBgn0039955	CG41099	chr3R	+	3849498	3850235	3849502	3850235	3846728	3846894	812	13,9,18	4,3,3	3,5,14	4,0,6	53	49	0.579874	1	0.75,0.735,0.847	0.409,1.0,0.683	0.08
813	FBgn0039955	CG41099	chr3R	+	3849498	3850235	3849502	3850235	3846728	3846911	813	34,21,18	2,4,0	37,20,16	4,0,2	53	49	0.895106	1	0.94,0.829,1.0	0.895,1.0,0.881	-0.002
816	FBgn0262593	Shab	chr3L	+	2924074	2925476	2924077	2925476	2923555	2923923	816	149156175	3,4,6	153121152	12,4,9	52	49	0.0188605	0.192693	0.979,0.974,0.965	0.923,0.966,0.941	0.029
817	FBgn0262593	Shab	chr3L	+	2947801	2948013	2947876	2948013	2940780	2941624	817	127,74,132	67,60,52	114,79,119	77,70,45	98	49	0.649197	1	0.487,0.381,0.559	0.425,0.361,0.569	0.024
818	FBgn0262593	Shab	chr3L	+	2947801	2948013	2947876	2948013	2942565	2942655	818	126,72,132	10,6,0	114,79,118	7,22,8	98	49	0.0157575	0.174415	0.863,0.857,1.0	0.891,0.642,0.881	0.102
819	FBgn0033122	CG17002	chr2R	+	6988570	6988922	6988582	6988922	6987780	6988265	819	0,2,1	2,0,0	0,0,1	0,0,0	61	49	1	1	0.0,1.0,1.0	NA,NA,1.0	-0.333
820	FBgn0027279	l(1)G0196	chrX	+	22495478	22495977	22495490	22495977	22494032	22494275	820	36,34,45	181145184	20,43,38	119145159	61	49	0.796743	1	0.138,0.159,0.164	0.119,0.192,0.161	-0.004
821	FBgn0027279	l(1)G0196	chrX	+	22496367	22496548	22496376	22496548	22496041	22496313	821	77,63,83	57,43,61	57,54,65	29,29,40	58	49	0.144509	0.618107	0.533,0.553,0.535	0.624,0.611,0.579	-0.064
822	FBgn0027279	l(1)G0196	chrX	+	22496367	22496548	22496379	22496548	22496041	22496313	822	80,69,92	35,50,58	62,58,70	39,46,58	61	49	0.198067	0.751823	0.647,0.526,0.56	0.561,0.503,0.492	0.059
823	FBgn0027279	l(1)G0196	chrX	+	22496376	22496548	22496379	22496548	22496041	22496313	823	60,49,70	35,50,58	34,33,45	39,46,58	52	49	0.0202383	0.197856	0.618,0.48,0.532	0.451,0.403,0.422	0.118
824	FBgn0027279	l(1)G0196	chrX	+	22500997	22502869	22502194	22502869	22498306	22498619	824	588404708	3,3,7	280220184	3,21,21	98	49	6.9581e-12	5.04462e-09	0.99,0.985,0.981	0.979,0.84,0.814	0.108
825	FBgn0027279	l(1)G0196	chrX	+	22500997	22502869	22502635	22502869	22498306	22498619	825	140101111	2,2,4	64,65,83	0,3,8	98	49	0.123848	0.577015	0.972,0.962,0.933	1.0,0.915,0.838	0.038
826	FBgn0027279	l(1)G0196	chrX	+	22502194	22502869	22502635	22502869	22498306	22498619	826	143104118	2,2,4	67,86,104	0,3,8	98	49	0.208379	0.766877	0.973,0.963,0.937	1.0,0.935,0.867	0.024
827	FBgn0039386	CG5948	chr3R	+	25896478	25896703	25896481	25896703	25895821	25896140	827	0,1,0	0,0,1	0,2,2	0,0,0	52	49	1	1	NA,1.0,0.0	NA,1.0,1.0	-0.5
828	FBgn0004611	Plc21C	chr2L	+	344023	344489	344038	344489	342865	343729	828	11,4,3	0,0,0	6,15,22	0,0,2	64	49	1	1	1.0,1.0,1.0	1.0,1.0,0.894	0.035
829	FBgn0004611	Plc21C	chr2L	+	344023	344489	344041	344489	342865	343729	829	11,4,3	3,1,1	7,17,23	6,7,10	67	49	0.166512	0.674374	0.728,0.745,0.687	0.46,0.64,0.627	0.144
830	FBgn0004611	Plc21C	chr2L	+	344038	344489	344041	344489	342865	343729	830	0,0,0	3,1,1	1,2,3	6,7,10	52	49	0.00113505	0.0297262	0.0,0.0,0.0	0.136,0.212,0.22	-0.189
831	FBgn0004611	Plc21C	chr2L	+	344554	344947	344575	344947	344023	344489	831	5,2,4	14,8,13	9,10,14	27,33,23	70	49	0.403677	1	0.2,0.149,0.177	0.189,0.175,0.299	-0.046
833	FBgn0051092	LpR2	chr3R	-	25718397	25718623	25718397	25718556	25719951	25720117	833	4,1,5	0,1,0	0,3,0	0,0,0	98	49	1	1	1.0,0.333,1.0	NA,1.0,NA	-0.222
834	FBgn0051092	LpR2	chr3R	-	25718397	25718623	25718397	25718556	25719965	25720117	834	4,1,5	0,0,2	0,3,0	0,0,0	98	49	1	1	1.0,1.0,0.556	NA,1.0,NA	-0.148
837	FBgn0037027	HIPP1	chr3L	+	20811523	20812197	20811529	20812197	20810980	20811450	837	6,4,5	0,0,0	4,3,2	0,1,0	55	49	1	1	1.0,1.0,1.0	1.0,0.728,1.0	0.091
844	FBgn0031589	Naprt	chr2L	-	4196474	4196814	4196474	4196779	4197146	4197380	844	5,5,13	24,15,20	9,23,9	7,55,24	84	49	0.388139	1	0.108,0.163,0.275	0.429,0.196,0.179	-0.086
845	FBgn0031589	Naprt	chr2L	-	4196474	4196814	4196474	4196779	4197964	4198071	845	5,5,13	7,1,26	7,23,11	0,6,3	84	49	0.00693261	0.103632	0.294,0.745,0.226	1.0,0.691,0.681	-0.369
846	FBgn0266696	Svil	chr3L	+	2442435	2442960	2442438	2442960	2439498	2439830	846	142,109,99	214154178	35,45,42	63,102,86	52	49	0.0668455	0.40897	0.385,0.4,0.344	0.344,0.294,0.315	0.059
849	FBgn0004237	Hrb87F	chr3R	-	13656845	13658297	13656845	13657125	13658461	13658564	849	6,10,11	0,6,6	7,6,5	2,2,3	98	49	0.963868	1	1.0,0.455,0.478	0.636,0.6,0.455	0.081
851	FBgn0001624	dlg1	chrX	+	11373816	11374510	11374256	11374510	11369664	11369799	851	30,28,33	3,0,1	22,44,34	0,2,0	98	49	0.452781	1	0.833,1.0,0.943	1.0,0.917,1.0	-0.047
852	FBgn0001624	dlg1	chrX	+	11373816	11374510	11374268	11374510	11369664	11369799	852	41,34,44	0,2,0	22,50,43	0,0,0	98	49	1	1	1.0,0.895,1.0	1.0,1.0,1.0	-0.035
853	FBgn0001624	dlg1	chrX	+	11374256	11374510	11374268	11374510	11369664	11369799	853	14,6,12	0,2,0	0,8,9	0,0,0	61	49	1	1	1.0,0.707,1.0	NA,1.0,1.0	-0.098
857	FBgn0001624	dlg1	chrX	+	11390175	11390540	11390230	11390540	11389667	11389781	857	40,19,42	0,0,0	35,27,22	0,0,2	98	49	1	1	1.0,1.0,1.0	1.0,1.0,0.846	0.051
859	FBgn0264574	Glut1	chr3L	+	985725	986044	985940	986044	984136	984276	859	5,4,7	0,1,0	4,5,2	3,2,2	98	49	9.41026e-06	0.000751027	1.0,0.667,1.0	0.4,0.556,0.333	0.459
861	FBgn0024555	flfl	chr3R	+	13690252	13690386	13690273	13690386	13689912	13690185	861	31,26,31	2,2,5	22,29,26	2,3,3	70	49	0.766565	1	0.916,0.901,0.813	0.885,0.871,0.858	0.005
862	FBgn0262962	CG43273	chr3R	+	24830438	24830973	24830448	24830973	24830300	24830384	862	0,2,0	0,0,1	0,4,0	0,0,0	59	49	1	1	NA,1.0,0.0	NA,1.0,NA	-0.5
864	FBgn0039863	CG1815	chr3R	+	31670763	31671795	31670775	31671795	31669816	31669940	864	6,3,2	1,0,2	7,6,5	1,1,1	61	49	0.281234	0.907023	0.828,1.0,0.445	0.849,0.828,0.801	-0.068
865	FBgn0260486	Ziz	chr2L	-	7477181	7478792	7477181	7478783	7478850	7480323	865	5,6,10	0,1,0	2,3,5	0,0,1	58	49	1	1	1.0,0.835,1.0	1.0,1.0,0.809	0.009
866	FBgn0260486	Ziz	chr2L	-	7478850	7480326	7478850	7480323	7480560	7480896	866	5,1,6	2,2,2	0,5,2	1,1,1	52	49	0.288163	0.924417	0.702,0.32,0.739	0.0,0.825,0.653	0.094
867	FBgn0039217	CG13627	chr3R	+	24715717	24717085	24715975	24717085	24715049	24715607	867	0,3,2	0,0,0	4,7,3	0,1,0	98	49	1	1	NA,1.0,1.0	1.0,0.778,1.0	0.074
868	FBgn0029783	Sirt4	chrX	-	5664627	5665627	5664627	5665486	5665687	5665940	868	0,2,0	2,0,0	2,4,1	1,0,2	98	49	1	1	0.0,1.0,NA	0.5,1.0,0.2	-0.067
870	FBgn0051072	Lerp	chr3R	-	26862479	26862566	26862479	26862563	26862636	26862710	870	10,5,4	22,17,21	9,15,5	18,23,43	52	49	0.712309	1	0.3,0.217,0.152	0.32,0.381,0.099	-0.044
871	FBgn0013765	cnn	chr2R	-	13442933	13443158	13442933	13443128	13444427	13444694	871	0,1,0	3,0,1	0,0,0	2,7,4	79	49	1	1	0.0,1.0,0.0	0.0,0.0,0.0	0.333
874	FBgn0014133	bif	chrX	+	11690811	11694740	11693546	11694740	11689200	11689543	874	123,95,69	0,0,0	82,74,89	0,0,2	98	49	1	1	1.0,1.0,1.0	1.0,1.0,0.957	0.014
875	FBgn0015765	p38a	chr3R	-	24150415	24151769	24150415	24151745	24151845	24151965	875	4,0,0	5,6,3	1,0,0	10,0,0	73	49	1	1	0.349,0.0,0.0	0.063,NA,NA	0.053
876	FBgn0010473	tutl	chr2L	+	4284700	4285074	4284758	4285074	4283147	4283252	876	0,0,0	9,6,9	0,2,5	2,4,4	98	49	0.000498145	0.0182692	0.0,0.0,0.0	0.0,0.2,0.385	-0.195
877	FBgn0005649	Rox8	chr3R	-	24043055	24044145	24043055	24044127	24044196	24044290	877	0,7,4	10,10,10	0,8,4	27,8,19	67	49	0.562188	1	0.0,0.339,0.226	0.0,0.422,0.133	0.003
878	FBgn0005649	Rox8	chr3R	-	24045437	24046491	24045437	24046488	24047818	24047990	878	0,6,2	0,1,0	3,1,7	0,0,0	52	49	1	1	NA,0.85,1.0	1.0,1.0,1.0	-0.075
879	FBgn0005649	Rox8	chr3R	-	24045437	24046491	24045437	24046488	24047960	24048049	879	4,7,10	1,0,1	0,3,0	0,0,0	52	49	1	1	0.79,1.0,0.904	NA,1.0,NA	-0.102
882	FBgn0267795	Frl	chr3L	+	14065588	14067268	14065615	14067268	14065071	14065158	882	3,4,2	0,0,1	3,1,1	1,0,0	76	49	1	1	1.0,1.0,0.563	0.659,1.0,1.0	-0.032
883	FBgn0267795	Frl	chr3L	+	14069891	14070369	14069921	14070369	14068807	14068927	883	2,11,7	3,1,0	4,10,11	0,0,5	79	49	0.912321	1	0.293,0.872,1.0	1.0,1.0,0.577	-0.137
884	FBgn0050372	Asap	chr2R	-	8116266	8117104	8116266	8117020	8117164	8117284	884	29,34,22	0,1,0	43,33,36	1,2,0	98	49	0.684104	1	1.0,0.944,1.0	0.956,0.892,1.0	0.032
887	FBgn0016754	sba	chr3R	-	23894173	23895497	23894173	23895426	23897062	23897191	887	91,62,52	7,4,10	52,62,65	15,11,8	98	49	0.0622059	0.398403	0.867,0.886,0.722	0.634,0.738,0.802	0.1
888	FBgn0016754	sba	chr3R	-	23921517	23921780	23921517	23921709	23922895	23922973	888	120,69,124	47,27,29	63,79,44	27,22,19	98	49	0.641533	1	0.561,0.561,0.681	0.538,0.642,0.537	0.029
889	FBgn0085384	CG34355	chr3R	+	23829956	23830033	23829959	23830033	23820591	23821746	889	1,4,7	1,0,0	6,9,12	0,0,1	52	49	1	1	0.485,1.0,1.0	1.0,1.0,0.919	-0.145
891	FBgn0039730	CG7903	chr3R	-	29994147	29994739	29994147	29994733	29994792	29995078	891	1,8,1	1,0,0	3,1,4	0,0,0	55	49	1	1	0.471,1.0,1.0	1.0,1.0,1.0	-0.176
893	FBgn0024811	Crk	chr4	+	210557	210680	210581	210680	210223	210486	893	74,43,92	0,0,0	70,60,76	1,0,2	73	49	1	1	1.0,1.0,1.0	0.979,1.0,0.962	0.02
895	FBgn0024811	Crk	chr4	+	211589	211794	211638	211794	210581	210680	895	15,20,25	1,0,2	21,25,17	1,0,0	98	49	0.577088	1	0.882,1.0,0.862	0.913,1.0,1.0	-0.056
896	FBgn0043884	mask	chr3R	+	24236341	24236513	24236344	24236513	24236026	24236270	896	46,66,34	18,18,16	78,76,71	25,21,23	52	49	0.523894	1	0.707,0.776,0.667	0.746,0.773,0.744	-0.038
897	FBgn0043884	mask	chr3R	+	24239819	24241044	24239828	24241044	24239541	24239757	897	70,65,37	5,7,1	72,98,68	1,1,5	58	49	0.0346323	0.274409	0.922,0.887,0.969	0.984,0.988,0.92	-0.038
898	FBgn0043884	mask	chr3R	+	24241114	24241200	24241117	24241200	24239819	24241044	898	49,39,45	2,0,2	70,67,79	1,0,1	52	49	0.401888	1	0.958,1.0,0.955	0.985,1.0,0.987	-0.02
899	FBgn0004698	Xpc	chr2R	+	15312032	15312817	15312035	15312817	15311509	15311967	899	5,0,1	10,8,8	3,0,3	7,12,4	52	49	0.77019	1	0.32,0.0,0.105	0.288,0.0,0.414	-0.092
900	FBgn0015222	Fer1HCH	chr3R	-	30387463	30387602	30387463	30387550	30387774	30387860	900	26,16,15	19,14,17	15,23,21	26,16,22	98	49	0.500397	1	0.406,0.364,0.306	0.224,0.418,0.323	0.037
901	FBgn0015222	Fer1HCH	chr3R	-	30387463	30387642	30387463	30387550	30387774	30387860	901	36,19,25	19,14,17	21,29,29	26,16,22	98	49	0.369032	1	0.486,0.404,0.424	0.288,0.475,0.397	0.051
902	FBgn0015222	Fer1HCH	chr3R	-	30387463	30387642	30387463	30387602	30387774	30387860	902	10,3,10	0,0,0	8,6,8	1,0,0	89	49	1	1	1.0,1.0,1.0	0.815,1.0,1.0	0.062
903	FBgn0034229	CG4847	chr2R	+	17512451	17512715	17512456	17512715	17512229	17512263	903	2,1,1	0,0,1	2,3,3	0,0,2	54	49	1	1	1.0,1.0,0.476	1.0,1.0,0.576	-0.033
905	FBgn0041180	Tep4	chr2L	+	19553969	19556092	19553975	19556092	19553361	19553915	905	0,1,1	1,2,2	1,1,1	11,7,4	55	49	0.148672	0.630332	0.0,0.308,0.308	0.075,0.113,0.182	0.082
907	FBgn0013342	nSyb	chr3L	-	1636817	1637272	1636817	1637269	1637632	1637674	907	1,3,1	0,1,1	1,2,4	3,1,6	52	49	0.00116855	0.0297262	1.0,0.739,0.485	0.239,0.653,0.386	0.315
908	FBgn0013342	nSyb	chr3L	-	1636817	1637272	1636817	1637269	1637722	1637752	908	12,15,23	74,62,56	10,11,24	76,73,108	52	49	0.11614	0.562709	0.133,0.186,0.279	0.11,0.124,0.173	0.064
909	FBgn0010548	Aldh-III	chr2R	-	7466878	7467316	7466878	7467050	7467482	7467633	909	3,6,10	6,3,12	3,3,3	3,5,1	98	49	0.985867	1	0.2,0.5,0.294	0.333,0.231,0.6	-0.057
910	FBgn0010548	Aldh-III	chr2R	-	7475341	7475380	7475341	7475377	7475439	7475559	910	0,0,0	2,0,0	1,0,0	0,0,1	52	49	1	1	0.0,NA,NA	1.0,NA,0.0	-0.5
911	FBgn0051145	CG31145	chr3R	-	23668218	23668467	23668218	23668340	23669586	23669659	911	599373625	87,56,93	129313183	17,37,22	98	49	0.194167	0.751823	0.775,0.769,0.771	0.791,0.809,0.806	-0.03
913	FBgn0004395	unk	chr3R	-	23154844	23154970	23154844	23154967	23155131	23155240	913	2,0,0	2,0,0	1,0,0	0,0,2	52	49	1	1	0.485,NA,NA	1.0,NA,0.0	-0.015
914	FBgn0004395	unk	chr3R	-	23154844	23154970	23154844	23154967	23155808	23156011	914	2,0,0	29,22,25	1,0,0	36,30,32	52	49	1	1	0.061,0.0,0.0	0.026,0.0,0.0	0.012
916	FBgn0032036	CG13384	chr2L	+	8386474	8387378	8386486	8387378	8386138	8386385	916	6,2,6	6,8,3	5,1,4	8,5,9	61	49	0.268732	0.887611	0.445,0.167,0.616	0.334,0.138,0.263	0.164
917	FBgn0032036	CG13384	chr2L	+	8386474	8387378	8386483	8387378	8386216	8386385	917	6,2,6	4,11,2	5,1,4	17,5,11	58	49	0.0735491	0.431766	0.559,0.133,0.717	0.199,0.145,0.235	0.277
918	FBgn0032036	CG13384	chr2L	+	8386483	8387378	8386486	8387378	8386216	8386385	918	4,11,2	6,8,3	17,5,11	8,5,9	52	49	0.366739	1	0.386,0.564,0.386	0.667,0.485,0.535	-0.117
919	FBgn0034570	CG10543	chr2R	+	21004323	21007740	21004326	21007740	21004152	21004261	919	3,0,0	6,10,8	0,1,0	11,19,7	52	49	0.618666	1	0.32,0.0,0.0	0.0,0.047,0.0	0.091
920	FBgn0263072	CG43347	chrX	-	10608637	10608839	10608637	10608785	10610326	10610683	920	0,1,0	2,0,0	0,0,0	1,0,4	98	49	1	1	0.0,1.0,NA	0.0,NA,0.0	0.5
922	FBgn0026620	tacc	chr3R	-	4737313	4737378	4737313	4737375	4737472	4737780	922	23,18,22	0,0,1	34,40,24	0,2,0	52	49	1	1	1.0,1.0,0.954	1.0,0.95,1.0	0.001
925	FBgn0026620	tacc	chr3R	-	4737472	4737780	4737472	4737738	4741851	4744182	925	26,31,28	0,0,0	35,33,67	0,2,1	91	49	0.754138	1	1.0,1.0,1.0	1.0,0.899,0.973	0.043
928	FBgn0037384	dgrn	chr3R	+	5825032	5825444	5825035	5825444	5824614	5824975	928	0,0,3	1,0,1	2,1,1	2,2,2	52	49	1	1	0.0,NA,0.739	0.485,0.32,0.32	-0.006
929	FBgn0037384	dgrn	chr3R	+	5825032	5825444	5825056	5825444	5824614	5824975	929	3,0,4	4,0,4	7,2,4	0,1,2	73	49	1	1	0.335,NA,0.402	1.0,0.573,0.573	-0.347
930	FBgn0037384	dgrn	chr3R	+	5825035	5825444	5825056	5825444	5824614	5824975	930	4,0,2	4,0,4	7,3,5	0,1,2	70	49	1	1	0.412,NA,0.259	1.0,0.677,0.636	-0.435
931	FBgn0026597	Axn	chr3R	+	30033804	30034125	30033822	30034125	30033598	30033743	931	7,5,5	0,6,2	9,4,3	0,4,8	67	49	0.549384	1	1.0,0.379,0.646	1.0,0.422,0.215	0.129
932	FBgn0038167	Lkb1	chr3R	+	13677015	13678212	13677021	13678212	13676688	13676944	932	1,0,0	2,0,0	1,3,2	0,0,0	55	49	1	1	0.308,NA,NA	1.0,1.0,1.0	-0.692
936	FBgn0042693	wrd	chr3R	+	18169483	18170098	18169656	18170098	18167756	18167867	936	71,55,84	7,1,2	60,48,47	0,3,2	98	49	0.281182	0.907023	0.835,0.965,0.955	1.0,0.889,0.922	-0.019
937	FBgn0042693	wrd	chr3R	+	18169483	18170098	18169656	18170098	18168136	18168206	937	69,48,78	0,0,2	60,41,43	1,0,0	98	49	1	1	1.0,1.0,0.951	0.968,1.0,1.0	-0.006
938	FBgn0042693	wrd	chr3R	+	18169483	18170098	18169656	18170098	18168777	18169121	938	69,48,78	0,0,0	58,41,43	1,0,0	98	49	1	1	1.0,1.0,1.0	0.967,1.0,1.0	0.011
939	FBgn0003435	sm	chr2R	-	19538029	19538391	19538029	19538211	19546448	19547071	939	11,13,14	2,0,0	20,11,19	0,0,0	98	49	1	1	0.733,1.0,1.0	1.0,1.0,1.0	-0.089
940	FBgn0003435	sm	chr2R	-	19538029	19538391	19538029	19538211	19564461	19564512	940	11,13,14	6,2,2	20,11,19	6,7,2	98	49	0.723846	1	0.478,0.765,0.778	0.625,0.44,0.826	0.043
941	FBgn0003435	sm	chr2R	-	19538029	19538391	19538029	19538211	19573987	19574066	941	14,13,15	14,6,9	20,17,19	14,10,5	98	49	0.437791	1	0.333,0.52,0.455	0.417,0.459,0.655	-0.074
942	FBgn0003435	sm	chr2R	-	19538029	19538391	19538029	19538211	19574002	19574066	942	13,13,14	10,10,13	20,11,19	13,17,26	98	49	0.388189	1	0.394,0.394,0.35	0.435,0.244,0.268	0.064
943	FBgn0003435	sm	chr2R	-	19600881	19601019	19600881	19601004	19628480	19629070	943	78,63,88	0,0,1	78,91,58	0,0,0	64	49	1	1	1.0,1.0,0.985	1.0,1.0,1.0	-0.005
948	FBgn0041096	rols	chr3L	-	12055193	12055732	12055193	12055708	12056229	12056474	948	0,0,0	2,0,0	0,1,0	0,2,1	73	49	1	1	0.0,NA,NA	NA,0.251,0.0	-0.126
949	FBgn0036090	CG8009	chr3L	+	10638553	10638700	10638565	10638700	10638422	10638494	949	0,2,0	4,10,4	1,2,0	2,1,3	61	49	0.587382	1	0.0,0.138,0.0	0.287,0.616,0.0	-0.255
951	FBgn0014870	Psi	chr2R	-	16864568	16865036	16864568	16865033	16865091	16865329	951	17,12,11	35,25,40	6,5,5	33,24,29	52	49	0.0134337	0.157088	0.314,0.311,0.206	0.146,0.164,0.14	0.127
954	FBgn0263219	Dscam4	chr3L	+	8280259	8280409	8280328	8280409	8279893	8279966	954	5,7,2	2,0,1	12,8,6	0,5,5	98	49	0.134851	0.603293	0.556,1.0,0.5	1.0,0.444,0.375	0.079
955	FBgn0263219	Dscam4	chr3L	+	8280743	8281147	8280759	8281147	8280519	8280688	955	0,2,0	3,9,6	5,2,6	6,21,12	65	49	0.00105868	0.0294202	0.0,0.143,0.0	0.386,0.067,0.274	-0.195
956	FBgn0262714	Sap130	chr3L	+	12806867	12807830	12806978	12807830	12806239	12806337	956	10,4,9	0,0,0	17,5,8	0,1,0	98	49	1	1	1.0,1.0,1.0	1.0,0.714,1.0	0.095
957	FBgn0262714	Sap130	chr3L	+	12806867	12807830	12807092	12807830	12806239	12806337	957	15,8,6	17,22,13	20,5,19	24,6,25	98	49	0.234238	0.82438	0.306,0.154,0.187	0.294,0.294,0.275	-0.072
958	FBgn0262714	Sap130	chr3L	+	12806978	12807830	12807092	12807830	12806239	12806337	958	11,6,5	17,22,13	18,5,16	24,6,25	98	49	0.102524	0.523449	0.244,0.12,0.161	0.273,0.294,0.242	-0.095
960	FBgn0262714	Sap130	chr3L	+	12811647	12811886	12811677	12811886	12810727	12811588	960	12,9,12	2,0,2	12,8,16	0,0,0	79	49	0.16623	0.674374	0.788,1.0,0.788	1.0,1.0,1.0	-0.141
961	FBgn0262714	Sap130	chr3L	+	12811674	12811886	12811677	12811886	12810727	12811588	961	0,0,0	2,0,2	0,2,0	0,0,0	52	49	1	1	0.0,NA,0.0	NA,1.0,NA	-1
963	FBgn0051159	mRRF2	chr3R	+	22615801	22616015	22615806	22616015	22615228	22615740	963	2,0,1	0,2,0	3,3,3	4,0,0	54	49	0.87979	1	1.0,0.0,1.0	0.405,1.0,1.0	-0.135
964	FBgn0051158	Efa6	chr3R	+	22605817	22607308	22607196	22607308	22605352	22605570	964	154183180	25,21,20	289124115	6,10,11	98	49	0.000365879	0.0160765	0.755,0.813,0.818	0.96,0.861,0.839	-0.091
965	FBgn0051158	Efa6	chr3R	+	22607388	22608471	22607391	22608471	22607196	22607308	965	14,7,13	4,0,1	5,8,8	1,0,0	52	49	0.0519388	0.362073	0.767,1.0,0.925	0.825,1.0,1.0	-0.044
966	FBgn0263873	sick	chr2L	+	19945168	19946702	19945269	19946702	19935252	19935527	966	10,10,13	0,0,2	9,17,15	0,0,0	98	49	1	1	1.0,1.0,0.765	1.0,1.0,1.0	-0.078
968	FBgn0031144	CG1529	chrX	-	21028651	21031533	21028651	21031522	21031586	21031950	968	2,6,1	3,2,2	3,2,2	3,2,2	60	49	0.883677	1	0.353,0.71,0.29	0.45,0.45,0.45	0.001
970	FBgn0262124	uex	chr2R	-	3942933	3943141	3942933	3943138	3943195	3943335	970	37,9,18	9,8,5	10,18,20	4,13,4	52	49	0.799271	1	0.795,0.515,0.772	0.702,0.566,0.825	-0.004
971	FBgn0038244	CG7987	chr3R	-	14574547	14575059	14574547	14574885	14575770	14575887	971	21,18,18	2,0,2	15,30,23	3,3,4	98	49	0.0610697	0.398403	0.84,1.0,0.818	0.714,0.833,0.742	0.123
972	FBgn0266756	btsz	chr3R	-	14824071	14824307	14824071	14824202	14825036	14825175	972	0,2,0	0,0,1	0,2,2	1,2,0	98	49	1	1	NA,1.0,0.0	0.0,0.333,1.0	0.056
973	FBgn0263117	CG34377	chr3R	-	22323138	22323379	22323138	22323364	22323724	22324094	973	0,0,0	0,0,1	0,0,1	0,0,2	64	49	1	1	NA,NA,0.0	NA,NA,0.277	-0.277
979	FBgn0037755	CG12945	chr3R	-	9790525	9790771	9790525	9790744	9790838	9791221	979	15,11,8	0,1,0	8,14,15	0,0,0	76	49	1	1	1.0,0.876,1.0	1.0,1.0,1.0	-0.041
984	FBgn0259111	Ndae1	chr2L	-	7230888	7231183	7230888	7231126	7231812	7231980	984	98,72,86	2,1,1	23,45,47	0,0,0	98	49	0.395449	1	0.961,0.973,0.977	1.0,1.0,1.0	-0.03
985	FBgn0259111	Ndae1	chr2L	-	7230888	7231183	7230888	7231126	7234526	7234997	985	172119136	0,1,0	31,86,84	2,1,0	98	49	1	1	1.0,0.983,1.0	0.886,0.977,1.0	0.04
989	FBgn0016696	Pitslre	chr3L	+	20773115	20776053	20773793	20776053	20771527	20771864	989	94,66,60	2,3,1	62,50,40	10,2,2	98	49	0.00859687	0.122042	0.959,0.917,0.968	0.756,0.926,0.909	0.084
990	FBgn0016696	Pitslre	chr3L	+	20772604	20776053	20773793	20776053	20771667	20771864	990	128107119	2,3,1	97,66,61	10,2,2	98	49	0.00386843	0.0713068	0.97,0.947,0.983	0.829,0.943,0.938	0.063
991	FBgn0016696	Pitslre	chr3L	+	20773115	20776053	20773793	20776053	20772604	20772963	991	99,70,62	1,4,1	61,50,41	5,3,1	98	49	0.11275	0.556079	0.98,0.897,0.969	0.859,0.893,0.953	0.047
994	FBgn0261262	CG42613	chr3R	+	18937522	18937640	18937527	18937640	18931143	18931387	994	21,14,23	0,0,0	7,23,18	0,0,1	54	49	1	1	1.0,1.0,1.0	1.0,1.0,0.942	0.019
995	FBgn0051163	SKIP	chr3R	+	22293437	22296126	22293458	22296126	22292949	22293071	995	2,0,0	0,0,0	0,0,0	0,5,1	70	49	1	1	1.0,NA,NA	NA,0.0,0.0	1
996	FBgn0035268	CG8001	chr3L	+	1757306	1758146	1757321	1758146	1756611	1757203	996	0,0,0	0,4,1	1,0,1	2,2,4	64	49	1	1	NA,0.0,0.0	0.277,0.0,0.161	-0.146
997	FBgn0033062	Ars2	chr2R	-	6080827	6081415	6080827	6081034	6081735	6081840	997	74,59,80	7,6,9	51,42,66	11,8,13	98	49	0.0240745	0.220888	0.841,0.831,0.816	0.699,0.724,0.717	0.116
998	FBgn0033062	Ars2	chr2R	-	6084846	6085031	6084846	6085019	6085085	6085230	998	24,31,32	9,1,5	32,26,28	2,0,5	61	49	0.086153	0.471019	0.682,0.961,0.837	0.928,1.0,0.818	-0.089
1004	FBgn0013995	Calx	chr3R	+	21011266	21011415	21011281	21011415	21008721	21008736	1004	66,38,54	4,3,2	48,33,67	6,5,1	64	49	0.464286	1	0.927,0.907,0.954	0.86,0.835,0.981	0.037
1006	FBgn0051619	nolo	chr2L	+	21725067	21725445	21725085	21725445	21720358	21720481	1006	0,3,3	0,0,0	5,1,9	0,1,0	67	49	1	1	NA,1.0,1.0	1.0,0.422,1.0	0.193
1007	FBgn0024804	Dbp80	chr3L	+	27420900	27421014	27420951	27421014	27420678	27420841	1007	31,23,34	4,0,0	32,31,37	0,0,0	98	49	0.370126	1	0.795,1.0,1.0	1.0,1.0,1.0	-0.068
1008	FBgn0053094	Synd	chr3R	+	20838675	20838887	20838678	20838887	20838512	20838623	1008	40,35,22	64,48,59	39,55,35	70,61,64	52	49	0.488259	1	0.371,0.407,0.26	0.344,0.459,0.34	-0.035
1009	FBgn0011290	Taf12	chr3R	-	11678943	11679398	11678943	11679184	11679566	11679690	1009	7,16,10	9,2,5	9,3,10	1,7,12	98	49	0.459098	1	0.28,0.8,0.5	0.818,0.176,0.294	0.097
1013	FBgn0034002	CG8079	chr2R	+	15221898	15222425	15222043	15222425	15221727	15221823	1013	5,0,6	1,0,0	5,13,2	0,1,0	98	49	1	1	0.714,NA,1.0	1.0,0.867,1.0	-0.099
1014	FBgn0023097	bon	chr3R	+	20609939	20610300	20609963	20610300	20609225	20609400	1014	11,12,10	1,1,2	18,13,16	1,1,4	73	49	0.846637	1	0.881,0.89,0.77	0.924,0.897,0.729	-0.003
1018	FBgn0259145	CG42260	chr2R	-	22744510	22744736	22744510	22744718	22745044	22745212	1018	0,0,0	7,5,0	0,1,1	4,4,0	67	49	1	1	0.0,0.0,NA	0.0,0.155,1.0	-0.385
1020	FBgn0016917	Stat92E	chr3R	-	20539220	20539356	20539220	20539335	20539399	20539600	1020	12,16,14	21,10,13	5,9,8	5,7,5	70	49	0.508973	1	0.286,0.528,0.43	0.412,0.474,0.528	-0.057
1022	FBgn0027088	GlyRS	chr3L	+	15095254	15097686	15095273	15097686	15095141	15095185	1022	2,2,0	0,1,3	0,2,3	4,0,0	68	49	0.19646	0.751823	1.0,0.59,0.0	0.0,1.0,1.0	-0.137
1023	FBgn0038787	CG4360	chr3R	-	20324273	20326228	20324273	20326152	20326315	20326798	1023	6,9,4	3,1,2	5,6,5	1,0,3	98	49	0.448312	1	0.5,0.818,0.5	0.714,1.0,0.455	-0.117
1025	FBgn0262582	cic	chr3R	+	20290358	20290583	20290370	20290583	20289485	20290195	1025	1,4,4	26,27,24	6,4,7	39,32,30	61	49	0.25929	0.876387	0.03,0.106,0.118	0.11,0.091,0.158	-0.035
1026	FBgn0262582	cic	chr3R	+	20297096	20298532	20298383	20298532	20296199	20296499	1026	45,21,20	0,0,2	43,19,39	1,6,0	98	49	0.0162666	0.175311	1.0,1.0,0.833	0.956,0.613,1.0	0.088
1027	FBgn0262582	cic	chr3R	+	20299464	20299631	20299467	20299631	20299080	20299408	1027	17,21,29	5,3,1	34,22,25	3,4,6	52	49	0.602365	1	0.762,0.868,0.965	0.914,0.838,0.797	0.015
1028	FBgn0262582	cic	chr3R	+	20299952	20300152	20299967	20300152	20299700	20299793	1028	18,3,18	7,6,8	33,31,19	10,8,5	64	49	0.0927121	0.487075	0.663,0.277,0.633	0.716,0.748,0.744	-0.212
1029	FBgn0262582	cic	chr3R	+	20300607	20301377	20300634	20301377	20300216	20300412	1029	5,3,8	17,13,17	11,14,11	20,12,19	76	49	0.0359615	0.281419	0.159,0.13,0.233	0.262,0.429,0.272	-0.147
1030	FBgn0083975	Nlg4	chr3R	+	20206178	20206715	20206197	20206715	20204808	20204978	1030	2,2,1	0,2,3	1,0,0	0,4,3	68	49	0.00932106	0.125144	1.0,0.419,0.194	1.0,0.0,0.0	0.204
1032	FBgn0035287	CG13937	chr3L	-	1881128	1881548	1881128	1881476	1882999	1883041	1032	7,8,9	1,0,0	1,4,2	0,0,0	98	49	1	1	0.778,1.0,1.0	1.0,1.0,1.0	-0.074
1033	FBgn0035287	CG13937	chr3L	-	1881128	1881557	1881128	1881476	1882999	1883041	1033	13,10,11	1,0,0	1,8,3	0,0,0	98	49	1	1	0.867,1.0,1.0	1.0,1.0,1.0	-0.044
1036	FBgn0040571	CG17193	chr3R	-	20049648	20049881	20049648	20049878	20055727	20056097	1036	2,1,0	0,0,0	1,0,0	0,0,1	52	49	1	1	1.0,1.0,NA	1.0,NA,0.0	0.5
1037	FBgn0028582	lqf	chr3L	+	7535883	7536435	7536003	7536435	7535542	7535644	1037	187213981682	2,0,3	1071767717	0,3,0	98	49	1	1	0.998,1.0,0.996	1.0,0.992,1.0	0.001
1040	FBgn0262527	nsl1	chr3R	+	15798720	15799036	15798723	15799036	15798086	15798404	1040	1,1,1	0,2,0	1,0,2	0,1,0	52	49	0.575753	1	1.0,0.32,1.0	1.0,0.0,1.0	0.107
1043	FBgn0262527	nsl1	chr3R	+	15798720	15799036	15798723	15799036	15798086	15798477	1043	3,1,2	0,0,2	2,1,4	0,0,2	52	49	0.771473	1	1.0,1.0,0.485	1.0,1.0,0.653	-0.056
1047	FBgn0014163	fax	chr3L	-	16405501	16405845	16405501	16405836	16407020	16407359	1047	0,1,0	2,1,4	0,1,0	4,6,4	58	49	1	1	0.0,0.458,0.0	0.0,0.123,0.0	0.112
1053	FBgn0038740	CG4562	chr3R	-	19874344	19874527	19874344	19874510	19875397	19875678	1053	5,4,5	11,6,3	6,1,5	13,2,4	66	49	0.796019	1	0.252,0.331,0.553	0.255,0.271,0.481	0.043
1054	FBgn0038735	CG4662	chr3R	+	19852019	19852425	19852022	19852425	19851831	19851918	1054	13,12,17	100,87,109	19,16,8	165,82,97	52	49	0.633438	1	0.109,0.115,0.128	0.098,0.155,0.072	0.009
1055	FBgn0024963	GluClalpha	chr3R	+	19765632	19765751	19765644	19765751	19764248	19764413	1055	1,1,2	5,2,1	0,1,0	2,4,2	61	49	0.126936	0.586168	0.138,0.287,0.616	0.0,0.167,0.0	0.291
1056	FBgn0024963	GluClalpha	chr3R	+	19765632	19765751	19765644	19765751	19764248	19764428	1056	1,1,2	0,4,1	0,0,0	1,1,2	61	49	0.036925	0.284794	1.0,0.167,0.616	0.0,0.0,0.0	0.594
1057	FBgn0024963	GluClalpha	chr3R	+	19766489	19766647	19766522	19766647	19765644	19765751	1057	6,1,6	15,5,3	2,0,2	0,18,18	82	49	0.13911	0.603293	0.193,0.107,0.544	1.0,0.0,0.062	-0.073
1058	FBgn0039056	CenB1A	chr3R	+	23121806	23121944	23121827	23121944	23121336	23121632	1058	1,3,1	16,15,10	0,8,4	13,15,10	70	49	0.0658872	0.407433	0.042,0.123,0.065	0.0,0.272,0.219	-0.087
1060	FBgn0030089	AP-1gamma	chrX	+	9110617	9111005	9110821	9111005	9109549	9109694	1060	75,46,83	9,1,4	92,63,56	5,0,0	98	49	0.0103893	0.132753	0.806,0.958,0.912	0.902,1.0,1.0	-0.075
1061	FBgn0027621	Pfrx	chrX	+	19506482	19509350	19506485	19509350	19496674	19496787	1061	9,12,11	5,1,15	3,6,2	1,2,10	52	49	0.473624	1	0.629,0.919,0.409	0.739,0.739,0.159	0.107
1062	FBgn0027621	Pfrx	chrX	+	19506482	19509350	19506485	19509350	19498372	19498880	1062	27,25,34	48,46,44	51,39,41	88,42,44	52	49	0.304048	0.940241	0.346,0.339,0.421	0.353,0.467,0.468	-0.061
1063	FBgn0027621	Pfrx	chrX	+	19506482	19509350	19506485	19509350	19504422	19504537	1063	5,11,2	6,2,0	6,16,8	0,6,11	52	49	0.687326	1	0.44,0.838,1.0	1.0,0.715,0.407	0.052
1064	FBgn0027621	Pfrx	chrX	+	19506482	19509350	19506485	19509350	19505912	19506078	1064	2,1,2	2,0,6	0,0,2	0,0,5	52	49	1	1	0.485,1.0,0.239	NA,NA,0.274	0.301
1065	FBgn0027621	Pfrx	chrX	+	19506292	19509350	19506482	19509350	19505912	19506237	1065	107,64,113	2,0,1	101,77,76	0,2,1	98	49	1	1	0.964,1.0,0.983	1.0,0.951,0.974	0.007
1066	FBgn0263995	cpo	chr3R	+	18008864	18009009	18008867	18009009	18007261	18007324	1066	6,5,9	0,0,0	5,13,11	0,1,0	52	49	1	1	1.0,1.0,1.0	1.0,0.925,1.0	0.025
1067	FBgn0263995	cpo	chr3R	+	18013147	18015779	18013149	18015779	18011096	18011713	1067	3,0,0	0,0,0	0,0,0	0,0,1	51	49	1	1	1.0,NA,NA	NA,NA,0.0	1
1069	FBgn0004876	cdi	chr3R	-	19049816	19050072	19049816	19050069	19050145	19050231	1069	57,47,55	52,65,55	31,37,48	46,42,42	52	49	0.84007	1	0.508,0.405,0.485	0.388,0.454,0.519	0.012
1070	FBgn0067864	Patj	chr3L	+	1798981	1800699	1799009	1800699	1798802	1798923	1070	16,11,14	0,0,0	4,3,0	1,0,1	77	49	1	1	1.0,1.0,1.0	0.718,1.0,0.0	0.427
1071	FBgn0004870	bab1	chr3L	-	1036368	1039233	1036368	1039215	1039795	1040220	1071	0,1,0	0,0,0	0,0,1	0,0,1	67	49	1	1	NA,1.0,NA	NA,NA,0.422	0.578
1073	FBgn0004913	Gnf1	chr3R	+	4908181	4909090	4908247	4909090	4906788	4908119	1073	1,1,1	3,4,2	3,3,0	2,1,3	98	49	0.146154	0.621477	0.143,0.111,0.2	0.429,0.6,0.0	-0.192
1074	FBgn0051140	CG31140	chr3R	+	23965799	23966702	23965804	23966702	23963179	23963211	1074	5,3,12	0,1,1	5,3,6	0,0,0	54	49	1	1	1.0,0.731,0.916	1.0,1.0,1.0	-0.118
1077	FBgn0085430	CG34401	chrX	+	18871630	18871873	18871633	18871873	18863949	18865719	1077	11,10,13	16,8,5	12,9,7	6,6,7	52	49	0.686433	1	0.393,0.541,0.71	0.653,0.586,0.485	-0.027
1079	FBgn0028704	Nckx30C	chr2L	-	9722760	9722954	9722760	9722942	9727027	9727256	1079	3,2,3	2,3,0	4,6,1	1,4,2	61	49	0.718749	1	0.546,0.349,1.0	0.763,0.546,0.287	0.1
1080	FBgn0028704	Nckx30C	chr2L	-	9742374	9744230	9742374	9744226	9746406	9746495	1080	2,3,0	0,0,1	0,2,2	1,0,0	53	49	1	1	1.0,1.0,0.0	0.0,1.0,1.0	0
1081	FBgn0028704	Nckx30C	chr2L	-	9742374	9744230	9742374	9744226	9746433	9746495	1081	3,8,1	0,0,0	1,5,3	0,0,1	53	49	1	1	1.0,1.0,1.0	1.0,1.0,0.735	0.088
1083	FBgn0039600	CG1646	chr3R	+	28812226	28812486	28812236	28812486	28812101	28812154	1083	2,0,0	1,1,1	1,1,4	0,0,4	59	49	0.000584884	0.0201924	0.624,0.0,0.0	1.0,1.0,0.454	-0.61
1084	FBgn0039600	CG1646	chr3R	+	28812226	28812486	28812394	28812486	28812101	28812154	1084	27,16,11	53,35,32	22,32,29	60,33,52	98	49	0.278784	0.907023	0.203,0.186,0.147	0.155,0.327,0.218	-0.055
1085	FBgn0039600	CG1646	chr3R	+	28812236	28812486	28812394	28812486	28812101	28812154	1085	26,17,12	53,35,32	22,32,30	60,33,52	98	49	0.292803	0.927157	0.197,0.195,0.158	0.155,0.327,0.224	-0.052
1087	FBgn0036624	RAF2	chr3L	+	16386625	16386956	16386631	16386956	16386326	16386570	1087	0,2,4	2,2,3	4,0,1	0,1,1	55	49	0.0143057	0.1608	0.0,0.471,0.543	1.0,0.0,0.471	-0.152
1088	FBgn0038665	euc	chr3R	-	18978272	18978583	18978272	18978568	18978643	18978809	1088	0,0,0	0,2,0	0,2,0	0,0,0	64	49	1	1	NA,0.0,NA	NA,1.0,NA	-1
1089	FBgn0013576	mtd	chr3R	-	5294305	5294879	5294305	5294855	5295640	5295795	1089	6,5,6	109128100	9,8,12	146140153	73	49	0.317268	0.953608	0.036,0.026,0.039	0.04,0.037,0.05	-0.009
1090	FBgn0013576	mtd	chr3R	-	5334404	5335060	5334404	5334698	5335713	5336635	1090	62,47,54	0,1,0	85,61,68	0,0,0	98	49	1	1	1.0,0.959,1.0	1.0,1.0,1.0	-0.014
1092	FBgn0032515	loqs	chr2L	+	13384526	13384794	13384656	13384794	13383736	13384022	1092	28,26,28	11,11,8	17,18,10	7,6,6	98	49	0.707397	1	0.56,0.542,0.636	0.548,0.6,0.455	0.045
1094	FBgn0032515	loqs	chr2L	+	13384983	13385671	13384986	13385671	13384656	13384794	1094	7,1,9	0,0,1	5,1,2	2,2,0	52	49	0.0512453	0.358964	1.0,1.0,0.895	0.702,0.32,1.0	0.291
1095	FBgn0265194	Trpm	chr2R	-	15306877	15307298	15306877	15307154	15308841	15308997	1095	6,3,9	0,0,0	8,7,3	1,3,1	98	49	0.00141872	0.0332095	1.0,1.0,1.0	0.8,0.538,0.6	0.354
1096	FBgn0265194	Trpm	chr2R	-	15306877	15307298	15306877	15307154	15309195	15309368	1096	6,3,9	3,7,2	6,7,3	1,3,3	98	49	0.532691	1	0.5,0.176,0.692	0.75,0.538,0.333	-0.084
1097	FBgn0034742	CG4294	chr2R	-	22601212	22601370	22601212	22601364	22601529	22601815	1097	28,9,29	2,0,2	26,12,15	2,4,0	55	49	0.411506	1	0.926,1.0,0.928	0.921,0.728,1.0	0.068
1098	FBgn0038652	CG7720	chr3R	-	18768871	18769116	18768871	18769113	18792050	18792120	1098	0,0,0	0,1,0	2,0,0	1,0,0	52	49	1	1	NA,0.0,NA	0.653,NA,NA	-0.653
1101	FBgn0003261	Rm62	chr3R	-	6005949	6006114	6005949	6006102	6008036	6008573	1101	9,1,6	13,8,13	5,4,6	4,4,7	61	49	0.106761	0.537514	0.357,0.091,0.27	0.501,0.445,0.408	-0.212
1102	FBgn0003261	Rm62	chr3R	-	6008036	6008309	6008036	6008306	6008550	6008579	1102	2,5,4	22,19,30	7,1,4	20,24,15	52	49	0.639393	1	0.079,0.199,0.112	0.248,0.038,0.201	-0.032
1103	FBgn0014396	tim	chr2L	-	3501617	3502126	3501617	3502123	3502415	3502557	1103	14,5,7	0,0,0	23,15,17	0,0,3	52	49	0.781708	1	1.0,1.0,1.0	1.0,1.0,0.842	0.053
1105	FBgn0028540	CG9008	chr2L	-	13774339	13775185	13774339	13775047	13775254	13775406	1105	0,1,0	0,0,0	0,0,2	0,0,1	98	49	1	1	NA,1.0,NA	NA,NA,0.5	0.5
1106	FBgn0037297	CG1116	chr3R	+	5219915	5220133	5219918	5220133	5219656	5219855	1106	2,3,1	3,3,5	1,2,2	1,1,2	52	49	0.247101	0.849045	0.386,0.485,0.159	0.485,0.653,0.485	-0.198
1111	FBgn0085391	trv	chr3R	+	28085425	28090740	28086886	28090740	28084462	28084616	1111	0,5,3	2,2,1	3,7,8	2,0,0	98	49	0.000947721	0.0286291	0.0,0.556,0.6	0.429,1.0,1.0	-0.424
1112	FBgn0261570	raskol	chrX	+	17751008	17751685	17751029	17751685	17750553	17750848	1112	4,4,2	8,8,7	3,4,3	7,14,10	70	49	0.647151	1	0.259,0.259,0.167	0.231,0.167,0.174	0.038
1116	FBgn0038143	CG9813	chr3R	-	13377889	13378318	13377889	13378285	13378401	13378784	1116	16,17,15	32,33,39	8,8,19	35,34,74	82	49	0.0160118	0.174827	0.23,0.235,0.187	0.12,0.123,0.133	0.092
1118	FBgn0037120	CG11247	chr3L	-	21726162	21726937	21726162	21726727	21728286	21728673	1118	11,14,24	1,0,0	19,13,11	0,2,0	98	49	1	1	0.846,1.0,1.0	1.0,0.765,1.0	0.027
1119	FBgn0026250	eIF1A	chr3R	+	18274825	18275141	18274866	18275141	18274664	18274756	1119	1,0,0	11,3,5	0,2,0	11,12,18	90	49	1	1	0.047,0.0,0.0	0.0,0.083,0.0	-0.012
1120	FBgn0040260	Ugt37D1	chr2L	+	16799660	16800520	16799680	16800520	16799024	16799133	1120	2,4,0	0,0,2	0,1,0	0,0,0	69	49	1	1	1.0,1.0,0.0	NA,1.0,NA	-0.333
1121	FBgn0004838	Hrb27C	chr2L	+	6922730	6922826	6922734	6922826	6920703	6920861	1121	44,22,61	2,2,6	53,54,42	2,3,0	53	49	0.0634088	0.401497	0.953,0.91,0.904	0.961,0.943,1.0	-0.046
1129	FBgn0037917	wkd	chr3R	+	11583042	11583556	11583313	11583556	11582926	11582984	1129	12,14,4	0,0,0	27,17,6	0,0,2	98	49	1	1	1.0,1.0,1.0	1.0,1.0,0.6	0.133
1131	FBgn0035028	Start1	chr2R	+	24577152	24577299	24577175	24577299	24576565	24577107	1131	0,0,0	6,6,4	0,0,1	5,15,12	72	49	1	1	0.0,0.0,0.0	0.0,0.0,0.054	-0.018
1133	FBgn0243486	rdo	chr2L	+	18065526	18065730	18065574	18065730	18065259	18065456	1133	1,1,1	1,0,4	0,0,1	2,2,3	97	49	1	1	0.336,1.0,0.112	0.0,0.0,0.144	0.435
1136	FBgn0016126	CaMKI	chr4	+	446630	447035	446820	447035	445503	445648	1136	9517611012	0,1,5	673479424	4,1,5	98	49	0.944275	1	1.0,0.997,0.99	0.988,0.996,0.977	0.009
1137	FBgn0004369	Ptp99A	chr3R	+	29481466	29481756	29481469	29481756	29476263	29476403	1137	20,21,17	0,1,4	17,20,29	3,1,0	52	49	0.617539	1	1.0,0.952,0.8	0.842,0.95,1.0	-0.013
1141	FBgn0016038	Vsp37A	chrX	+	621841	622146	621852	622146	621529	621797	1141	10,5,12	1,1,4	11,7,4	3,2,4	60	49	0.239276	0.837176	0.891,0.803,0.71	0.75,0.741,0.45	0.154
1142	FBgn0016038	Vsp37A	chrX	+	621841	622146	621890	622146	621529	621797	1142	12,8,17	0,0,0	14,10,6	1,0,0	98	49	1	1	1.0,1.0,1.0	0.875,1.0,1.0	0.042
1143	FBgn0016038	Vsp37A	chrX	+	621852	622146	621890	622146	621529	621797	1143	3,4,9	0,0,0	6,5,6	1,0,0	87	49	1	1	1.0,1.0,1.0	0.772,1.0,1.0	0.076
1144	FBgn0016038	Vsp37A	chrX	+	622433	623051	622445	623051	622206	622358	1144	2,2,0	1,1,7	3,0,3	0,3,3	61	49	0.440911	1	0.616,0.616,0.0	1.0,0.0,0.445	-0.071
1145	FBgn0261617	nej	chrX	-	9674813	9674924	9674813	9674894	9676511	9676669	1145	18,24,27	3,4,1	9,16,25	0,5,3	79	49	0.757515	1	0.788,0.788,0.944	1.0,0.665,0.838	0.006
1146	FBgn0261617	nej	chrX	-	9677114	9681209	9677114	9681191	9681273	9681642	1146	1,0,0	15,16,25	2,2,2	15,11,18	67	49	0.0203314	0.197856	0.046,0.0,0.0	0.089,0.117,0.075	-0.078
1147	FBgn0039883	RhoGAP100F	chr3R	+	31837769	31838027	31837773	31838027	31836871	31837181	1147	1,3,2	0,2,2	0,0,0	2,2,0	53	49	1	1	1.0,0.581,0.48	0.0,0.0,NA	0.687
1148	FBgn0039594	snu	chr3R	+	28693135	28693277	28693171	28693277	28692821	28692970	1148	66,55,54	3,8,9	68111131	7,10,10	85	49	0.528065	1	0.927,0.799,0.776	0.848,0.865,0.883	-0.031
1151	FBgn0039536	unc80	chr3R	+	27667099	27667244	27667108	27667244	27666784	27666802	1151	1,4,1	3,2,6	3,1,5	0,1,3	58	49	0.021637	0.206405	0.22,0.628,0.123	1.0,0.458,0.585	-0.357
1152	FBgn0039536	unc80	chr3R	+	27668411	27668754	27668468	27668754	27667870	27668068	1152	0,0,0	0,1,2	2,5,6	0,3,7	98	49	1	1	NA,0.0,0.0	1.0,0.455,0.3	-0.585
1153	FBgn0039536	unc80	chr3R	+	27675940	27676605	27675949	27676605	27675711	27675880	1153	1,0,1	0,0,1	0,0,1	1,1,0	58	49	1	1	1.0,NA,0.458	0.0,0.0,1.0	0.396
1154	FBgn0261238	Alh	chr3R	-	7096886	7097346	7096886	7097250	7098318	7098483	1154	12,19,14	4,0,3	27,13,20	2,0,0	98	49	0.00107536	0.0294202	0.6,1.0,0.7	0.871,1.0,1.0	-0.19
1155	FBgn0261238	Alh	chr3R	-	7098825	7100545	7098825	7099522	7101136	7101497	1155	35,32,28	1,6,2	21,39,45	8,6,11	98	49	0.0164254	0.175311	0.946,0.727,0.875	0.568,0.765,0.672	0.181
1156	FBgn0263257	Cngl	chrX	-	15394984	15395191	15394984	15395107	15396398	15396618	1156	15,12,8	0,0,4	16,8,11	2,1,1	98	49	0.341458	1	1.0,1.0,0.5	0.8,0.8,0.846	0.018
1159	FBgn0033806	FLASH	chr2R	+	13207061	13207349	13207066	13207349	13206744	13206991	1159	6,8,10	0,0,0	4,11,5	1,1,4	54	49	0.00094607	0.0286291	1.0,1.0,1.0	0.784,0.909,0.531	0.259
1160	FBgn0037710	CG9393	chr3R	-	9561582	9562111	9561582	9562001	9562174	9562570	1160	6,1,1	1,0,0	0,3,2	4,2,1	98	49	3.07031e-06	0.000404722	0.75,1.0,1.0	0.0,0.429,0.5	0.607
1163	FBgn0263048	Gpdh3	chr3R	+	22383558	22386548	22383561	22386548	22383411	22383504	1163	4,11,13	0,0,0	4,9,5	3,1,0	52	49	0.129448	0.592114	1.0,1.0,1.0	0.557,0.895,1.0	0.183
1164	FBgn0039187	CG6454	chr3R	+	24350726	24352351	24352052	24352351	24349889	24350235	1164	38,43,39	0,0,1	41,43,23	1,1,1	98	49	0.212994	0.770187	1.0,1.0,0.951	0.953,0.956,0.92	0.041
1172	FBgn0037670	Ibf1	chr3R	+	9260010	9260400	9260025	9260400	9259767	9259956	1172	0,2,0	0,2,0	2,0,0	0,0,0	64	49	1	1	NA,0.434,NA	1.0,NA,NA	-0.566
1176	FBgn0001145	Gs2	chrX	+	11424269	11424454	11424281	11424454	11422831	11423072	1176	2,5,2	0,0,0	5,1,4	0,0,1	61	49	1	1	1.0,1.0,1.0	1.0,1.0,0.763	0.079
1177	FBgn0001145	Gs2	chrX	+	11424264	11424454	11424269	11424454	11423956	11424103	1177	0,0,1	25,28,23	1,0,1	17,17,15	54	49	1	1	0.0,0.0,0.038	0.051,0.0,0.057	-0.023
1180	FBgn0002044	swm	chr2L	+	19494556	19496869	19494559	19496869	19494032	19494498	1180	1,3,2	11,7,14	0,1,1	11,8,12	52	49	1	1	0.079,0.288,0.119	0.0,0.105,0.073	0.103
1181	FBgn0266717	Bruce	chr3R	-	10315795	10316074	10315795	10316041	10316201	10317548	1181	25,22,26	27,7,17	24,29,37	19,28,17	82	49	0.80864	1	0.356,0.653,0.478	0.43,0.382,0.565	0.037
1182	FBgn0266717	Bruce	chr3R	-	10322207	10322383	10322207	10322380	10322446	10322715	1182	22,34,28	2,1,3	23,35,30	4,7,1	52	49	0.166966	0.674374	0.912,0.97,0.898	0.844,0.825,0.966	0.048
1189	FBgn0005677	dac	chr2L	-	16475274	16475411	16475274	16475405	16481524	16481551	1189	0,0,0	0,0,1	0,0,1	0,0,0	55	49	1	1	NA,NA,0.0	NA,NA,1.0	-1
1190	FBgn0005677	dac	chr2L	-	16475274	16475432	16475274	16475405	16481524	16481551	1190	0,0,0	0,0,1	1,0,0	0,0,0	76	49	1	1	NA,NA,0.0	1.0,NA,NA	-1
1197	FBgn0010905	Spn	chr3L	-	2509761	2510575	2509761	2510557	2511162	2511763	1197	11,25,16	7,7,5	21,29,13	7,6,13	67	49	0.76721	1	0.535,0.723,0.701	0.687,0.779,0.422	0.024
1198	FBgn0010905	Spn	chr3L	-	2512294	2512481	2512294	2512472	2512531	2512731	1198	2,6,7	27,16,18	2,3,9	52,36,38	58	49	0.0818266	0.463471	0.059,0.241,0.247	0.031,0.066,0.167	0.094
1199	FBgn0037652	CG11980	chr3R	+	9004138	9004451	9004141	9004451	9004016	9004075	1199	0,0,4	2,3,2	0,0,0	1,4,0	52	49	1	1	0.0,0.0,0.653	0.0,0.0,NA	0.218
1200	FBgn0037680	pasi2	chr3R	+	9335496	9335635	9335499	9335635	9335169	9335252	1200	1,2,1	0,1,1	7,0,0	2,1,4	52	49	0.000641679	0.0215675	1.0,0.653,0.485	0.767,0.0,0.0	0.457
1201	FBgn0011224	heph	chr3R	-	31975447	31975965	31975447	31975565	31979522	31979619	1201	48,30,53	0,0,1	63100110	1,2,0	98	49	1	1	1.0,1.0,0.964	0.969,0.962,1.0	0.011
1202	FBgn0037720	CG8312	chr3R	+	9622469	9622774	9622472	9622774	9621518	9622417	1202	2,0,0	0,1,0	0,0,0	1,3,4	52	49	1	1	1.0,0.0,NA	0.0,0.0,0.0	0.5
1204	FBgn0031738	CG9171	chr2L	-	5799117	5799411	5799117	5799277	5800043	5800173	1204	85,61,82	11,7,6	36,47,38	0,5,2	98	49	0.0607613	0.398403	0.794,0.813,0.872	1.0,0.825,0.905	-0.084
1205	FBgn0030674	HUWE1	chrX	+	15715657	15716154	15715660	15716154	15715305	15715577	1205	46,24,19	17,31,11	22,38,36	17,35,44	52	49	0.206621	0.764288	0.718,0.422,0.619	0.549,0.506,0.435	0.09
1206	FBgn0030674	HUWE1	chrX	+	15721545	15724378	15721563	15724378	15716291	15721399	1206	16,13,9	5,0,11	15,25,20	11,13,7	67	49	0.356436	1	0.701,1.0,0.374	0.499,0.584,0.676	0.105
1207	FBgn0051352	Unc-115a	chr3R	-	9695586	9695653	9695586	9695637	9696421	9696507	1207	2,5,2	1,2,0	1,8,4	0,1,1	65	49	0.632751	1	0.601,0.653,1.0	1.0,0.858,0.751	-0.118
1208	FBgn0261823	Asx	chr2R	+	14507412	14507481	14507415	14507481	14507256	14507349	1208	0,0,1	5,10,4	0,0,0	3,7,5	52	49	1	1	0.0,0.0,0.191	0.0,0.0,0.0	0.064
1209	FBgn0002932	neur	chr3R	-	9020347	9022044	9020347	9022041	9022103	9023845	1209	0,0,0	7,0,3	0,1,0	2,3,1	52	49	1	1	0.0,NA,0.0	0.0,0.239,0.0	-0.08
1210	FBgn0002413	dco	chr3R	-	31058539	31058642	31058539	31058627	31061076	31061210	1210	4,3,2	1,1,0	2,2,2	1,2,3	64	49	0.000672605	0.0216728	0.754,0.697,1.0	0.605,0.434,0.338	0.358
1211	FBgn0085413	CG34384	chr3R	+	7847428	7848148	7847497	7848148	7846673	7847117	1211	7,1,2	0,2,0	0,5,4	0,1,1	98	49	1	1	1.0,0.2,1.0	NA,0.714,0.667	0.043
1212	FBgn0085413	CG34384	chr3R	+	7847428	7848148	7847500	7848148	7846673	7847117	1212	7,1,2	0,0,0	0,5,5	0,0,2	98	49	1	1	1.0,1.0,1.0	NA,1.0,0.556	0.222
1213	FBgn0085413	CG34384	chr3R	+	7847497	7848148	7847500	7848148	7846673	7847117	1213	0,2,0	0,0,0	0,1,2	0,0,2	52	49	1	1	NA,1.0,NA	NA,1.0,0.485	0.258
1218	FBgn0031190	CG12576	chrX	-	22480511	22480898	22480511	22480895	22481914	22482027	1218	10,10,17	0,0,0	5,3,1	2,0,0	52	49	1	1	1.0,1.0,1.0	0.702,1.0,1.0	0.099
1219	FBgn0000541	E(bx)	chr3L	-	236138	236501	236138	236427	236553	236755	1219	24,19,32	0,1,0	11,33,20	1,2,1	98	49	0.0248309	0.220888	1.0,0.905,1.0	0.846,0.892,0.909	0.086
1220	FBgn0000541	E(bx)	chr3L	-	241117	241501	241117	241498	241563	245475	1220	67,54,76	0,0,1	57,80,43	1,0,2	52	49	1	1	1.0,1.0,0.986	0.982,1.0,0.953	0.017
1221	FBgn0261954	east	chrX	+	2019039	2019506	2019057	2019506	2018704	2018938	1221	2,0,1	12,14,5	4,2,1	11,8,16	67	49	0.0695057	0.41646	0.109,0.0,0.128	0.21,0.155,0.044	-0.057
1225	FBgn0010355	Taf1	chr3R	+	6647664	6647928	6647793	6647928	6647293	6647601	1225	1,2,8	21,17,26	4,13,3	35,13,12	98	49	0.101766	0.523351	0.023,0.056,0.133	0.054,0.333,0.111	-0.095
1226	FBgn0010355	Taf1	chr3R	+	6654985	6655081	6654988	6655081	6654469	6654664	1226	1,1,0	8,3,10	1,0,0	21,15,8	52	49	1	1	0.105,0.239,0.0	0.043,0.0,0.0	0.1
1228	FBgn0032946	nrv3	chr2L	+	21382018	21382330	21382041	21382330	21380132	21380361	1228	409264454	0,0,0	281313157	0,0,1	72	49	1	1	1.0,1.0,1.0	1.0,1.0,0.991	0.003
1229	FBgn0032946	nrv3	chr2L	+	21382018	21382330	21382041	21382330	21380132	21380478	1229	247145260	0,0,2	171,176,91	0,0,0	72	49	1	1	1.0,1.0,0.989	1.0,1.0,1.0	-0.004
1230	FBgn0085436	Not1	chr2R	-	9575587	9576118	9575587	9576115	9576177	9576384	1230	3,3,0	53,49,42	2,1,8	63,57,74	52	49	0.438878	1	0.051,0.055,0.0	0.029,0.016,0.092	-0.01
1231	FBgn0042132	CG18809	chrX	-	19741223	19742905	19741223	19742892	19743443	19743706	1231	6,4,2	28,44,50	1,5,5	12,18,26	62	49	0.213528	0.770187	0.145,0.067,0.031	0.062,0.18,0.132	-0.044
1232	FBgn0037555	Ada2b	chr3R	-	8238102	8238252	8238102	8238182	8238730	8239606	1232	5,3,6	2,3,1	11,1,4	3,4,1	98	49	0.645416	1	0.556,0.333,0.75	0.647,0.111,0.667	0.071
1236	FBgn0038108	CG7518	chr3R	+	12999582	12999773	12999594	12999773	12999440	12999524	1236	15,12,21	4,4,5	14,17,17	7,5,1	61	49	0.720057	1	0.751,0.707,0.771	0.616,0.732,0.932	-0.017
1237	FBgn0038108	CG7518	chr3R	+	13007391	13007714	13007524	13007714	13006345	13007214	1237	10,10,6	4,2,2	7,18,6	1,3,3	98	49	0.589481	1	0.556,0.714,0.6	0.778,0.75,0.5	-0.053
1238	FBgn0035975	PGRP-LA	chr3L	+	9336985	9337221	9336997	9337221	9336711	9336933	1238	23,21,13	27,16,15	24,36,25	33,25,20	61	49	0.713481	1	0.406,0.513,0.41	0.369,0.536,0.501	-0.026
1239	FBgn0261552	ps	chr3R	+	9419782	9420047	9419806	9420047	9417939	9418000	1239	140109214	0,0,0	97,89,63	0,0,1	73	49	1	1	1.0,1.0,1.0	1.0,1.0,0.977	0.008
1240	FBgn0261552	ps	chr3R	+	9432028	9432839	9432031	9432839	9417939	9418000	1240	34,24,41	4,2,3	22,23,33	3,4,3	52	49	0.489157	1	0.889,0.919,0.928	0.874,0.844,0.912	0.035
1241	FBgn0261552	ps	chr3R	+	9440680	9441665	9441415	9441665	9419806	9420047	1241	416335371	1,0,0	243182169	0,0,2	98	49	1	1	0.995,1.0,1.0	1.0,1.0,0.977	0.006
1242	FBgn0261552	ps	chr3R	+	9432028	9432839	9432031	9432839	9428560	9428652	1242	26,22,26	2,0,0	18,18,23	0,2,2	52	49	0.687082	1	0.925,1.0,1.0	1.0,0.895,0.916	0.038
1243	FBgn0261552	ps	chr3R	+	9440680	9441665	9441415	9441665	9432601	9432839	1243	400316361	19,32,42	246175159	15,24,22	98	49	0.354051	1	0.913,0.832,0.811	0.891,0.785,0.783	0.032
1244	FBgn0261552	ps	chr3R	+	9440680	9441665	9441415	9441665	9436834	9437118	1244	388314353	2,0,0	236167155	0,0,0	98	49	1	1	0.99,1.0,1.0	1.0,1.0,1.0	-0.003
1245	FBgn0261552	ps	chr3R	+	9440680	9441665	9441415	9441665	9439345	9439705	1245	449343422	346264286	257190189	199156153	98	49	0.459649	1	0.394,0.394,0.425	0.392,0.378,0.382	0.02
1246	FBgn0033615	CG7741	chr2R	+	11303595	11303762	11303600	11303762	11303494	11303532	1246	0,0,0	2,0,0	0,1,0	0,1,2	54	49	1	1	0.0,NA,NA	NA,0.476,0.0	-0.238
1247	FBgn0040524	CG11052	chr3R	-	8008846	8009154	8008846	8009088	8009223	8009297	1247	5,3,4	0,0,4	6,4,1	0,0,2	98	49	0.553033	1	1.0,1.0,0.333	1.0,1.0,0.2	0.044
1249	FBgn0259234	Camta	chr2R	+	9473234	9474200	9473237	9474200	9471818	9473165	1249	25,21,32	81,67,107	13,23,26	57,79,70	52	49	0.919825	1	0.225,0.228,0.22	0.177,0.215,0.259	0.007
1250	FBgn0085423	GramD1B	chr2L	-	3365426	3365676	3365426	3365673	3367244	3367719	1250	8,12,5	33,24,22	21,11,11	27,20,26	52	49	0.0530451	0.362809	0.186,0.32,0.176	0.423,0.341,0.285	-0.122
1252	FBgn0024921	Tnpo	chr3L	+	6194044	6194150	6194047	6194150	6193479	6193622	1252	29,24,31	8,3,1	36,23,25	3,2,1	52	49	0.156649	0.653365	0.774,0.883,0.967	0.919,0.916,0.959	-0.057
1254	FBgn0038881	CG16791	chr3R	-	21324103	21324226	21324103	21324217	21334526	21334768	1254	25,25,26	5,5,0	17,23,21	5,2,10	58	49	0.102144	0.523351	0.809,0.809,1.0	0.742,0.907,0.64	0.11
1255	FBgn0038881	CG16791	chr3R	-	21324103	21324226	21324103	21324217	21334703	21334768	1255	5,9,10	12,15,13	10,12,7	2,3,5	58	49	0.000449894	0.017167	0.26,0.336,0.394	0.809,0.772,0.542	-0.378
1256	FBgn0260005	wtrw	chr3R	+	7894261	7894630	7894368	7894630	7891330	7891484	1256	8,1,4	0,0,0	2,4,3	0,0,3	98	49	0.197173	0.751823	1.0,1.0,1.0	1.0,1.0,0.333	0.222
1257	FBgn0028697	RpL15	chr3L	+	27267513	27267918	27267607	27267918	27267254	27267283	1257	14,19,15	1,0,0	18,24,22	0,0,0	98	49	1	1	0.875,1.0,1.0	1.0,1.0,1.0	-0.042
1258	FBgn0031077	THADA	chrX	-	19863825	19864662	19863825	19864658	19864727	19865009	1258	1,4,0	0,0,1	2,3,2	4,2,0	53	49	0.00701192	0.103748	1.0,1.0,0.0	0.316,0.581,1.0	0.034
1262	FBgn0035244	ABCB7	chr3L	+	1620816	1621042	1620918	1621042	1620427	1620554	1262	1,11,1	1,2,0	6,2,1	0,1,0	98	49	0.554564	1	0.333,0.733,1.0	1.0,0.5,1.0	-0.145
1265	FBgn0020379	Rfx	chr3R	-	10372148	10372533	10372148	10372509	10372740	10373205	1265	4,4,3	13,6,9	1,3,4	10,14,24	73	49	0.111332	0.552847	0.171,0.309,0.183	0.063,0.126,0.101	0.124
1266	FBgn0264975	Nrg	chrX	+	8531524	8532019	8531696	8532019	8517508	8518398	1266	24,19,18	0,0,0	18,20,24	1,0,1	98	49	1	1	1.0,1.0,1.0	0.9,1.0,0.923	0.059
1267	FBgn0010772	Xe7	chr3R	-	5666067	5666145	5666067	5666127	5666197	5666257	1267	41,26,28	6,3,2	28,20,39	1,4,0	67	49	0.0922556	0.486438	0.833,0.864,0.911	0.953,0.785,1.0	-0.043
1268	FBgn0010772	Xe7	chr3R	-	5667097	5667388	5667097	5667305	5667692	5667950	1268	79,47,111	28,20,19	47,45,32	15,12,8	98	49	0.859957	1	0.585,0.54,0.745	0.61,0.652,0.667	-0.02
1270	FBgn0027561	CG18659	chr2R	-	9123303	9124145	9123303	9124139	9124743	9125220	1270	10,9,10	1,0,0	14,13,14	0,0,1	55	49	1	1	0.899,1.0,1.0	1.0,1.0,0.926	-0.009
1271	FBgn0027561	CG18659	chr2R	-	9123303	9124145	9123303	9124139	9125550	9126066	1271	8,3,5	0,0,0	11,5,9	0,2,0	55	49	1	1	1.0,1.0,1.0	1.0,0.69,1.0	0.103
1272	FBgn0086372	lap	chr3R	+	7192491	7192654	7192539	7192654	7191994	7192131	1272	114120125	6,10,6	156121118	10,12,22	97	49	0.0315359	0.259813	0.906,0.858,0.913	0.887,0.836,0.73	0.075
1273	FBgn0086372	lap	chr3R	+	7195615	7195895	7195693	7195895	7193592	7193688	1273	129,94,115	0,0,0	90,78,75	1,3,0	98	49	0.394797	1	1.0,1.0,1.0	0.978,0.929,1.0	0.031
1274	FBgn0086372	lap	chr3R	+	7195615	7195895	7195693	7195895	7194197	7194458	1274	162103154	0,0,2	125,82,106	0,0,0	98	49	1	1	1.0,1.0,0.975	1.0,1.0,1.0	-0.008
1275	FBgn0037638	CG8379	chr3R	+	8824951	8825408	8824954	8825408	8824687	8824889	1275	1,2,4	3,1,0	3,3,6	0,1,2	52	49	0.294931	0.927657	0.239,0.653,1.0	1.0,0.739,0.739	-0.195
1276	FBgn0039026	CG7029	chr3R	+	22789492	22792000	22789525	22792000	22788578	22788768	1276	6,9,5	26,20,19	9,13,9	30,13,16	82	49	0.115469	0.562709	0.121,0.212,0.136	0.152,0.374,0.252	-0.103
1278	FBgn0039026	CG7029	chr3R	+	22792257	22792599	22792389	22792599	22789492	22792000	1278	27,31,31	5,3,8	74,38,91	8,6,5	98	49	0.140588	0.606704	0.73,0.838,0.66	0.822,0.76,0.901	-0.085
1279	FBgn0039026	CG7029	chr3R	+	22792260	22792599	22792389	22792599	22789492	22792000	1279	25,24,28	5,3,8	52,20,51	8,6,5	98	49	0.563839	1	0.714,0.8,0.636	0.765,0.625,0.836	-0.025
1281	FBgn0037351	RpL13A	chr3R	+	5625332	5625947	5625513	5625947	5624889	5625130	1281	6,3,8	35,28,24	25,9,2	40,24,39	98	49	0.128394	0.589148	0.079,0.051,0.143	0.238,0.158,0.025	-0.049
1287	FBgn0028577	hfp	chr3L	-	1499042	1499879	1499042	1499337	1500244	1500388	1287	138124134	39,22,35	91148147	17,34,13	98	49	0.0842312	0.468217	0.639,0.738,0.657	0.728,0.685,0.85	-0.076
1289	FBgn0028577	hfp	chr3L	-	1501345	1501406	1501345	1501397	1501798	1501892	1289	35,35,50	44,38,38	22,63,45	27,38,31	58	49	0.278837	0.907023	0.402,0.438,0.526	0.408,0.583,0.551	-0.059
1290	FBgn0016650	Lgr1	chr3R	+	17728253	17728706	17728323	17728706	17725776	17725982	1290	9,4,8	5,10,2	3,4,2	0,1,0	98	49	1.6509e-05	0.00108704	0.474,0.167,0.667	1.0,0.667,1.0	-0.453
1291	FBgn0262574	CG43114	chr2R	+	11310973	11311165	11310979	11311165	11310830	11310916	1291	2,6,11	0,0,0	11,5,3	0,0,3	55	49	0.330705	0.97994	1.0,1.0,1.0	1.0,1.0,0.471	0.176
1292	FBgn0250839	CG2016	chr3R	-	4956998	4957238	4956998	4957223	4957289	4957442	1292	5,8,8	23,41,33	11,8,15	68,39,51	64	49	0.970206	1	0.143,0.13,0.157	0.11,0.136,0.184	0
1294	FBgn0015218	eIF4E1	chr3L	-	9401039	9401606	9401039	9401367	9402279	9402460	1294	12,9,15	3,6,8	10,12,6	1,4,2	98	49	0.176192	0.702418	0.667,0.429,0.484	0.833,0.6,0.6	-0.151
1295	FBgn0003475	spir	chr2L	+	20336463	20336549	20336466	20336549	20336286	20336404	1295	7,14,8	36,30,30	3,14,9	32,29,51	52	49	0.44661	1	0.155,0.305,0.201	0.081,0.313,0.143	0.041
1296	FBgn0003475	spir	chr2L	+	20336463	20336549	20336469	20336549	20336286	20336404	1296	8,14,10	9,2,6	4,14,11	12,13,9	55	49	0.0883939	0.476949	0.442,0.862,0.598	0.229,0.49,0.521	0.221
1297	FBgn0003475	spir	chr2L	+	20336466	20336549	20336469	20336549	20336286	20336404	1297	37,30,32	9,2,6	33,29,53	12,13,9	52	49	0.0795617	0.456801	0.795,0.934,0.834	0.722,0.678,0.847	0.105
1298	FBgn0051368	CG31368	chr3R	+	11891850	11892382	11891859	11892382	11891422	11891791	1298	0,2,1	0,0,0	1,3,3	1,0,0	58	49	1	1	NA,1.0,1.0	0.458,1.0,1.0	0.181
1299	FBgn0037215	beta-Man	chr3R	+	4198220	4198772	4198258	4198772	4197736	4197871	1299	2,4,3	2,0,2	1,5,5	0,1,0	87	49	0.013669	0.157302	0.36,1.0,0.458	1.0,0.738,1.0	-0.307
1304	FBgn0033010	Atf6	chr2R	+	5148174	5149156	5148200	5149156	5144732	5144858	1304	5,8,8	14,14,14	8,5,4	20,16,25	75	49	0.132986	0.602591	0.189,0.272,0.272	0.207,0.17,0.095	0.087
1306	FBgn0037536	CG2698	chr3R	+	8003975	8004178	8003999	8004178	8003219	8003760	1306	9,2,3	0,0,1	4,5,4	0,0,0	73	49	1	1	1.0,1.0,0.668	1.0,1.0,1.0	-0.111
1307	FBgn0037536	CG2698	chr3R	+	8003987	8004178	8003999	8004178	8003219	8003760	1307	1,0,0	0,0,1	1,0,0	0,0,0	61	49	1	1	1.0,NA,0.0	1.0,NA,NA	-0.5
1308	FBgn0038872	Nelf-A	chr3R	+	21226650	21227814	21226653	21227814	21225097	21226504	1308	39,37,36	1,0,2	42,26,45	0,0,0	52	49	0.636957	1	0.974,1.0,0.944	1.0,1.0,1.0	-0.027
1311	FBgn0010434	cora	chr2R	+	19238788	19241785	19241215	19241785	19238381	19238434	1311	12,19,14	1,2,2	31,24,28	11,5,11	98	49	0.00789246	0.114441	0.857,0.826,0.778	0.585,0.706,0.56	0.203
1312	FBgn0010434	cora	chr2R	+	19242483	19242585	19242489	19242585	19242173	19242395	1312	6,1,1	1,0,0	10,5,5	0,0,0	55	49	1	1	0.842,1.0,1.0	1.0,1.0,1.0	-0.053
1314	FBgn0036239	Pop2	chr3L	-	12001726	12001931	12001726	12001865	12002585	12002915	1314	20,17,14	0,0,3	21,13,14	0,0,0	98	49	0.618989	1	1.0,1.0,0.7	1.0,1.0,1.0	-0.1
1315	FBgn0033636	tou	chr2R	-	11581627	11582145	11581627	11581749	11583014	11587025	1315	22,19,19	9,5,1	10,16,6	5,17,12	98	49	0.00165433	0.0374809	0.55,0.655,0.905	0.5,0.32,0.2	0.363
1317	FBgn0029864	CG15894	chrX	+	6321819	6321969	6321840	6321969	6320488	6320998	1317	0,0,1	0,2,0	0,1,2	1,0,3	70	49	1	1	NA,0.0,1.0	0.0,1.0,0.318	0.061
1321	FBgn0020910	RpL3	chr3R	+	11223087	11223530	11223394	11223530	11222560	11222729	1321	6,4,11	48,30,29	29,21,11	40,39,40	98	49	0.00116024	0.0297262	0.059,0.062,0.159	0.266,0.212,0.121	-0.106
1322	FBgn0037347	CG1427	chr3R	+	5601732	5601862	5601738	5601862	5601432	5601669	1322	4,1,5	1,0,0	5,1,7	0,0,0	55	49	1	1	0.781,1.0,1.0	1.0,1.0,1.0	-0.073
1323	FBgn0037347	CG1427	chr3R	+	5601913	5602930	5601959	5602930	5601732	5601862	1323	18,5,22	0,0,1	15,6,10	0,0,0	95	49	1	1	1.0,1.0,0.919	1.0,1.0,1.0	-0.027
1325	FBgn0285892	tea	chr2R	+	9894746	9895196	9894749	9895196	9893947	9894691	1325	5,3,3	4,4,5	3,10,6	1,0,3	52	49	0.00182924	0.0408061	0.541,0.414,0.361	0.739,1.0,0.653	-0.359
1326	FBgn0051151	wge	chr3R	-	22712804	22713367	22712804	22713364	22713584	22713843	1326	0,1,1	0,0,0	0,0,0	0,1,0	52	49	1	1	NA,1.0,1.0	NA,0.0,NA	1
1327	FBgn0051151	wge	chr3R	-	22712804	22713394	22712804	22713364	22713584	22713843	1327	8,12,6	0,0,0	7,6,3	0,1,0	79	49	1	1	1.0,1.0,1.0	1.0,0.788,1.0	0.071
1328	FBgn0051151	wge	chr3R	-	22712804	22713394	22712804	22713367	22713584	22713843	1328	8,12,5	0,1,0	7,6,3	0,0,0	76	49	1	1	1.0,0.886,1.0	1.0,1.0,1.0	-0.038
1329	FBgn0051151	wge	chr3R	-	22714533	22716664	22714533	22716631	22716933	22717050	1329	4,4,7	6,0,2	19,18,9	1,1,5	82	49	0.278823	0.907023	0.285,1.0,0.677	0.919,0.915,0.518	-0.13
1330	FBgn0051151	wge	chr3R	-	22714533	22716667	22714533	22716631	22716933	22717050	1330	6,4,6	6,0,2	19,16,8	1,1,5	85	49	0.314437	0.949861	0.366,1.0,0.634	0.916,0.902,0.48	-0.099
1331	FBgn0051151	wge	chr3R	-	22714533	22716667	22714533	22716664	22716933	22717050	1331	2,0,0	0,0,1	0,1,0	0,3,1	52	49	1	1	1.0,NA,0.0	NA,0.239,0.0	0.381
1333	FBgn0026059	Mhcl	chr3R	-	16068522	16069346	16068522	16068614	16069862	16070036	1333	24,8,10	34,18,14	11,7,8	8,4,6	98	49	0.0324534	0.261431	0.261,0.182,0.263	0.407,0.467,0.4	-0.189
1335	FBgn0087012	5-HT2A	chr3R	+	4630128	4630521	4630170	4630521	4627905	4628349	1335	0,0,1	0,0,1	1,0,0	0,0,0	91	49	1	1	NA,NA,0.35	1.0,NA,NA	-0.65
1336	FBgn0087012	5-HT2A	chr3R	+	4630167	4630521	4630170	4630521	4627905	4628349	1336	0,0,1	0,0,1	1,0,0	0,0,0	52	49	1	1	NA,NA,0.485	1.0,NA,NA	-0.515
1340	FBgn0038197	foxo	chr3R	+	14081306	14081431	14081333	14081431	14081003	14081187	1340	2,1,2	0,1,0	7,5,10	0,1,1	76	49	1	1	1.0,0.392,1.0	1.0,0.763,0.866	-0.079
1342	FBgn0039381	SppL	chr3R	+	25885879	25886020	25885894	25886020	25885381	25885829	1342	0,0,0	1,1,1	2,0,0	4,0,0	64	49	1	1	0.0,0.0,0.0	0.277,NA,NA	-0.277
1344	FBgn0000179	bi	chrX	+	4482130	4482384	4482139	4482384	4478353	4478430	1344	4,1,2	4,0,0	2,5,0	1,0,0	58	49	1	1	0.458,1.0,1.0	0.628,1.0,NA	0.005
1345	FBgn0000179	bi	chrX	+	4482133	4482384	4482139	4482384	4478353	4478430	1345	1,0,0	4,0,0	0,0,0	1,0,0	55	49	1	1	0.182,NA,NA	0.0,NA,NA	0.182
1352	FBgn0085427	CG34398	chr2L	+	8915569	8916053	8915660	8916053	8898785	8898948	1352	0,2,1	1,0,0	0,4,2	0,0,0	98	49	1	1	0.0,1.0,1.0	NA,1.0,1.0	-0.333
1353	FBgn0031673	CG31650	chr2L	-	5042490	5042887	5042490	5042884	5042960	5043158	1353	0,0,0	1,0,0	1,0,2	0,0,0	52	49	1	1	0.0,NA,NA	1.0,NA,1.0	-1
1354	FBgn0031673	CG31650	chr2L	-	5042490	5042890	5042490	5042884	5042960	5043158	1354	1,4,6	1,0,0	4,5,5	0,0,0	55	49	1	1	0.471,1.0,1.0	1.0,1.0,1.0	-0.176
1355	FBgn0031673	CG31650	chr2L	-	5042490	5042890	5042490	5042887	5042960	5043158	1355	1,4,6	0,0,0	3,5,5	0,0,2	52	49	1	1	1.0,1.0,1.0	1.0,1.0,0.702	0.099
1356	FBgn0031673	CG31650	chr2L	-	5042490	5042890	5042490	5042887	5042983	5043158	1356	0,0,0	2,0,0	0,0,6	0,0,0	52	49	1	1	0.0,NA,NA	NA,NA,1.0	-1
1360	FBgn0020238	14-3-3epsilon	chr3R	+	18248214	18248579	18248232	18248579	18247970	18248151	1360	67,56,60	10,11,13	74,64,56	10,19,12	67	49	0.658169	1	0.831,0.788,0.771	0.844,0.711,0.773	0.021
1361	FBgn0028399	TMS1	chr3L	+	16414793	16414956	16414802	16414956	16414283	16414493	1361	18,8,15	0,3,4	19,17,19	0,1,1	58	49	0.00436914	0.0763283	1.0,0.693,0.76	1.0,0.935,0.941	-0.141
1363	FBgn0028399	TMS1	chr3L	+	16414793	16414956	16414814	16414956	16414283	16414493	1363	26,15,21	0,0,0	29,23,21	0,1,0	70	49	1	1	1.0,1.0,1.0	1.0,0.942,1.0	0.019
1366	FBgn0028399	TMS1	chr3L	+	16414802	16414956	16414814	16414956	16414283	16414493	1366	8,10,10	0,0,0	10,7,3	0,1,0	61	49	1	1	1.0,1.0,1.0	1.0,0.849,1.0	0.05
1368	FBgn0028399	TMS1	chr3L	+	16414805	16414956	16414814	16414956	16414283	16414493	1368	2,2,1	0,0,0	4,2,0	0,1,0	58	49	1	1	1.0,1.0,1.0	1.0,0.628,NA	0.186
1371	FBgn0028399	TMS1	chr3L	+	16415001	16415386	16415020	16415386	16414802	16414956	1371	6,0,3	26,24,17	3,1,6	24,21,22	68	49	0.95307	1	0.143,0.0,0.113	0.083,0.033,0.164	-0.008
1372	FBgn0031023	CG14200	chrX	+	19511396	19515644	19511399	19515644	19511112	19511345	1372	14,8,9	5,4,5	9,6,13	10,10,9	52	49	0.0414908	0.306948	0.725,0.653,0.629	0.459,0.361,0.576	0.204
1373	FBgn0031635	tank	chr2L	-	4837601	4837779	4837601	4837639	4837848	4837999	1373	23,25,21	0,0,4	5,12,4	0,0,0	98	49	0.26812	0.887611	1.0,1.0,0.724	1.0,1.0,1.0	-0.092
1374	FBgn0085412	CG34383	chr3R	+	13744783	13744995	13744845	13744995	13735468	13735623	1374	1,1,1	1,0,0	1,0,0	0,0,1	98	49	1	1	0.333,1.0,1.0	1.0,NA,0.0	0.278
1377	FBgn0040606	CG6503	chr3R	-	26424697	26425024	26424697	26425019	26425076	26425102	1377	2,2,4	19,9,21	1,2,3	12,29,23	54	49	0.30124	0.937909	0.087,0.168,0.147	0.07,0.059,0.106	0.056
1378	FBgn0004242	Syt1	chr2L	-	2779266	2782940	2779266	2782839	2783040	2783274	1378	264161291	929719997	93,98,76	504540443	98	49	0.000355855	0.0160765	0.124,0.101,0.127	0.084,0.083,0.079	0.035
1379	FBgn0004242	Syt1	chr2L	-	2787053	2787165	2787053	2787162	2792194	2792371	1379	4,11,4	1,2,5	5,9,6	3,3,5	52	49	0.58849	1	0.79,0.838,0.43	0.611,0.739,0.531	0.059
1380	FBgn0004242	Syt1	chr2L	-	2787053	2787168	2787053	2787162	2792194	2792371	1380	507446452	1,2,5	430451629	3,3,5	55	49	1	1	0.998,0.995,0.988	0.992,0.993,0.991	0.002
1381	FBgn0004242	Syt1	chr2L	-	2787053	2787168	2787053	2787165	2792194	2792371	1381	503440448	0,5,0	427442624	2,0,1	52	49	1	1	1.0,0.988,1.0	0.995,1.0,0.998	-0.002
1382	FBgn0004242	Syt1	chr2L	-	2793174	2793270	2793174	2793264	2793327	2793587	1382	252236280	229180195	211233252	138173171	55	49	0.266815	0.887611	0.495,0.539,0.561	0.577,0.545,0.568	-0.032
1383	FBgn0023172	RhoGEF2	chr2R	+	17035345	17036407	17035654	17036407	17034834	17035008	1383	250227275	0,0,0	316355481	2,1,2	98	49	1	1	1.0,1.0,1.0	0.987,0.994,0.992	0.009
1384	FBgn0023172	RhoGEF2	chr2R	+	17038962	17039100	17038968	17039100	17038594	17038904	1384	47,45,49	4,2,7	73,89,106	8,2,2	55	49	0.120692	0.571716	0.913,0.952,0.862	0.89,0.975,0.979	-0.039
1385	FBgn0250823	gish	chr3R	+	16301804	16302372	16301822	16302372	16301244	16301351	1385	210177255	53,62,66	354169171	177,85,91	67	49	1.0049e-05	0.000751027	0.743,0.676,0.739	0.594,0.593,0.579	0.131
1387	FBgn0263289	scrib	chr3R	+	26601246	26604051	26603559	26604051	26598576	26598712	1387	48,37,63	3,2,1	54,39,33	0,0,2	98	49	0.0507764	0.357407	0.889,0.902,0.969	1.0,1.0,0.892	-0.044
1388	FBgn0263289	scrib	chr3R	+	26601246	26604051	26603559	26604051	26599107	26599293	1388	79,65,96	1,0,0	79,68,58	0,1,0	98	49	1	1	0.975,1.0,1.0	1.0,0.971,1.0	0.001
1389	FBgn0040281	Aplip1	chr3L	+	1197508	1198230	1197529	1198230	1196936	1197313	1389	26,50,27	20,5,12	47,34,38	15,25,19	70	49	0.379465	1	0.476,0.875,0.612	0.687,0.488,0.583	0.068
1390	FBgn0085446	CG34417	chrX	+	6555865	6561550	6560374	6561550	6552638	6554771	1390	4,2,1	0,0,0	1,1,3	0,0,1	98	49	1	1	1.0,1.0,1.0	1.0,1.0,0.6	0.133
1393	FBgn0085446	CG34417	chrX	+	6585692	6585785	6585695	6585785	6577036	6577112	1393	2,0,1	1,0,3	5,1,1	2,1,1	52	49	1	1	0.653,NA,0.239	0.702,0.485,0.485	-0.111
1398	FBgn0032109	CG17005	chr2L	+	9328012	9328354	9328079	9328354	9327743	9327960	1398	35,30,22	13,12,16	113,20,30	76,32,25	98	49	0.0311659	0.259127	0.574,0.556,0.407	0.426,0.238,0.375	0.166
1399	FBgn0260934	par-1	chr2R	+	19477615	19477704	19477633	19477704	19473804	19473967	1399	46,34,74	7,3,6	58,46,32	8,15,2	67	49	0.15324	0.642192	0.828,0.892,0.9	0.841,0.692,0.921	0.055
1400	FBgn0260934	par-1	chr2R	+	19477615	19477704	19477660	19477704	19473804	19473967	1400	90,66,108	4,5,1	110,82,74	3,3,3	94	49	0.836205	1	0.921,0.873,0.983	0.95,0.934,0.928	-0.012
1401	FBgn0260934	par-1	chr2R	+	19477633	19477704	19477660	19477704	19473804	19473967	1401	51,35,40	4,5,1	60,51,44	3,3,3	76	49	0.643119	1	0.892,0.819,0.963	0.928,0.916,0.904	-0.025
1402	FBgn0260934	par-1	chr2R	+	19477615	19477704	19477633	19477704	19474527	19474641	1402	46,34,74	11,19,28	58,45,33	12,22,13	67	49	0.769683	1	0.754,0.567,0.659	0.779,0.599,0.65	-0.016
1403	FBgn0260934	par-1	chr2R	+	19477615	19477704	19477660	19477704	19474527	19474641	1403	90,66,108	15,7,12	110,81,75	15,16,7	94	49	0.712366	1	0.758,0.831,0.824	0.793,0.725,0.848	0.016
1404	FBgn0260934	par-1	chr2R	+	19477633	19477704	19477660	19477704	19474527	19474641	1404	55,51,62	15,7,12	64,58,55	15,16,7	76	49	0.837713	1	0.703,0.824,0.769	0.733,0.7,0.835	0.009
1406	FBgn0000557	eEF1alpha2	chr3R	+	31740316	31741169	31740319	31741169	31739776	31739864	1406	16,9,10	25,25,21	20,11,11	55,28,42	52	49	0.213491	0.770187	0.376,0.253,0.31	0.255,0.27,0.198	0.072
1407	FBgn0083992	Mkp	chr3L	-	183757	184072	183757	184067	184131	184260	1407	1,1,1	1,1,0	4,1,0	0,0,0	54	49	1	1	0.476,0.476,1.0	1.0,1.0,NA	-0.349
1409	FBgn0035533	Cip4	chr3L	-	4324283	4324450	4324283	4324447	4324861	4324996	1409	52,40,54	17,27,22	31,43,22	8,24,19	52	49	0.683065	1	0.742,0.583,0.698	0.785,0.628,0.522	0.029
1410	FBgn0035533	Cip4	chr3L	-	4324283	4324450	4324283	4324447	4324921	4324996	1410	7,6,9	13,17,8	4,11,4	9,14,5	52	49	0.774405	1	0.337,0.25,0.515	0.295,0.425,0.43	-0.016
1411	FBgn0035533	Cip4	chr3L	-	4325060	4325410	4325060	4325383	4326983	4327170	1411	15,15,18	5,4,1	10,11,21	4,6,2	76	49	0.491174	1	0.659,0.707,0.921	0.617,0.542,0.871	0.086
1414	FBgn0024806	DIP2	chr3L	-	252111	252481	252111	252463	252538	252643	1414	73,82,81	4,0,0	75114104	0,4,1	67	49	0.776026	1	0.93,1.0,1.0	1.0,0.954,0.987	-0.004
1415	FBgn0024806	DIP2	chr3L	-	252834	252995	252834	252944	253313	254636	1415	90,62,85	0,0,1	59,104,97	0,0,0	98	49	1	1	1.0,1.0,0.977	1.0,1.0,1.0	-0.008
1416	FBgn0024806	DIP2	chr3L	-	256213	256593	256213	256590	256648	257056	1416	55,37,45	5,1,1	53,62,49	0,6,0	52	49	0.559505	1	0.912,0.972,0.977	1.0,0.907,1.0	-0.015
1417	FBgn0262125	Sec23	chr3R	+	5649329	5649660	5649358	5649660	5649064	5649237	1417	7,8,9	28,21,11	14,8,3	21,16,13	78	49	0.6773	1	0.136,0.193,0.339	0.295,0.239,0.127	0.002
1418	FBgn0261983	l(2)gd1	chr2L	+	11110104	11110249	11110158	11110249	11109355	11109507	1418	6,8,4	5,2,5	9,11,6	0,9,10	98	49	0.652803	1	0.375,0.667,0.286	1.0,0.379,0.231	-0.094
1419	FBgn0032656	CG5674	chr2L	+	17971871	17974868	17972262	17974868	17969371	17969518	1419	22,18,16	0,0,0	17,5,9	1,0,0	98	49	1	1	1.0,1.0,1.0	0.895,1.0,1.0	0.035
1420	FBgn0023531	CG32809	chrX	-	1675402	1677078	1675402	1677065	1677134	1677317	1420	6,7,13	19,17,19	3,2,3	18,18,14	62	49	0.00535878	0.0863359	0.2,0.246,0.351	0.116,0.081,0.145	0.152
1421	FBgn0023531	CG32809	chrX	-	1685186	1685535	1685186	1685279	1685646	1685737	1421	96,76,59	2,1,1	64,81,82	2,0,2	98	49	0.990107	1	0.96,0.974,0.967	0.941,1.0,0.953	0.002
1422	FBgn0023531	CG32809	chrX	-	1691079	1691133	1691079	1691130	1691206	1691357	1422	91,68,100	17,6,19	100108127	15,16,7	52	49	0.182132	0.72156	0.835,0.914,0.832	0.863,0.864,0.945	-0.03
1423	FBgn0039936	Gyf	chr4	-	865701	865872	865701	865851	865930	866294	1423	33,25,26	1,3,2	26,28,36	3,2,1	70	49	0.93272	1	0.959,0.854,0.901	0.858,0.907,0.962	-0.004
1426	FBgn0260745	mfas	chr3R	-	11989209	11989523	11989209	11989328	11992071	11992143	1426	1,2,2	0,5,1	0,4,2	6,0,1	98	49	0.871843	1	1.0,0.167,0.5	0.0,1.0,0.5	0.056
1427	FBgn0260745	mfas	chr3R	-	11989209	11989328	11989209	11989325	11992741	11992852	1427	3,2,3	0,0,0	7,6,8	2,2,0	52	49	0.162277	0.668472	1.0,1.0,1.0	0.767,0.739,1.0	0.165
1428	FBgn0260745	mfas	chr3R	-	11989209	11989523	11989209	11989325	11992741	11992852	1428	2,2,2	0,0,0	0,6,2	2,2,0	98	49	0.0037464	0.0713068	1.0,1.0,1.0	0.0,0.6,1.0	0.467
1429	FBgn0260745	mfas	chr3R	-	11989209	11989523	11989209	11989328	11992741	11992852	1429	2,2,2	3,2,3	0,6,2	7,6,8	98	49	0.719416	1	0.25,0.333,0.25	0.0,0.333,0.111	0.13
1430	FBgn0260745	mfas	chr3R	-	11992741	11992874	11992741	11992852	11993248	11993315	1430	1,1,3	4,1,1	1,1,4	0,6,2	71	49	0.899837	1	0.147,0.408,0.674	1.0,0.103,0.58	-0.151
1432	FBgn0001139	gro	chr3R	+	26045468	26045663	26045474	26045663	26044443	26044626	1432	6,3,6	1,3,0	2,6,5	4,0,0	55	49	0.659243	1	0.842,0.471,1.0	0.308,1.0,1.0	0.002
1434	FBgn0260794	ctrip	chr3R	-	4795736	4795823	4795736	4795820	4796488	4797067	1434	8,8,5	14,5,9	18,11,10	13,14,9	52	49	0.401577	1	0.35,0.601,0.344	0.566,0.425,0.511	-0.069
1435	FBgn0260794	ctrip	chr3R	-	4795736	4795823	4795736	4795820	4799691	4800678	1435	1,1,0	1,0,1	2,0,0	0,2,0	52	49	1	1	0.485,1.0,0.0	1.0,0.0,NA	-0.005
1436	FBgn0260794	ctrip	chr3R	-	4796488	4797697	4796488	4797067	4799691	4800678	1436	94,73,67	6,1,1	91,75,99	2,1,0	98	49	0.026778	0.232111	0.887,0.973,0.971	0.958,0.974,1.0	-0.034
1437	FBgn0260749	Utx	chr2L	-	10273965	10274105	10273965	10274090	10274164	10274868	1437	10,12,11	0,5,1	6,9,2	1,0,0	64	49	0.00605702	0.0934328	1.0,0.648,0.894	0.821,1.0,1.0	-0.093
1438	FBgn0260749	Utx	chr2L	-	10275126	10275387	10275126	10275384	10275448	10275629	1438	18,7,14	4,0,4	6,4,12	0,3,0	52	49	0.0649704	0.406065	0.809,1.0,0.767	1.0,0.557,1.0	0.006
1441	FBgn0035166	JMJD5	chr3L	-	839979	840990	839979	840969	841041	841360	1441	0,1,4	0,0,1	1,2,2	0,0,0	70	49	1	1	NA,1.0,0.737	1.0,1.0,1.0	-0.131
1442	FBgn0037926	Elp1	chr3R	+	11651623	11652776	11651635	11652776	11650970	11651574	1442	0,0,0	1,3,0	0,0,1	1,6,4	61	49	1	1	0.0,0.0,NA	0.0,0.0,0.167	-0.056
1443	FBgn0037926	Elp1	chr3R	+	11654291	11654526	11654294	11654526	11652855	11654238	1443	1,0,0	0,2,3	0,0,0	0,3,4	52	49	1	1	1.0,0.0,0.0	NA,0.0,0.0	0.333
1444	FBgn0263738	Ada2a	chr3R	-	18254374	18255236	18254374	18255191	18255316	18255487	1444	4,2,3	13,9,12	0,0,2	7,15,13	94	49	0.00195528	0.0429569	0.138,0.104,0.115	0.0,0.0,0.074	0.094
1445	FBgn0033504	CAP	chr2R	+	10304596	10304930	10304623	10304930	10295868	10296047	1445	3,4,3	21,14,12	8,6,6	19,15,12	76	49	0.0641147	0.402451	0.084,0.156,0.139	0.214,0.205,0.244	-0.095
1447	FBgn0033504	CAP	chr2R	+	10304596	10304930	10304623	10304930	10300489	10300588	1447	2,4,4	0,1,0	9,4,6	6,0,1	76	49	0.000347424	0.0160765	1.0,0.721,1.0	0.492,1.0,0.795	0.145
1448	FBgn0033504	CAP	chr2R	+	10304596	10304930	10304623	10304930	10301386	10302020	1448	2,4,3	2,0,2	8,6,6	0,1,2	76	49	0.138262	0.603293	0.392,1.0,0.492	1.0,0.795,0.659	-0.19
1452	FBgn0036991	CtIP	chr3L	+	20437246	20437875	20437253	20437875	20436526	20437112	1452	10,4,9	17,18,15	4,1,4	18,26,21	56	49	0.00386545	0.0713068	0.34,0.163,0.344	0.163,0.033,0.143	0.169
1456	FBgn0028671	Vha100-1	chr3R	+	29133271	29133429	29133337	29133429	29132375	29132504	1456	35,27,16	4,5,4	42,27,37	12,0,0	98	49	0.139381	0.603293	0.814,0.73,0.667	0.636,1.0,1.0	-0.142
1458	FBgn0085478	Zdhhc8	chrX	-	9338290	9338448	9338290	9338433	9338512	9338631	1458	37,30,18	3,11,11	22,12,30	11,4,6	64	49	0.828922	1	0.904,0.676,0.556	0.605,0.697,0.793	0.014
1463	FBgn0264357	SNF4Agamma	chr3R	+	21157437	21157657	21157496	21157657	21156361	21156411	1463	66,48,66	0,1,1	71,107,68	0,1,1	98	49	1	1	1.0,0.96,0.971	1.0,0.982,0.971	-0.007
1466	FBgn0037339	Pi4KIIalpha	chr3R	-	5562964	5563372	5562964	5563345	5563541	5563652	1466	14,9,9	23,31,33	29,10,11	68,46,54	76	49	0.506695	1	0.282,0.158,0.15	0.216,0.123,0.116	0.045
1467	FBgn0027948	msps	chr3R	+	16059460	16059684	16059484	16059684	16059242	16059375	1467	5,5,6	0,1,0	7,5,7	0,0,1	73	49	1	1	1.0,0.77,1.0	1.0,1.0,0.825	-0.018
1468	FBgn0261243	Psa	chr3L	+	1518176	1518796	1518213	1518796	1517499	1517599	1468	2,6,3	0,0,0	2,2,0	1,0,0	86	49	1	1	1.0,1.0,1.0	0.533,1.0,NA	0.234
1469	FBgn0261243	Psa	chr3L	+	1518176	1518796	1518213	1518796	1517850	1517956	1469	6,2,8	0,0,4	7,6,2	0,0,2	86	49	0.444059	1	1.0,1.0,0.533	1.0,1.0,0.363	0.057
1470	FBgn0261243	Psa	chr3L	+	1518176	1518796	1518389	1518796	1517850	1517956	1470	9,4,10	0,0,0	19,7,2	1,0,0	98	49	1	1	1.0,1.0,1.0	0.905,1.0,1.0	0.032
1471	FBgn0261243	Psa	chr3L	+	1518213	1518796	1518389	1518796	1517850	1517956	1471	5,4,9	0,0,0	14,3,2	1,0,0	98	49	1	1	1.0,1.0,1.0	0.875,1.0,1.0	0.042
1472	FBgn0261243	Psa	chr3L	+	1518176	1518796	1518389	1518796	1517986	1518052	1472	5,5,6	0,0,0	14,4,0	0,2,0	98	49	1	1	1.0,1.0,1.0	1.0,0.5,NA	0.25
1473	FBgn0035854	CG8005	chr3L	+	8198541	8199491	8198552	8199491	8198206	8198483	1473	0,0,0	2,0,1	2,0,0	2,4,0	60	49	1	1	0.0,NA,0.0	0.45,0.0,NA	-0.225
1474	FBgn0250788	beta-Spec	chrX	+	17667932	17668157	17668106	17668157	17667569	17667738	1474	21,14,12	4,8,2	25,39,39	14,7,21	98	49	0.443982	1	0.724,0.467,0.75	0.472,0.736,0.481	0.084
1478	FBgn0261934	dikar	chr3L	-	6737534	6738098	6737534	6737672	6738703	6739921	1478	30,20,24	9,9,8	24,19,26	7,15,8	98	49	0.592947	1	0.625,0.526,0.6	0.632,0.388,0.619	0.037
1480	FBgn0020510	Abi	chr3R	-	14120694	14120785	14120694	14120782	14120846	14121469	1480	18,11,4	6,1,1	9,8,12	4,2,1	52	49	0.937602	1	0.739,0.912,0.79	0.68,0.79,0.919	0.017
1482	FBgn0013334	Sap47	chr3R	+	15935830	15936340	15935952	15936340	15935118	15935584	1482	273211291	46,24,45	189153186	11,31,33	98	49	0.741293	1	0.748,0.815,0.764	0.896,0.712,0.738	-0.006
1483	FBgn0013334	Sap47	chr3R	+	15935830	15936340	15935976	15936340	15935118	15935584	1483	343256335	0,5,1	227185226	4,1,1	98	49	0.645766	1	1.0,0.962,0.994	0.966,0.989,0.991	0.003
1484	FBgn0013334	Sap47	chr3R	+	15935952	15936340	15935976	15936340	15935118	15935584	1484	127,76,100	0,5,1	55,68,78	4,1,1	73	49	0.619382	1	1.0,0.911,0.985	0.902,0.979,0.981	0.011
1485	FBgn0013334	Sap47	chr3R	+	15956864	15957919	15957590	15957919	15955086	15955205	1485	214182259	18,23,18	99142124	18,18,22	98	49	0.00883751	0.122042	0.856,0.798,0.878	0.733,0.798,0.738	0.088
1486	FBgn0035987	Cpsf5	chr3L	+	9412154	9413317	9413202	9413317	9411816	9411982	1486	124,70,97	0,2,2	75,58,61	0,0,2	98	49	0.533029	1	1.0,0.946,0.96	1.0,1.0,0.938	-0.011
1487	FBgn0022987	qkr54B	chr2R	+	17470566	17470886	17470576	17470886	17469623	17469717	1487	3,1,3	10,2,7	4,0,6	7,6,6	59	49	0.742486	1	0.199,0.293,0.263	0.322,0.0,0.454	-0.007
1488	FBgn0264491	how	chr3R	+	22071696	22072041	22071738	22072041	22071332	22071429	1488	1,1,2	4,0,2	0,0,0	0,7,5	91	49	1	1	0.119,1.0,0.35	NA,0.0,0.0	0.49
1489	FBgn0264491	how	chr3R	+	22074448	22074944	22074451	22074944	22071738	22072041	1489	0,0,0	0,1,0	0,3,1	2,0,0	52	49	1	1	NA,0.0,NA	0.0,1.0,1.0	-0.667
1494	FBgn0033212	LRR	chr2R	-	7677069	7678404	7677069	7677734	7678569	7678626	1494	6,5,6	0,1,3	0,4,6	3,5,0	98	49	0.0829013	0.465763	1.0,0.714,0.5	0.0,0.286,1.0	0.309
1495	FBgn0263456	nwk	chr3L	+	9142572	9143323	9143297	9143323	9141786	9141843	1495	20,37,26	15,10,11	20,14,13	19,9,8	98	49	0.116423	0.562709	0.4,0.649,0.542	0.345,0.437,0.448	0.12
1496	FBgn0263456	nwk	chr3L	+	9143737	9143866	9143740	9143866	9143526	9143665	1496	3,3,3	4,11,1	3,2,1	0,6,2	52	49	0.670101	1	0.414,0.204,0.739	1.0,0.239,0.32	-0.067
1500	FBgn0028968	gammaCOP	chr3R	+	31572497	31573156	31572500	31573156	31572142	31572278	1500	4,10,10	16,17,27	14,1,4	48,23,19	52	49	0.0744387	0.435226	0.191,0.357,0.259	0.216,0.039,0.166	0.129
1501	FBgn0042135	Gdap2	chr2R	-	7725688	7725789	7725688	7725771	7725867	7725995	1501	31,29,38	0,0,0	40,39,33	0,1,0	67	49	1	1	1.0,1.0,1.0	1.0,0.966,1.0	0.011
1505	FBgn0031698	Ncoa6	chr2L	-	5324725	5324909	5324725	5324906	5325951	5326683	1505	38,36,28	6,7,7	52,37,45	4,5,4	52	49	0.0550345	0.371163	0.856,0.829,0.79	0.925,0.875,0.914	-0.08
1506	FBgn0034368	zda	chr2R	-	18631132	18631635	18631132	18631630	18631749	18631902	1506	0,0,1	10,15,10	0,1,0	9,10,3	54	49	1	1	0.0,0.0,0.083	0.0,0.083,0.0	0
1507	FBgn0261046	Dscam3	chr3R	-	17473934	17475005	17473934	17474916	17475079	17475343	1507	5,0,1	0,0,0	6,7,4	2,0,0	98	49	1	1	1.0,NA,1.0	0.6,1.0,1.0	0.133
1508	FBgn0000535	eag	chrX	+	14993424	14993558	14993445	14993558	14992719	14992851	1508	24,26,23	98,85,69	11,29,33	43,87,92	70	49	0.57861	1	0.146,0.176,0.189	0.152,0.189,0.201	-0.01
1509	FBgn0000535	eag	chrX	+	14993424	14993558	14993451	14993558	14992719	14992851	1509	47,52,41	2,3,4	27,50,59	3,3,4	76	49	0.752808	1	0.938,0.918,0.869	0.853,0.915,0.905	0.017
1510	FBgn0000535	eag	chrX	+	14993445	14993558	14993451	14993558	14992719	14992851	1510	121,111,87	2,3,4	59108118	3,3,4	55	49	0.643229	1	0.982,0.971,0.951	0.946,0.97,0.963	0.008
1511	FBgn0000535	eag	chrX	+	15002111	15002402	15002114	15002402	15000412	15000828	1511	12,9,9	37,13,25	4,7,18	8,28,43	52	49	0.737858	1	0.234,0.395,0.253	0.32,0.191,0.283	0.029
1514	FBgn0040208	Kat60	chr3R	-	5230992	5231313	5230992	5231214	5232056	5232209	1514	15,8,5	1,0,0	11,10,10	0,0,0	98	49	1	1	0.882,1.0,1.0	1.0,1.0,1.0	-0.039
1515	FBgn0030400	Pits	chrX	-	12573724	12573859	12573724	12573814	12581571	12583193	1515	6,2,0	5,3,2	2,1,14	11,3,4	94	49	0.853008	1	0.385,0.258,0.0	0.087,0.148,0.646	-0.079
1518	FBgn0033494	KCNQ	chr2R	-	10146707	10146846	10146707	10146823	10146890	10146994	1518	12,8,13	466350446	19,10,7	407299271	72	49	0.205179	0.760892	0.017,0.015,0.019	0.031,0.022,0.017	-0.006
1519	FBgn0033494	KCNQ	chr2R	-	10148081	10148209	10148081	10148152	10148632	10149094	1519	111,58,79	114127138	61,50,48	164146140	98	49	0.000543092	0.0192069	0.327,0.186,0.223	0.157,0.146,0.146	0.096
1520	FBgn0033494	KCNQ	chr2R	-	10148081	10148209	10148081	10148152	10149347	10149440	1520	108,58,71	0,0,0	54,47,46	2,0,0	98	49	1	1	1.0,1.0,1.0	0.931,1.0,1.0	0.023
1522	FBgn0035049	Mmp1	chr2R	-	24672550	24673316	24672550	24672851	24675062	24675141	1522	0,0,2	0,1,0	2,3,5	0,0,0	98	49	1	1	NA,0.0,1.0	1.0,1.0,1.0	-0.5
1524	FBgn0003612	Su(var)2-10	chr2R	+	9118887	9119047	9118899	9119047	9118738	9118827	1524	0,0,2	35,18,19	2,1,0	27,12,13	61	49	0.498948	1	0.0,0.0,0.078	0.056,0.063,0.0	-0.014
1525	FBgn0037332	Hcs	chr3R	+	5478885	5479042	5478903	5479042	5477609	5477758	1525	9,20,7	2,5,5	14,13,22	10,8,6	67	49	0.371586	1	0.767,0.745,0.506	0.506,0.543,0.728	0.08
1526	FBgn0046247	CG5938	chr3R	+	27275176	27275785	27275390	27275785	27274793	27275011	1526	26,21,22	1,4,2	31,22,23	11,2,10	98	49	0.0199559	0.197856	0.929,0.724,0.846	0.585,0.846,0.535	0.178
1528	FBgn0035497	CG14995	chr3L	-	4094342	4095146	4094342	4095122	4095199	4095293	1528	12,7,10	31,28,30	6,8,8	46,44,37	73	49	0.0484181	0.349285	0.206,0.144,0.183	0.081,0.109,0.127	0.072
1529	FBgn0031099	CG17065	chrX	-	20255131	20255714	20255131	20255672	20255763	20256032	1529	5,3,1	1,0,0	7,5,4	0,0,2	91	49	0.810753	1	0.729,1.0,1.0	1.0,1.0,0.519	0.07
1531	FBgn0000370	crc	chr2L	+	21312097	21312208	21312124	21312208	21311752	21312043	1531	260235256	0,1,1	164157162	2,6,0	76	49	0.40118	1	1.0,0.993,0.994	0.981,0.944,1.0	0.021
1532	FBgn0053181	CG33181	chrX	+	8512352	8512750	8512430	8512750	8489814	8490015	1532	9,6,4	1,0,0	11,7,10	0,0,0	98	49	1	1	0.818,1.0,1.0	1.0,1.0,1.0	-0.061
1533	FBgn0053181	CG33181	chrX	+	8512352	8512750	8512430	8512750	8510224	8510704	1533	30,19,24	0,0,0	22,25,25	2,2,0	98	49	0.35367	1	1.0,1.0,1.0	0.846,0.862,1.0	0.097
1534	FBgn0004587	B52	chr3R	+	13662954	13663051	13662969	13663051	13662296	13662404	1534	51,47,65	114100100	89,45,61	136,80,66	64	49	0.0858166	0.471019	0.255,0.265,0.332	0.334,0.301,0.414	-0.066
1535	FBgn0004587	B52	chr3R	+	13663454	13665526	13665452	13665526	13662969	13663051	1535	323280318	8,7,0	287216219	12,6,10	98	49	0.00563361	0.0897663	0.953,0.952,1.0	0.923,0.947,0.916	0.04
1536	FBgn0004587	B52	chr3R	+	13666355	13666891	13666418	13666891	13666083	13666248	1536	256230193	50,39,41	211,92,123	70,35,57	98	49	9.80936e-06	0.000751027	0.719,0.747,0.702	0.601,0.568,0.519	0.16
1538	FBgn0033913	CG8468	chr2R	+	14220586	14220765	14220607	14220765	14219897	14220042	1538	18,10,15	9,6,12	14,6,2	13,5,7	70	49	0.122232	0.573582	0.583,0.538,0.467	0.43,0.457,0.167	0.178
1539	FBgn0264606	Fife	chr3L	-	2689488	2689938	2689488	2689932	2697695	2697926	1539	2,5,9	0,0,0	5,4,7	1,2,4	55	49	1.72427e-05	0.00108704	1.0,1.0,1.0	0.817,0.641,0.609	0.311
1541	FBgn0011740	alpha-Man-IIa	chr3R	+	9412860	9413390	9412863	9413390	9412547	9412807	1541	4,0,3	3,4,3	1,1,2	2,4,3	52	49	0.498308	1	0.557,0.0,0.485	0.32,0.191,0.386	0.048
1546	FBgn0038826	Syp	chr3R	+	20798290	20798409	20798314	20798409	20797746	20797853	1546	49,22,28	33,60,39	38,33,35	41,24,20	73	49	0.0884823	0.476949	0.499,0.198,0.325	0.384,0.48,0.54	-0.127
1547	FBgn0039543	CROT	chr3R	-	27705463	27705904	27705463	27705851	27706259	27706328	1547	0,0,0	0,2,0	1,0,0	1,0,2	98	49	1	1	NA,0.0,NA	0.333,NA,0.0	-0.167
1548	FBgn0041630	Hexo1	chr3L	+	4288907	4289171	4289049	4289171	4288640	4288701	1548	42,47,53	5,5,2	19,14,10	1,2,0	98	49	0.0677883	0.409554	0.808,0.825,0.93	0.905,0.778,1.0	-0.04
1551	FBgn0264560	garz	chr2R	+	12332146	12332470	12332149	12332470	12331037	12332098	1551	0,0,2	0,0,0	0,1,2	5,0,3	52	49	1	1	NA,NA,1.0	0.0,1.0,0.386	0.538
1552	FBgn0027930	MP1	chr3R	+	4308589	4308833	4308619	4308833	4308263	4308427	1552	0,0,0	1,1,2	1,0,0	4,1,3	79	49	1	1	0.0,0.0,0.0	0.134,0.0,0.0	-0.045
1554	FBgn0260442	rhea	chr3L	+	8572897	8573472	8573338	8573472	8572017	8572677	1554	97,69,108	0,1,0	51,62,49	0,0,0	98	49	1	1	1.0,0.972,1.0	1.0,1.0,1.0	-0.009
1556	FBgn0039712	CG15514	chr3R	-	29860054	29860635	29860054	29860614	29860706	29861494	1556	1,2,1	3,0,3	4,0,2	5,1,2	70	49	0.975189	1	0.189,1.0,0.189	0.359,0.0,0.412	0.202
1557	FBgn0005561	sv	chr4	+	1108473	1108572	1108479	1108572	1108097	1108344	1557	0,0,0	0,1,0	1,2,2	0,1,0	55	49	1	1	NA,0.0,NA	1.0,0.641,1.0	-0.88
1558	FBgn0262483	Rbp	chr3R	+	15385075	15385619	15385105	15385619	15383256	15383690	1558	58,60,51	0,3,0	58,58,59	1,1,1	79	49	1	1	1.0,0.925,1.0	0.973,0.973,0.973	0.002
1559	FBgn0262483	Rbp	chr3R	+	15385075	15385619	15385105	15385619	15383256	15383735	1559	142161151	1,0,1	120135121	0,0,2	79	49	1	1	0.989,1.0,0.989	1.0,1.0,0.974	0.001
1560	FBgn0262483	Rbp	chr3R	+	15386442	15386621	15386475	15386621	15385679	15385791	1560	17,21,12	70,75,64	36,17,27	62,55,72	82	49	0.0105315	0.132788	0.127,0.143,0.101	0.258,0.156,0.183	-0.075
1561	FBgn0262483	Rbp	chr3R	+	15387179	15387370	15387185	15387370	15386716	15386917	1561	13,17,7	13,15,11	3,26,11	9,17,15	55	49	0.786579	1	0.471,0.502,0.362	0.229,0.577,0.395	0.045
1564	FBgn0013718	nuf	chr3L	+	14200164	14200447	14200167	14200447	14199944	14200100	1564	4,4,0	3,2,0	3,1,3	1,4,6	52	49	1	1	0.557,0.653,NA	0.739,0.191,0.32	0.188
1566	FBgn0261859	CG42788	chr3R	-	15100245	15100426	15100245	15100423	15100488	15100638	1566	2,1,0	12,6,0	2,3,2	10,11,8	52	49	1	1	0.136,0.136,NA	0.159,0.204,0.191	-0.049
1569	FBgn0035103	Vdup1	chr3L	-	177381	178305	177381	177873	178496	178635	1569	1,2,1	2,0,0	0,5,2	0,0,0	98	49	1	1	0.2,1.0,1.0	NA,1.0,1.0	-0.267
1570	FBgn0010303	hep	chrX	-	13080637	13081118	13080637	13081043	13081512	13082064	1570	14,11,10	7,15,11	11,11,13	8,10,11	98	49	0.707082	1	0.5,0.268,0.312	0.407,0.355,0.371	-0.018
1571	FBgn0039690	Gnpnat	chr3R	+	29741697	29741904	29741767	29741904	29741149	29741369	1571	7,2,4	0,2,2	4,1,0	0,0,0	98	49	1	1	1.0,0.333,0.5	1.0,1.0,NA	-0.389
1572	FBgn0035888	CG7120	chr3L	+	8400081	8400689	8400126	8400689	8399658	8399943	1572	2,0,0	0,1,0	1,1,0	0,0,0	94	49	1	1	1.0,0.0,NA	1.0,1.0,NA	-0.5
1574	FBgn0263391	hts	chr2R	-	19397334	19398805	19397334	19398799	19399025	19399093	1574	25,37,37	6,0,5	40,18,22	4,4,7	55	49	0.21816	0.782999	0.788,1.0,0.868	0.899,0.8,0.737	0.073
1577	FBgn0265998	Doa	chr3R	+	28921340	28921549	28921358	28921549	28921155	28921269	1577	35,25,38	44,34,26	9,22,13	20,40,31	67	49	0.0102514	0.132753	0.368,0.35,0.517	0.248,0.287,0.235	0.155
1580	FBgn0027587	CG7028	chr3L	-	209434	209713	209434	209710	209783	210738	1580	7,16,18	0,0,0	10,16,25	2,2,1	52	49	0.102093	0.523351	1.0,1.0,1.0	0.825,0.883,0.959	0.111
1582	FBgn0087008	e(y)3	chrX	-	19632636	19632923	19632636	19632905	19632969	19634071	1582	0,2,0	10,7,15	0,0,2	10,7,13	67	49	1	1	0.0,0.173,0.0	0.0,0.0,0.101	0.024
1583	FBgn0087008	e(y)3	chrX	-	19632969	19634086	19632969	19634071	19634133	19636469	1583	0,2,1	29,14,24	2,2,0	15,36,18	64	49	0.820304	1	0.0,0.099,0.031	0.093,0.041,0.0	-0.001
1585	FBgn0051211	CG31211	chr3R	+	11952640	11952765	11952668	11952765	11952181	11952238	1585	33,46,33	0,1,0	30,29,27	0,2,2	77	49	0.438921	1	1.0,0.967,1.0	1.0,0.902,0.896	0.056
1586	FBgn0003507	srp	chr3R	+	16002406	16004081	16002870	16004081	16002169	16002323	1586	2,1,3	0,0,0	2,2,2	0,1,0	98	49	1	1	1.0,1.0,1.0	1.0,0.5,1.0	0.167
1591	FBgn0039560	BOD1	chr3R	+	27942434	27942778	27942584	27942778	27939706	27942133	1591	4,2,1	0,0,0	7,4,8	0,1,0	98	49	1	1	1.0,1.0,1.0	1.0,0.667,1.0	0.111
1592	FBgn0039560	BOD1	chr3R	+	27942434	27942778	27942587	27942778	27939706	27942133	1592	4,2,1	1,1,1	7,3,8	1,0,2	98	49	0.502749	1	0.667,0.5,0.333	0.778,1.0,0.667	-0.315
1593	FBgn0039560	BOD1	chr3R	+	27942584	27942778	27942587	27942778	27939706	27942133	1593	0,0,0	1,1,1	0,1,0	1,0,2	52	49	1	1	0.0,0.0,0.0	0.0,1.0,0.0	-0.333
1596	FBgn0038890	CG7956	chr3R	+	21527155	21527401	21527262	21527401	21525828	21526902	1596	15,10,9	2,0,0	27,22,12	0,0,3	98	49	0.642824	1	0.789,1.0,1.0	1.0,1.0,0.667	0.041
1602	FBgn0039065	Rad60	chr3R	-	23250426	23250540	23250426	23250537	23250599	23251102	1602	0,0,1	0,2,0	1,1,2	3,0,0	52	49	1	1	NA,0.0,1.0	0.239,1.0,1.0	-0.246
1603	FBgn0039065	Rad60	chr3R	-	23250426	23250540	23250426	23250537	23250605	23251102	1603	1,1,5	1,0,0	3,7,3	0,0,4	52	49	0.218792	0.783329	0.485,1.0,1.0	1.0,1.0,0.414	0.024
1604	FBgn0051719	RluA-1	chr2L	-	10471475	10472326	10471475	10472215	10474281	10474349	1604	0,0,1	0,1,0	3,1,0	0,0,0	98	49	1	1	NA,0.0,1.0	1.0,1.0,NA	-0.5
1605	FBgn0051719	RluA-1	chr2L	-	10471475	10472485	10471475	10472215	10474281	10474349	1605	0,0,1	0,1,0	3,1,0	0,0,0	98	49	1	1	NA,0.0,1.0	1.0,1.0,NA	-0.5
1607	FBgn0259168	mnb	chrX	-	17867567	17868369	17867567	17868166	17868981	17869816	1607	21,15,21	9,9,2	37,16,19	1,7,6	98	49	0.336868	0.990789	0.538,0.455,0.84	0.949,0.533,0.613	-0.087
1608	FBgn0035165	CG13887	chr3L	+	839102	839747	839249	839747	838048	838624	1608	4,1,4	3,1,1	2,3,3	4,5,8	98	49	0.0846019	0.468217	0.4,0.333,0.667	0.2,0.231,0.158	0.27
1610	FBgn0051973	Cda5	chr2L	-	34719	35212	34719	34912	38534	38731	1610	4,2,6	2,11,3	3,4,10	5,3,2	98	49	0.330677	0.97994	0.5,0.083,0.5	0.231,0.4,0.714	-0.087
1613	FBgn0051973	Cda5	chr2L	-	58080	58193	58080	58182	59189	59268	1613	2,0,0	0,0,0	0,0,1	0,1,2	60	49	1	1	1.0,NA,NA	NA,0.0,0.29	0.855
1615	FBgn0037010	CG4825	chr3L	-	20523202	20523284	20523202	20523281	20523351	20523562	1615	28,22,27	0,0,0	87,62,70	1,0,2	52	49	1	1	1.0,1.0,1.0	0.988,1.0,0.971	0.014
1616	FBgn0017418	ari-1	chrX	-	18136441	18137050	18136441	18137046	18137364	18137685	1616	3,1,2	0,0,1	2,1,1	0,0,0	53	49	1	1	1.0,1.0,0.649	1.0,1.0,1.0	-0.117
1618	FBgn0011259	Sema1a	chr2L	+	8662438	8662646	8662456	8662646	8661358	8661487	1618	6,6,5	3,2,3	11,9,16	0,0,3	67	49	0.00107335	0.0294202	0.594,0.687,0.549	1.0,1.0,0.796	-0.322
1619	FBgn0051036	CG31036	chr3R	+	29910443	29910604	29910446	29910604	29909659	29910301	1619	3,4,7	10,3,4	3,9,6	5,8,5	52	49	0.800219	1	0.22,0.557,0.623	0.361,0.515,0.531	-0.002
1621	FBgn0267698	Pak	chr3R	+	6357874	6359022	6358282	6359022	6356749	6357340	1621	159130153	2,0,1	117,75,133	3,3,1	98	49	0.103592	0.527046	0.975,1.0,0.987	0.951,0.926,0.985	0.033
1622	FBgn0052423	shep	chr3L	-	5161767	5161808	5161767	5161803	5162455	5162631	1622	7,6,5	13,9,10	0,5,8	4,0,0	54	49	0.0125508	0.15293	0.328,0.377,0.312	0.0,1.0,1.0	-0.328
1623	FBgn0052423	shep	chr3L	-	5162455	5162631	5162455	5162610	5162966	5163149	1623	161118150	38,25,45	126,110,90	37,23,18	70	49	0.74722	1	0.748,0.768,0.7	0.704,0.77,0.778	-0.012
1624	FBgn0052423	shep	chr3L	-	5162966	5163149	5162966	5163131	5163344	5163703	1624	129117106	6,4,11	93,80,102	19,4,5	67	49	0.124158	0.577015	0.94,0.955,0.876	0.782,0.936,0.937	0.039
1625	FBgn0052423	shep	chr3L	-	5163833	5163975	5163833	5163969	5166934	5167059	1625	5,12,10	1,1,0	3,9,10	0,2,4	55	49	0.00775719	0.113615	0.817,0.914,1.0	1.0,0.8,0.69	0.08
1626	FBgn0052423	shep	chr3L	-	5163833	5163975	5163833	5163969	5166967	5167059	1626	6,11,9	1,0,0	2,7,4	0,0,0	55	49	1	1	0.842,1.0,1.0	1.0,1.0,1.0	-0.053
1627	FBgn0034068	casp	chr2R	-	16027134	16027278	16027134	16027263	16027336	16027571	1627	14,10,6	1,2,0	9,8,12	0,1,1	64	49	1	1	0.915,0.793,1.0	1.0,0.86,0.902	-0.018
1630	FBgn0010328	woc	chr3R	-	27260090	27261943	27260090	27261940	27262115	27262160	1630	2,2,0	1,1,1	4,1,2	2,3,9	52	49	0.682218	1	0.653,0.653,0.0	0.653,0.239,0.173	0.08
1631	FBgn0010328	woc	chr3R	-	27260090	27261943	27260090	27261940	27262226	27262487	1631	4,3,4	0,1,0	8,5,8	1,0,1	52	49	1	1	1.0,0.739,1.0	0.883,1.0,0.883	-0.009
1633	FBgn0061197	salto	chr2R	-	12302543	12303336	12302543	12303313	12303561	12303764	1633	3,1,0	0,1,2	0,0,0	0,1,0	72	49	1	1	1.0,0.405,0.0	NA,0.0,NA	0.468
1636	FBgn0010051	Itp-r83A	chr3R	+	5527533	5527919	5527578	5527919	5517116	5517888	1636	7,2,5	6,3,4	11,12,5	0,7,1	94	49	0.0150586	0.167961	0.378,0.258,0.395	1.0,0.472,0.723	-0.388
1637	FBgn0033347	CG8248	chr2R	-	8918939	8919466	8918939	8919463	8919523	8920368	1637	0,1,4	1,1,0	1,3,0	1,0,0	52	49	1	1	0.0,0.485,1.0	0.485,1.0,NA	-0.247
1638	FBgn0260944	Rbp1	chr3R	+	10785402	10786465	10786157	10786465	10784556	10784923	1638	140141138	0,2,0	91,69,57	1,0,2	98	49	0.672347	1	1.0,0.972,1.0	0.978,1.0,0.934	0.02
1640	FBgn0026056	Rlip	chr3R	+	21018129	21019014	21018132	21019014	21017941	21018074	1640	14,26,20	0,1,0	15,14,7	0,0,2	52	49	1	1	1.0,0.961,1.0	1.0,1.0,0.767	0.065
1641	FBgn0039003	wfs1	chr3R	-	22688452	22690017	22688452	22690014	22690074	22690173	1641	5,5,5	2,1,3	5,7,3	1,1,1	52	49	0.136484	0.603293	0.702,0.825,0.611	0.825,0.868,0.739	-0.098
1644	FBgn0029891	Pink1	chrX	+	6684127	6684461	6684132	6684461	6683840	6684070	1644	5,6,4	3,0,0	4,2,1	1,2,1	54	49	0.105396	0.53435	0.602,1.0,1.0	0.784,0.476,0.476	0.289
1645	FBgn0029891	Pink1	chrX	+	6684127	6684461	6684218	6684461	6683840	6684070	1645	19,22,20	0,2,0	11,11,17	0,0,0	98	49	1	1	1.0,0.846,1.0	1.0,1.0,1.0	-0.051
1646	FBgn0029891	Pink1	chrX	+	6684132	6684461	6684218	6684461	6683840	6684070	1646	17,16,16	0,2,0	8,11,17	0,0,0	98	49	1	1	1.0,0.8,1.0	1.0,1.0,1.0	-0.067
1647	FBgn0029891	Pink1	chrX	+	6684517	6684721	6684523	6684721	6684127	6684461	1647	15,6,11	11,7,12	7,14,9	2,9,7	55	49	0.241726	0.838533	0.549,0.433,0.45	0.757,0.581,0.534	-0.147
1648	FBgn0003380	Sh	chrX	-	17940719	17941160	17940719	17941157	17942781	17942972	1648	74,75,85	547471576	25,70,77	210402416	52	49	0.422237	1	0.113,0.13,0.122	0.101,0.141,0.149	-0.009
1650	FBgn0027518	Wdr24	chr3R	-	29743650	29743735	29743650	29743732	29743788	29744121	1650	2,0,1	1,0,0	0,0,0	0,1,0	52	49	1	1	0.653,NA,1.0	NA,0.0,NA	0.827
1651	FBgn0025702	Srpk79D	chr3L	+	22281231	22281783	22281678	22281783	22279613	22279936	1651	39,34,37	0,0,0	13,26,28	0,0,2	98	49	1	1	1.0,1.0,1.0	1.0,1.0,0.875	0.042
1655	FBgn0028717	Lnk	chr3R	+	25890702	25892034	25890717	25892034	25889654	25890278	1655	1,7,5	11,4,6	8,2,1	5,3,8	64	49	0.954848	1	0.065,0.573,0.39	0.551,0.338,0.087	0.017
1658	FBgn0261671	tweek	chr2L	+	16905490	16905594	16905550	16905594	16905298	16905389	1658	55,32,44	0,0,1	49,43,46	0,0,3	98	49	0.829874	1	1.0,1.0,0.957	1.0,1.0,0.885	0.024
1659	FBgn0261671	tweek	chr2L	+	16915671	16915820	16915689	16915820	16915420	16915621	1659	0,3,1	19,16,24	1,3,0	22,14,13	67	49	0.907619	1	0.0,0.121,0.03	0.032,0.135,0.0	-0.005
1660	FBgn0019968	Khc-73	chr2R	-	15521841	15521943	15521841	15521940	15522001	15522128	1660	34,18,28	9,8,15	22,48,26	9,20,11	52	49	0.833511	1	0.781,0.68,0.638	0.697,0.693,0.69	0.006
1661	FBgn0019968	Khc-73	chr2R	-	15522001	15522128	15522001	15522104	15522435	15522465	1661	2,0,4	36,29,46	11,15,6	37,32,24	73	49	8.74535e-07	0.000126808	0.036,0.0,0.055	0.166,0.239,0.144	-0.153
1662	FBgn0019968	Khc-73	chr2R	-	15522001	15522128	15522001	15522104	15522873	15523019	1662	2,0,4	0,0,2	11,15,6	0,0,4	73	49	1	1	1.0,NA,0.573	1.0,1.0,0.502	-0.047
1665	FBgn0024321	NK7.1	chr3R	-	14367192	14367499	14367192	14367496	14369389	14369817	1665	8,4,11	4,3,8	12,5,12	2,4,3	52	49	0.137913	0.603293	0.653,0.557,0.564	0.85,0.541,0.79	-0.136
1666	FBgn0024321	NK7.1	chr3R	-	14367192	14367499	14367192	14367496	14369848	14370008	1666	4,2,7	1,0,0	6,4,7	1,0,2	52	49	0.818132	1	0.79,1.0,1.0	0.85,1.0,0.767	0.058
1667	FBgn0024321	NK7.1	chr3R	-	14367192	14367499	14367192	14367496	14372546	14372951	1667	6,0,6	0,0,0	5,9,4	0,0,9	52	49	1	1	1.0,NA,1.0	1.0,1.0,0.295	0.235
1668	FBgn0039858	CycG	chr3R	-	31601415	31603073	31601415	31602230	31610880	31610978	1668	335276268	37,28,32	323197247	36,42,50	98	49	0.0175175	0.184061	0.819,0.831,0.807	0.818,0.701,0.712	0.075
1669	FBgn0020299	stumps	chr3R	+	14593003	14593215	14593006	14593215	14592660	14592842	1669	2,2,0	1,0,2	3,0,0	0,2,0	52	49	1	1	0.653,1.0,0.0	1.0,0.0,NA	0.051
1671	FBgn0037614	TMEM216	chr3R	+	8716895	8717341	8716900	8717341	8716242	8716568	1671	5,1,0	0,0,0	0,0,1	0,0,3	54	49	1	1	1.0,1.0,NA	NA,NA,0.232	0.768
1672	FBgn0263929	jvl	chr3R	+	14788695	14788966	14788698	14788966	14788056	14788619	1672	40,26,28	40,23,21	24,23,36	22,29,42	52	49	0.31085	0.942954	0.485,0.516,0.557	0.507,0.428,0.447	0.059
1675	FBgn0035656	CG10479	chr3L	-	5967544	5968596	5967544	5968593	5968813	5969074	1675	0,2,0	1,0,0	0,0,0	0,2,1	52	49	1	1	0.0,1.0,NA	NA,0.0,0.0	0.5
1681	FBgn0028984	Spn88Ea	chr3R	-	15203549	15204550	15203549	15204547	15206348	15206447	1681	2,1,4	0,0,0	5,5,1	1,1,0	52	49	1	1	1.0,1.0,1.0	0.825,0.825,1.0	0.117
1683	FBgn0031089	CG9572	chrX	+	20150061	20150236	20150064	20150236	20148123	20148261	1683	0,2,2	0,0,0	2,7,0	0,0,2	52	49	1	1	NA,1.0,1.0	1.0,1.0,0.0	0.333
1684	FBgn0027575	GABA-B-R2	chr3R	-	21771733	21771839	21771733	21771836	21771901	21772247	1684	1,2,1	4,4,9	0,0,0	1,2,5	52	49	0.16323	0.668807	0.191,0.32,0.095	0.0,0.0,0.0	0.202
1685	FBgn0086253	rumi	chr3R	-	22749013	22750338	22749013	22750334	22750388	22750597	1685	3,0,3	0,0,2	3,1,2	0,0,0	53	49	1	1	1.0,NA,0.581	1.0,1.0,1.0	-0.21
1686	FBgn0030744	CG9992	chrX	-	16383323	16383525	16383323	16383511	16384587	16384908	1686	0,2,8	0,0,3	8,0,1	1,2,0	63	49	1	1	NA,1.0,0.675	0.862,0.0,1.0	0.217
1690	FBgn0038326	CG5044	chr3R	+	15357389	15358274	15357392	15358274	15357228	15357320	1690	1,0,6	4,5,2	1,2,3	0,1,0	52	49	4.7905e-06	0.000578853	0.191,0.0,0.739	1.0,0.653,1.0	-0.574
1691	FBgn0264908	pHCl-1	chr3L	-	15852138	15852276	15852138	15852249	15858100	15858151	1691	5,7,6	4,0,0	2,2,2	0,0,0	76	49	0.118827	0.568645	0.446,1.0,1.0	1.0,1.0,1.0	-0.185
1692	FBgn0264908	pHCl-1	chr3L	-	15852138	15852276	15852138	15852249	15859811	15860026	1692	5,7,6	0,0,0	2,2,2	1,0,0	76	49	1	1	1.0,1.0,1.0	0.563,1.0,1.0	0.146
1693	FBgn0264908	pHCl-1	chr3L	-	15852138	15852697	15852138	15852249	15859811	15860026	1693	31,22,35	0,0,0	27,15,24	1,0,0	98	49	1	1	1.0,1.0,1.0	0.931,1.0,1.0	0.023
1697	FBgn0040382	CG5273	chrX	+	759754	760528	759775	760528	759593	759685	1697	20,24,16	7,4,6	9,19,20	7,5,7	70	49	0.410867	1	0.667,0.808,0.651	0.474,0.727,0.667	0.086
1698	FBgn0264272	mwh	chr3L	+	1206527	1206785	1206530	1206785	1206027	1206432	1698	1,0,0	9,7,8	1,1,0	24,6,7	52	49	1	1	0.095,0.0,0.0	0.038,0.136,0.0	-0.026
1699	FBgn0051116	ClC-a	chr3R	-	11802169	11802354	11802169	11802335	11802583	11802691	1699	22,40,25	131119105	28,33,33	65,60,79	68	49	0.00104107	0.0294202	0.108,0.195,0.146	0.237,0.284,0.231	-0.101
1702	FBgn0030349	CG10353	chrX	-	11884797	11885281	11884797	11885104	11886955	11887162	1702	9,6,3	1,1,4	6,5,8	0,1,1	98	49	0.00324124	0.0671399	0.818,0.75,0.273	1.0,0.714,0.8	-0.224
1703	FBgn0027066	Eb1	chr2R	+	6754701	6754844	6754704	6754844	6753226	6753503	1703	2,7,4	0,0,0	4,12,12	0,1,0	52	49	1	1	1.0,1.0,1.0	1.0,0.919,1.0	0.027
1704	FBgn0027066	Eb1	chr2R	+	6754701	6754844	6754704	6754844	6754179	6754438	1704	50,46,51	3,1,3	150125125	1,4,5	52	49	0.506826	1	0.94,0.977,0.941	0.993,0.967,0.959	-0.02
1705	FBgn0034723	CG13506	chr2R	+	22386373	22386528	22386394	22386528	22383133	22383194	1705	7,10,9	3,2,2	12,3,3	3,0,2	70	49	0.843345	1	0.62,0.778,0.759	0.737,1.0,0.512	-0.031
1710	FBgn0030328	Amun	chrX	-	11713754	11713808	11713754	11713805	11714474	11714905	1710	2,5,3	0,1,1	3,1,5	0,0,1	52	49	1	1	1.0,0.825,0.739	1.0,1.0,0.825	-0.087
1711	FBgn0261928	CG42795	chr3R	+	10248343	10248430	10248346	10248430	10241796	10248274	1711	34,24,24	119108103	16,10,17	67,67,88	52	49	0.221978	0.788912	0.212,0.173,0.18	0.184,0.123,0.154	0.035
1712	FBgn0002783	mor	chr3R	-	15968574	15969594	15968574	15969402	15969881	15970092	1712	6,6,7	1,0,4	8,12,13	3,0,1	98	49	0.232873	0.821571	0.75,1.0,0.467	0.571,1.0,0.867	-0.074
1714	FBgn0036765	CG7408	chr3L	+	17879877	17880064	17879976	17880064	17879095	17879248	1714	0,1,2	0,0,0	0,0,4	0,0,1	98	49	1	1	NA,1.0,1.0	NA,NA,0.667	0.333
1715	FBgn0036765	CG7408	chr3L	+	17879949	17880064	17879976	17880064	17879095	17879248	1715	0,0,1	0,0,0	0,0,0	0,0,1	76	49	1	1	NA,NA,1.0	NA,NA,0.0	1
1724	FBgn0034091	mrj	chr2R	-	16204824	16205580	16204824	16205031	16205709	16205819	1724	7,6,7	10,5,7	5,8,15	12,6,18	98	49	0.848529	1	0.259,0.375,0.333	0.172,0.4,0.294	0.034
1726	FBgn0041087	wun2	chr2R	+	9416401	9416796	9416644	9416796	9414341	9415361	1726	3,0,0	0,1,0	0,0,0	0,1,0	98	49	1	1	1.0,0.0,NA	NA,0.0,NA	0.5
1731	FBgn0037831	Cap-H2	chr3R	+	10764110	10764373	10764149	10764373	10763028	10763951	1731	3,1,2	1,0,3	7,0,0	0,3,4	88	49	0.113886	0.55978	0.626,1.0,0.271	1.0,0.0,0.0	0.299
1732	FBgn0037831	Cap-H2	chr3R	+	10764113	10764373	10764149	10764373	10763028	10763951	1732	4,2,3	1,0,3	7,0,0	0,3,4	85	49	0.0244144	0.220888	0.698,1.0,0.366	1.0,0.0,0.0	0.355
1733	FBgn0000454	Dip-B	chr3R	+	13782694	13782841	13782707	13782841	13782287	13782451	1733	0,0,0	1,2,2	5,0,1	0,0,1	62	49	1	1	0.0,0.0,0.0	1.0,NA,0.441	-0.721
1734	FBgn0030724	Nipsnap	chrX	-	16073026	16073141	16073026	16073100	16073402	16073568	1734	4,3,7	1,0,0	6,2,1	1,2,0	90	49	0.432365	1	0.685,1.0,1.0	0.766,0.353,1.0	0.189
1735	FBgn0004666	sim	chr3R	+	13074812	13075004	13074836	13075004	13074570	13074672	1735	1,0,0	0,0,0	0,0,0	0,0,1	73	49	1	1	1.0,NA,NA	NA,NA,0.0	1
1736	FBgn0267376	SelR	chr3R	-	10863354	10863858	10863354	10863825	10866528	10866693	1736	31,16,25	0,1,1	44,17,30	0,2,0	82	49	1	1	1.0,0.905,0.937	1.0,0.836,1.0	0.002
1737	FBgn0267376	SelR	chr3R	-	10863886	10865647	10863886	10865626	10866528	10866693	1737	24,11,25	4,1,1	34,12,18	7,6,5	70	49	0.0114048	0.141341	0.808,0.885,0.946	0.773,0.583,0.716	0.189
1739	FBgn0037443	Dmtn	chr3R	-	6391304	6392742	6391304	6391988	6392879	6392959	1739	48,23,23	0,0,0	100,76,99	0,2,4	98	49	0.293439	0.927157	1.0,1.0,1.0	1.0,0.95,0.925	0.042
1740	FBgn0037443	Dmtn	chr3R	-	6391304	6392742	6391304	6391988	6393731	6393911	1740	49,23,24	5,0,1	101,77,100	6,7,7	98	49	0.313258	0.948275	0.831,1.0,0.923	0.894,0.846,0.877	0.046
1741	FBgn0037705	mura	chr3R	-	9541678	9542924	9541678	9542009	9546797	9547370	1741	404319451	2,2,4	144146105	3,7,2	98	49	0.00242864	0.0525601	0.99,0.988,0.983	0.96,0.913,0.963	0.042
1746	FBgn0038524	sll	chr3R	+	17606377	17606565	17606384	17606565	17606105	17606329	1746	0,0,1	0,12,2	1,0,1	1,2,1	56	49	1	1	NA,0.0,0.304	0.467,0.0,0.467	-0.159
1748	FBgn0000228	Bsg25D	chr2L	-	5273160	5273590	5273160	5273554	5274018	5275780	1748	18,19,6	2,7,5	13,10,4	9,0,3	85	49	0.978824	1	0.838,0.61,0.409	0.454,1.0,0.435	-0.011
1749	FBgn0259143	CG42258	chrX	+	12476318	12477497	12476336	12477497	12476152	12476268	1749	0,2,0	4,11,10	0,0,0	2,10,7	67	49	1	1	0.0,0.117,0.0	0.0,0.0,0.0	0.039
1753	FBgn0021764	sdk	chrX	+	741678	741876	741690	741876	740426	740858	1753	32,42,31	2,2,0	19,32,22	2,0,0	61	49	0.41336	1	0.928,0.944,1.0	0.884,1.0,1.0	-0.004
1754	FBgn0026238	gus	chr2R	-	5120762	5121840	5120762	5121652	5121982	5122247	1754	101,75,91	10,5,8	63,68,50	10,14,3	98	49	0.117177	0.564475	0.835,0.882,0.85	0.759,0.708,0.893	0.069
1755	FBgn0263392	Tet	chr3L	-	2796291	2796681	2796291	2796678	2820058	2821103	1755	70,38,79	32,19,39	36,28,34	21,13,15	52	49	0.909616	1	0.673,0.653,0.656	0.618,0.67,0.681	0.004
1756	FBgn0263392	Tet	chr3L	-	2796291	2796681	2796291	2796678	2851558	2851696	1756	1,0,0	4,4,2	0,0,2	0,0,3	52	49	1	1	0.191,0.0,0.0	NA,NA,0.386	-0.322
1757	FBgn0263392	Tet	chr3L	-	2869448	2869757	2869448	2869589	2869940	2872750	1757	0,1,3	0,2,0	3,2,2	0,1,1	98	49	1	1	NA,0.2,1.0	1.0,0.5,0.5	-0.067
1758	FBgn0051660	smog	chr2L	+	4854397	4854728	4854434	4854728	4852863	4853016	1758	4,3,6	2,2,2	6,8,4	1,0,0	86	49	6.37093e-05	0.00355302	0.533,0.461,0.631	0.774,1.0,1.0	-0.383
1759	FBgn0051660	smog	chr2L	+	4873595	4873999	4873817	4873999	4872498	4872693	1759	3,1,0	1,0,1	2,6,7	0,1,0	98	49	1	1	0.6,1.0,0.0	1.0,0.75,1.0	-0.383
1760	FBgn0051660	smog	chr2L	+	4873595	4873999	4873871	4873999	4872498	4872693	1760	2,2,0	1,0,1	4,7,5	1,1,0	98	49	1	1	0.5,1.0,0.0	0.667,0.778,1.0	-0.315
1761	FBgn0051660	smog	chr2L	+	4873817	4873999	4873871	4873999	4872498	4872693	1761	2,1,1	1,0,1	3,5,1	1,1,0	98	49	1	1	0.5,1.0,0.333	0.6,0.714,1.0	-0.16
1762	FBgn0020279	lig	chr2R	+	8075411	8075607	8075472	8075607	8073973	8074500	1762	6,8,8	28,20,17	5,4,5	16,14,15	98	49	0.730505	1	0.097,0.167,0.19	0.135,0.125,0.143	0.017
1767	FBgn0286784	TER94	chr2R	+	9992762	9992917	9992765	9992917	9990659	9992696	1767	0,5,4	1,1,0	9,1,7	2,4,2	52	49	0.0160358	0.174827	0.0,0.825,1.0	0.809,0.191,0.767	0.019
1771	FBgn0283724	Girdin	chr3L	+	3184248	3185287	3184251	3185287	3183932	3184037	1771	9,4,5	3,10,3	8,6,14	4,6,10	52	49	0.79472	1	0.739,0.274,0.611	0.653,0.485,0.569	-0.028
1776	FBgn0004858	elB	chr2L	-	14392229	14393061	14392229	14393058	14408367	14409549	1776	0,1,2	0,2,0	0,4,0	0,2,0	52	49	1	1	NA,0.32,1.0	NA,0.653,NA	0.007
1781	FBgn0035976	PGRP-LC	chr3L	+	9346558	9346745	9346590	9346745	9344899	9345067	1781	1,4,1	0,1,0	0,1,0	0,2,1	81	49	1	1	1.0,0.708,1.0	NA,0.232,0.0	0.787
1787	FBgn0034789	PIP5K59B	chr2R	+	22876901	22877006	22876913	22877006	22876349	22876847	1787	66,60,44	107,97,110	74,77,70	165,96,119	61	49	0.598434	1	0.331,0.332,0.243	0.265,0.392,0.321	-0.024
1790	FBgn0033373	CG8080	chr2R	-	9090810	9091051	9090810	9091039	9091406	9091653	1790	4,2,1	0,0,3	2,1,1	0,1,0	61	49	0.20362	0.757048	1.0,1.0,0.211	1.0,0.445,1.0	-0.078
1793	FBgn0053969	CG33969	chr3L	-	20392640	20393225	20392640	20393216	20393278	20393553	1793	8,11,9	0,2,0	7,12,7	0,3,2	58	49	0.0317858	0.260392	1.0,0.823,1.0	1.0,0.772,0.747	0.101
1796	FBgn0264693	ens	chr3L	-	4131955	4132212	4131955	4132203	4133768	4133822	1796	83,53,76	5,0,2	67,74,82	0,0,2	58	49	0.13791	0.603293	0.933,1.0,0.97	1.0,1.0,0.972	-0.023
1798	FBgn0039349	Ssadh	chr3R	-	25626343	25626648	25626343	25626645	25626731	25626924	1798	0,0,1	7,6,4	2,2,1	5,6,3	52	49	0.00113259	0.0297262	0.0,0.0,0.191	0.274,0.239,0.239	-0.187
1799	FBgn0039349	Ssadh	chr3R	-	25626343	25626663	25626343	25626645	25626731	25626924	1799	2,5,2	7,6,4	4,0,2	5,6,3	67	49	0.548368	1	0.173,0.379,0.268	0.369,0.0,0.328	0.041
1800	FBgn0039349	Ssadh	chr3R	-	25626343	25626663	25626343	25626648	25626731	25626924	1800	2,5,2	0,0,1	4,0,1	2,2,0	64	49	0.0104189	0.132753	1.0,1.0,0.605	0.605,0.0,1.0	0.333
1801	FBgn0039349	Ssadh	chr3R	-	25626343	25626663	25626343	25626645	25626742	25626924	1801	3,3,2	6,0,0	2,0,2	5,0,2	67	49	1	1	0.268,1.0,1.0	0.226,NA,0.422	0.432
1802	FBgn0039705	Atg16	chr3R	-	29831914	29832372	29831914	29832348	29833192	29833281	1802	3,3,2	1,5,3	0,1,6	3,1,2	73	49	0.729675	1	0.668,0.287,0.309	0.0,0.402,0.668	0.065
1803	FBgn0052442	Arv1	chr3L	-	21528769	21528908	21528769	21528896	21528957	21529085	1803	1,1,1	2,1,0	3,0,2	0,0,2	61	49	1	1	0.287,0.445,1.0	1.0,NA,0.445	-0.145
1804	FBgn0035229	pns	chr3L	+	1541435	1541833	1541655	1541833	1540750	1540957	1804	26,9,9	1,4,4	24,20,17	5,8,3	98	49	0.697838	1	0.929,0.529,0.529	0.706,0.556,0.739	-0.005
1805	FBgn0015904	ara	chr3L	+	12594164	12594523	12594188	12594523	12589518	12589634	1805	0,0,3	1,0,3	1,0,0	0,2,0	73	49	1	1	0.0,NA,0.402	1.0,0.0,NA	-0.299
1809	FBgn0040297	Nhe2	chr2L	+	21124439	21124521	21124442	21124521	21124286	21124373	1809	43,32,68	2,1,6	34,69,48	2,5,1	52	49	0.722804	1	0.953,0.968,0.914	0.941,0.929,0.978	-0.004
1810	FBgn0040297	Nhe2	chr2L	+	21125316	21125439	21125346	21125439	21124439	21124521	1810	5,10,10	42,32,46	3,15,8	33,53,49	79	49	0.974346	1	0.069,0.162,0.119	0.053,0.149,0.092	0.019
1811	FBgn0040297	Nhe2	chr2L	+	21125316	21125439	21125346	21125439	21124439	21124614	1811	5,9,8	4,0,2	3,9,8	0,1,0	79	49	0.00123033	0.0307582	0.437,1.0,0.713	1.0,0.848,1.0	-0.233
1812	FBgn0040297	Nhe2	chr2L	+	21128739	21129082	21128778	21129082	21127849	21128062	1812	73,44,33	2,0,0	10,34,23	0,1,1	88	49	1	1	0.953,1.0,1.0	1.0,0.95,0.928	0.025
1813	FBgn0031238	CG3645	chr2L	-	253955	254424	253955	254397	271628	271744	1813	0,0,3	1,0,2	0,2,0	1,2,0	76	49	1	1	0.0,NA,0.492	0.0,0.392,NA	0.05
1815	FBgn0085447	sif	chr3L	+	5668690	5668884	5668699	5668884	5668005	5668141	1815	10,9,5	2,0,0	5,25,11	3,1,0	58	49	0.503533	1	0.809,1.0,1.0	0.585,0.955,1.0	0.09
1816	FBgn0085447	sif	chr3L	+	5672054	5673265	5673066	5673265	5668963	5669082	1816	12,16,17	1,2,2	4,18,12	1,2,2	98	49	0.92031	1	0.857,0.8,0.81	0.667,0.818,0.75	0.077
1817	FBgn0085447	sif	chr3L	+	5672054	5673265	5673093	5673265	5668963	5669082	1817	12,19,17	1,0,0	6,21,16	3,1,0	98	49	0.195464	0.751823	0.857,1.0,1.0	0.5,0.913,1.0	0.148
1818	FBgn0085447	sif	chr3L	+	5673066	5673265	5673093	5673265	5668963	5669082	1818	3,5,5	1,0,0	4,8,6	3,1,0	76	49	0.0988935	0.512127	0.659,1.0,1.0	0.462,0.838,1.0	0.12
1819	FBgn0085447	sif	chr3L	+	5734438	5734609	5734465	5734609	5731439	5731636	1819	31,30,22	10,6,11	25,32,42	13,11,12	76	49	0.704909	1	0.667,0.763,0.563	0.554,0.652,0.693	0.031
1820	FBgn0085447	sif	chr3L	+	5739443	5739726	5739464	5739726	5739105	5739334	1820	6,5,3	2,1,0	5,6,5	2,2,8	70	49	0.0103489	0.132753	0.677,0.778,1.0	0.636,0.677,0.304	0.279
1825	FBgn0051550	CG31550	chr3R	+	5487050	5487177	5487059	5487177	5486234	5486884	1825	8,11,14	0,0,0	22,12,11	0,0,1	58	49	1	1	1.0,1.0,1.0	1.0,1.0,0.903	0.032
1826	FBgn0051550	CG31550	chr3R	+	5487050	5488307	5487834	5488307	5486234	5486884	1826	40,60,58	12,7,2	60,50,47	12,11,17	98	49	0.0600374	0.395701	0.625,0.811,0.935	0.714,0.694,0.58	0.128
1827	FBgn0033639	CG9003	chr2R	-	11650814	11651224	11650814	11651207	11651323	11651616	1827	25,23,49	0,0,6	13,33,25	3,0,0	66	49	0.200867	0.756511	1.0,1.0,0.858	0.763,1.0,1.0	0.032
1829	FBgn0001248	Idh	chr3L	-	8356403	8357935	8356403	8357905	8360792	8360906	1829	3,1,2	3,8,13	4,3,0	7,14,18	79	49	0.791108	1	0.383,0.072,0.087	0.262,0.117,0.0	0.054
1830	FBgn0259110	mmd	chrX	-	15946935	15948994	15946935	15948977	15949519	15949816	1830	7,1,0	0,1,1	1,2,3	0,1,6	66	49	0.0247783	0.220888	1.0,0.426,0.0	1.0,0.598,0.271	-0.148
1831	FBgn0259110	mmd	chrX	-	15949519	15949819	15949519	15949816	15950354	15950385	1831	0,1,0	0,2,0	0,1,6	0,0,0	52	49	1	1	NA,0.32,NA	NA,1.0,1.0	-0.68
1832	FBgn0259110	mmd	chrX	-	15949519	15949876	15949519	15949816	15950354	15950385	1832	14,12,11	0,2,0	3,6,14	0,0,0	98	49	1	1	1.0,0.75,1.0	1.0,1.0,1.0	-0.083
1833	FBgn0259110	mmd	chrX	-	15949519	15949876	15949519	15949819	15950354	15950385	1833	14,11,11	0,0,0	3,6,14	0,1,6	98	49	8.21399e-05	0.00441121	1.0,1.0,1.0	1.0,0.75,0.538	0.237
1835	FBgn0259110	mmd	chrX	-	15949519	15949876	15949519	15949816	15951149	15951936	1835	15,14,9	1,0,0	4,4,18	0,0,0	98	49	1	1	0.882,1.0,1.0	1.0,1.0,1.0	-0.039
1836	FBgn0259110	mmd	chrX	-	15949519	15949876	15949519	15949819	15951149	15951936	1836	15,13,9	0,1,0	4,4,18	0,0,0	98	49	1	1	1.0,0.867,1.0	1.0,1.0,1.0	-0.044
1837	FBgn0264815	Pde1c	chr2L	-	11925541	11925728	11925541	11925715	11928542	11928572	1837	92,72,96	3,3,1	68,55,50	1,0,0	62	49	0.291306	0.927157	0.96,0.95,0.987	0.982,1.0,1.0	-0.028
1841	FBgn0039581	Moca-cyp	chr3R	+	28341626	28342214	28342184	28342214	28341371	28341459	1841	48,52,51	1,0,0	73,56,49	1,0,0	98	49	1	1	0.96,1.0,1.0	0.973,1.0,1.0	-0.004
1842	FBgn0030320	CG2247	chrX	-	11608233	11608499	11608233	11608496	11608552	11608640	1842	4,2,2	0,0,1	0,7,4	1,0,0	52	49	1	1	1.0,1.0,0.653	0.0,1.0,1.0	0.218
1845	FBgn0263241	Mocs1	chr3L	+	11072469	11073348	11072561	11073348	11071558	11072410	1845	12,21,10	0,0,1	13,20,29	0,2,2	98	49	0.29427	0.92759	1.0,1.0,0.833	1.0,0.833,0.879	0.04
1846	FBgn0000723	FER	chr3R	-	9372376	9372580	9372376	9372577	9372755	9372933	1846	21,21,17	79,52,60	5,17,23	34,64,57	52	49	0.698161	1	0.2,0.276,0.211	0.122,0.2,0.275	0.03
1847	FBgn0035677	CG13293	chr3L	+	6087216	6087366	6087219	6087366	6082882	6083353	1847	15,14,18	3,0,1	13,17,7	2,7,2	52	49	0.00954557	0.126982	0.825,1.0,0.944	0.86,0.696,0.767	0.149
1848	FBgn0035677	CG13293	chr3L	+	6088690	6089151	6088705	6089151	6087954	6088077	1848	1,1,2	16,9,10	1,4,0	3,14,15	64	49	0.491607	1	0.046,0.078,0.133	0.203,0.179,0.0	-0.042
1850	FBgn0029761	SK	chrX	+	5399531	5401123	5399659	5401123	5398589	5398762	1850	486379500	12,6,21	277252241	6,13,3	98	49	0.828809	1	0.953,0.969,0.923	0.958,0.906,0.976	0.002
1851	FBgn0029761	SK	chrX	+	5399531	5401123	5399693	5401123	5398589	5398762	1851	501406551	19,14,13	286256278	13,4,15	98	49	0.509634	1	0.929,0.935,0.955	0.917,0.97,0.903	0.01
1852	FBgn0029761	SK	chrX	+	5399659	5401123	5399693	5401123	5398589	5398762	1852	99,83,130	19,14,13	66,58,69	13,4,15	83	49	0.840076	1	0.755,0.778,0.855	0.75,0.895,0.731	0.004
1853	FBgn0029761	SK	chrX	+	5399693	5405138	5403339	5405138	5398589	5398762	1853	126,64,151	1,0,3	83,48,58	1,0,0	98	49	0.520118	1	0.984,1.0,0.962	0.976,1.0,1.0	-0.01
1859	FBgn0003139	PpV	chrX	-	6372651	6372851	6372651	6372828	6372904	6372915	1859	1,4,0	0,0,0	0,0,0	1,0,0	72	49	1	1	1.0,1.0,NA	0.0,NA,NA	1
1861	FBgn0042185	MCU	chr3L	+	6590603	6590835	6590606	6590835	6562321	6562418	1861	4,3,2	0,0,0	4,1,2	1,0,0	52	49	1	1	1.0,1.0,1.0	0.79,1.0,1.0	0.07
1862	FBgn0035715	CG10103	chr3L	-	6754016	6754493	6754016	6754457	6755072	6755123	1862	1,0,0	2,0,3	6,1,3	8,9,10	85	49	1	1	0.224,NA,0.0	0.302,0.06,0.147	-0.058
1864	FBgn0035719	tow	chr3L	+	6947970	6948109	6947985	6948109	6947247	6947915	1864	5,5,9	17,15,18	7,8,2	19,8,3	64	49	0.377208	1	0.184,0.203,0.277	0.22,0.434,0.338	-0.109
1866	FBgn0260660	Mp	chr3L	+	6999634	6999835	6999639	6999835	6998842	6998978	1866	1,0,0	1,0,0	3,0,0	1,0,0	54	49	1	1	0.476,NA,NA	0.731,NA,NA	-0.255
1867	FBgn0260660	Mp	chr3L	+	6999634	6999835	6999639	6999835	6998842	6999003	1867	2,0,2	0,0,0	2,0,11	0,2,1	54	49	1	1	1.0,NA,1.0	1.0,0.0,0.909	0.364
1869	FBgn0264001	bru3	chr3L	-	13541488	13541608	13541488	13541587	13541721	13541998	1869	1,1,0	2,3,0	0,0,1	4,2,1	70	49	1	1	0.259,0.189,NA	0.0,0.0,0.412	0.087
1870	FBgn0264001	bru3	chr3L	-	13541721	13542022	13541721	13541998	13542074	13542218	1870	1,0,0	0,2,1	2,2,1	5,5,1	73	49	0.0623707	0.398403	1.0,0.0,0.0	0.212,0.212,0.402	0.058
1871	FBgn0264001	bru3	chr3L	-	13638516	13638565	13638516	13638547	13664418	13664874	1871	11,12,12	0,0,0	10,9,14	0,0,2	67	49	1	1	1.0,1.0,1.0	1.0,1.0,0.837	0.054
1872	FBgn0259173	corn	chr3L	-	7142990	7144006	7142990	7143988	7144059	7144281	1872	10,11,4	0,0,1	8,10,14	0,0,0	67	49	1	1	1.0,1.0,0.745	1.0,1.0,1.0	-0.085
1873	FBgn0259173	corn	chr3L	-	7144059	7144400	7144059	7144281	7144736	7144908	1873	17,11,10	0,1,1	26,3,13	2,2,1	98	49	0.0257631	0.226403	1.0,0.846,0.833	0.867,0.429,0.867	0.172
1874	FBgn0265296	Dscam2	chr3L	-	7164729	7164876	7164729	7164849	7164924	7165215	1874	0,0,2	0,1,1	3,7,8	3,3,3	76	49	1	1	NA,0.0,0.563	0.392,0.601,0.632	-0.26
1875	FBgn0265296	Dscam2	chr3L	-	7166662	7167163	7166662	7167148	7167227	7167508	1875	0,1,1	3,1,0	1,1,6	3,7,1	64	49	0.0320609	0.261153	0.0,0.434,1.0	0.203,0.099,0.821	0.104
1879	FBgn0259203	CG42307	chr3L	+	7331291	7331336	7331296	7331336	7330298	7331231	1879	2,5,9	2,6,0	2,4,3	2,0,0	54	49	0.00856541	0.122042	0.476,0.431,1.0	0.476,1.0,1.0	-0.19
1881	FBgn0019662	qm	chr3L	+	7351268	7351413	7351304	7351413	7348862	7349017	1881	35,41,29	4,3,5	41,53,52	3,0,3	85	49	0.024386	0.220888	0.835,0.887,0.77	0.887,1.0,0.909	-0.101
1883	FBgn0016983	smid	chr3L	+	7382784	7382835	7382787	7382835	7382386	7382731	1883	2,0,2	5,0,0	0,0,1	0,0,2	52	49	1	1	0.274,NA,1.0	NA,NA,0.32	0.317
1884	FBgn0004795	retn	chr2R	+	23642758	23643095	23642764	23643095	23642483	23642634	1884	108,86,83	5,4,1	79,76,67	4,2,4	55	49	0.698531	1	0.951,0.95,0.987	0.946,0.971,0.937	0.011
1885	FBgn0004795	retn	chr2R	+	23643156	23643272	23643171	23643272	23642758	23643095	1885	34,49,32	90,69,90	36,25,23	82,58,74	64	49	0.424855	1	0.224,0.352,0.214	0.252,0.248,0.192	0.033
1886	FBgn0029167	Hml	chr3L	+	13847247	13847640	13847250	13847640	13847021	13847186	1886	0,3,1	2,0,0	0,0,1	0,1,0	52	49	1	1	0.0,1.0,1.0	NA,0.0,1.0	0.167
1889	FBgn0035793	CG7546	chr3L	+	7511969	7512728	7511972	7512728	7511704	7511916	1889	4,3,5	20,24,8	9,5,6	21,16,36	52	49	0.634412	1	0.159,0.105,0.371	0.288,0.227,0.136	-0.005
1890	FBgn0035793	CG7546	chr3L	+	7514648	7515581	7515047	7515581	7513817	7514354	1890	10,9,5	4,1,6	18,8,8	6,4,7	98	49	0.773306	1	0.556,0.818,0.294	0.6,0.5,0.364	0.068
1891	FBgn0035793	CG7546	chr3L	+	7515825	7516050	7515867	7516050	7515640	7515777	1891	18,7,12	8,6,3	11,16,5	6,7,13	91	49	0.247796	0.849421	0.548,0.386,0.683	0.497,0.552,0.172	0.132
1892	FBgn0035793	CG7546	chr3L	+	7515825	7516050	7515870	7516050	7515640	7515777	1892	19,7,12	1,1,4	11,16,5	7,5,10	94	49	0.00460755	0.0778043	0.908,0.785,0.61	0.45,0.625,0.207	0.34
1893	FBgn0035793	CG7546	chr3L	+	7515867	7516050	7515870	7516050	7515640	7515777	1893	9,6,3	1,1,4	6,7,13	7,5,10	52	49	0.0705655	0.419344	0.895,0.85,0.414	0.447,0.569,0.551	0.197
1895	FBgn0284235	CG46319	chr2R	+	10128783	10129029	10128822	10129029	10128580	10128692	1895	2,0,1	16,11,13	1,2,3	10,20,22	88	49	0.197524	0.751823	0.065,0.0,0.041	0.053,0.053,0.071	-0.024
1898	FBgn0261788	Ank2	chr3L	-	7661980	7662298	7661980	7662256	7662470	7662890	1898	250219261	1,0,0	190226157	0,0,0	91	49	1	1	0.993,1.0,1.0	1.0,1.0,1.0	-0.002
1899	FBgn0023076	Clk	chr3L	-	7768468	7768650	7768468	7768648	7768709	7768870	1899	82,64,101	5,2,4	71,52,37	1,1,3	51	49	0.248796	0.850837	0.94,0.968,0.96	0.986,0.98,0.922	-0.007
1900	FBgn0023076	Clk	chr3L	-	7768709	7768870	7768709	7768858	7770022	7770322	1900	53,54,44	67,34,74	40,23,21	42,50,41	61	49	0.193171	0.751823	0.389,0.561,0.323	0.433,0.27,0.292	0.093
1902	FBgn0016694	Pdp1	chr3L	-	7816483	7816725	7816483	7816611	7817436	7817662	1902	318254280	7,9,12	304244245	8,4,2	98	49	0.0392721	0.296587	0.958,0.934,0.921	0.95,0.968,0.984	-0.03
1903	FBgn0016694	Pdp1	chr3L	-	7816483	7816740	7816483	7816611	7817436	7817662	1903	204146182	7,9,12	180145135	8,4,2	98	49	0.066153	0.407433	0.936,0.89,0.883	0.918,0.948,0.971	-0.043
1904	FBgn0016694	Pdp1	chr3L	-	7816483	7816740	7816483	7816725	7817436	7817662	1904	13,8,5	124116103	5,6,5	129103114	64	49	0.111981	0.554173	0.074,0.05,0.036	0.029,0.043,0.032	0.019
1905	FBgn0016694	Pdp1	chr3L	-	7825583	7827287	7825583	7826705	7827675	7828018	1905	59,58,76	0,0,0	63,80,34	0,0,1	98	49	1	1	1.0,1.0,1.0	1.0,1.0,0.944	0.019
1906	FBgn0016694	Pdp1	chr3L	-	7825583	7827287	7825583	7826705	7830386	7831827	1906	59,58,76	0,0,0	65,80,34	2,0,2	98	49	0.574491	1	1.0,1.0,1.0	0.942,1.0,0.895	0.054
1907	FBgn0016694	Pdp1	chr3L	-	7830386	7831827	7830386	7831810	7832553	7833073	1907	27,28,42	11,8,10	29,19,12	3,5,0	66	49	0.0268928	0.232111	0.646,0.722,0.757	0.878,0.738,1.0	-0.164
1909	FBgn0035424	Larp4B	chr3L	+	3232297	3236604	3232300	3236604	3231908	3232239	1909	50,45,60	5,7,12	34,81,54	4,7,4	52	49	0.0951265	0.496163	0.904,0.858,0.825	0.889,0.916,0.927	-0.048
1910	FBgn0027549	Nulp1	chr3L	+	8112781	8113320	8113011	8113320	8112493	8112714	1910	11,7,9	1,5,1	11,2,1	4,2,4	98	49	0.0452178	0.329476	0.846,0.412,0.818	0.579,0.333,0.111	0.351
1911	FBgn0035850	Atg18a	chr3L	+	8189286	8189445	8189301	8189445	8187812	8188580	1911	5,5,0	3,4,5	6,2,2	2,4,1	64	49	0.331152	0.97994	0.561,0.489,0.0	0.697,0.277,0.605	-0.176
1912	FBgn0035853	UbcE2M	chr3L	-	8197521	8197705	8197521	8197702	8197778	8197857	1912	2,0,0	6,4,4	0,0,0	0,5,5	52	49	1	1	0.239,0.0,0.0	NA,0.0,0.0	0.08
1913	FBgn0033538	CG11883	chr2R	+	10637520	10637728	10637523	10637728	10619890	10619999	1913	2,0,2	1,0,3	1,0,0	0,0,0	52	49	1	1	0.653,NA,0.386	1.0,NA,NA	-0.48
1915	FBgn0035880	Culd	chr3L	-	8352354	8353426	8352354	8353412	8353478	8354183	1915	19,16,22	22,46,25	30,22,21	44,30,35	63	49	0.803557	1	0.402,0.213,0.406	0.347,0.363,0.318	-0.002
1916	FBgn0260970	Ubr3	chrX	+	7950360	7950784	7950363	7950784	7947414	7950297	1916	15,8,12	1,1,1	7,6,10	0,1,2	52	49	0.275091	0.904494	0.934,0.883,0.919	1.0,0.85,0.825	0.02
1924	FBgn0263352	Unr	chr3L	-	8436245	8436710	8436245	8436689	8436764	8436972	1924	4,6,3	2,0,0	3,6,7	2,0,2	70	49	0.163281	0.668807	0.583,1.0,1.0	0.512,1.0,0.71	0.12
1925	FBgn0010825	Gug	chr3L	+	8468543	8468704	8468546	8468704	8468338	8468483	1925	51,54,68	23,20,20	65,38,46	40,15,23	52	49	0.115593	0.562709	0.676,0.718,0.762	0.605,0.705,0.653	0.064
1926	FBgn0010825	Gug	chr3L	+	8470087	8470187	8470153	8470187	8469564	8469682	1926	63,85,73	2,3,4	120,64,78	3,6,3	98	49	0.779175	1	0.94,0.934,0.901	0.952,0.842,0.929	0.017
1927	FBgn0010825	Gug	chr3L	+	8470087	8470187	8470153	8470187	8469564	8469691	1927	60,94,78	10,12,10	117,75,82	5,9,3	98	49	0.0104371	0.132753	0.75,0.797,0.796	0.921,0.806,0.932	-0.105
1928	FBgn0010825	Gug	chr3L	+	8470430	8470483	8470439	8470483	8470284	8470379	1928	68,41,49	49,66,41	62,45,53	70,62,46	58	49	0.623388	1	0.54,0.344,0.502	0.428,0.38,0.493	0.028
1929	FBgn0011642	Zyx	chr4	-	1059100	1059351	1059100	1059288	1059418	1059836	1929	73,58,67	9,9,8	77,46,51	8,9,7	98	49	0.921853	1	0.802,0.763,0.807	0.828,0.719,0.785	0.013
1930	FBgn0011642	Zyx	chr4	-	1060412	1060653	1060412	1060634	1060740	1060918	1930	15,5,14	14,19,19	15,19,3	13,9,7	68	49	0.200806	0.756511	0.436,0.159,0.347	0.454,0.603,0.236	-0.117
1931	FBgn0261573	CoRest	chrX	+	19528634	19528823	19528640	19528823	19523989	19524163	1931	4,5,5	0,0,0	2,2,0	0,0,1	55	49	1	1	1.0,1.0,1.0	1.0,1.0,0.0	0.333
1932	FBgn0025574	Pli	chr3R	-	23889056	23889191	23889056	23889119	23889693	23890052	1932	29,23,37	1,1,0	37,18,19	1,1,0	98	49	1	1	0.935,0.92,1.0	0.949,0.9,1.0	0.002
1933	FBgn0032006	Pvr	chr2L	-	8220979	8222114	8220979	8221967	8222225	8222376	1933	0,0,0	2,2,0	2,4,0	2,0,1	98	49	1	1	0.0,0.0,NA	0.333,1.0,0.0	-0.444
1934	FBgn0032006	Pvr	chr2L	-	8223222	8223449	8223222	8223344	8223824	8223984	1934	2,1,2	0,1,0	0,2,0	0,3,3	98	49	1	1	1.0,0.333,1.0	NA,0.25,0.0	0.653
1937	FBgn0263112	Mitf	chr4	+	1220259	1220688	1220316	1220688	1220075	1220195	1937	15,13,10	0,0,0	11,15,11	0,0,3	98	49	0.543996	1	1.0,1.0,1.0	1.0,1.0,0.647	0.118
1938	FBgn0035047	Pof	chr2R	+	24669523	24669847	24669527	24669847	24669396	24669474	1938	0,0,0	0,2,3	0,0,1	0,0,0	53	49	1	1	NA,0.0,0.0	NA,NA,1.0	-1
1943	FBgn0035944	CG5021	chr3L	+	8967565	8968114	8967580	8968114	8967281	8967516	1943	3,0,0	2,0,0	0,0,1	1,1,0	64	49	1	1	0.535,NA,NA	0.0,0.0,1.0	0.202
1947	FBgn0011206	bol	chr3L	-	9107618	9107710	9107618	9107695	9107955	9108073	1947	30,25,32	27,10,16	94,122,85	63,14,27	64	49	0.0699813	0.417584	0.46,0.657,0.605	0.533,0.87,0.707	-0.129
1950	FBgn0037094	CG7611	chr3L	+	21524692	21525716	21524721	21525716	21523185	21523229	1950	3,1,3	5,6,3	1,2,0	4,3,10	78	49	0.0307003	0.25881	0.274,0.095,0.386	0.136,0.295,0.0	0.108
1951	FBgn0037094	CG7611	chr3L	+	21524692	21525716	21524721	21525716	21523185	21523298	1951	3,1,3	1,2,2	1,2,0	0,1,1	78	49	0.136056	0.603293	0.653,0.239,0.485	1.0,0.557,0.0	-0.06
1952	FBgn0039234	Nct	chr3R	+	24854224	24854869	24854361	24854869	24853875	24854086	1952	8,11,7	3,6,4	10,20,13	6,1,0	98	49	0.0236013	0.220787	0.571,0.478,0.467	0.455,0.909,1.0	-0.283
1953	FBgn0259822	Ca-beta	chr2L	-	11163452	11163949	11163452	11163937	11165563	11165678	1953	0,2,4	0,0,0	6,4,6	0,0,1	61	49	1	1	NA,1.0,1.0	1.0,1.0,0.828	0.057
1955	FBgn0016081	fry	chr3L	-	9631833	9632173	9631833	9632170	9632232	9632599	1955	24,16,26	118,98,149	18,9,16	123,115,94	52	49	0.121046	0.571716	0.161,0.133,0.141	0.121,0.069,0.138	0.036
1956	FBgn0036030	CG6767	chr3L	-	9686364	9686475	9686364	9686463	9689264	9689448	1956	5,3,4	8,2,8	0,1,4	7,3,4	61	49	0.136615	0.603293	0.334,0.546,0.287	0.0,0.211,0.445	0.17
1957	FBgn0045823	vsg	chr3L	+	9715743	9717716	9715746	9717716	9714323	9714623	1957	56,52,44	53,47,68	64,24,45	57,47,50	52	49	0.704948	1	0.499,0.51,0.379	0.514,0.325,0.459	0.03
1958	FBgn0041702	CG15107	chr2R	-	18971308	18971775	18971308	18971763	18971828	18972186	1958	3,0,1	0,0,0	1,2,1	0,1,0	61	49	1	1	1.0,NA,1.0	1.0,0.616,1.0	0.128
1959	FBgn0021796	Tor	chr2L	+	13006349	13007086	13006352	13007086	13005430	13005997	1959	1,0,3	3,0,4	2,0,0	6,5,3	52	49	1	1	0.239,NA,0.414	0.239,0.0,0.0	0.247
1979	FBgn0027567	CG8108	chr3L	+	9865057	9865398	9865079	9865398	9864638	9864802	1979	211138285	25,17,27	219154125	23,29,15	71	49	0.306521	0.940241	0.853,0.849,0.879	0.868,0.786,0.852	0.025
1980	FBgn0003742	tra2	chr2R	-	14602503	14602905	14602503	14602876	14603160	14603289	1980	0,1,0	0,2,3	0,0,0	7,0,2	78	49	1	1	NA,0.239,0.0	0.0,NA,0.0	0.119
1981	FBgn0003742	tra2	chr2R	-	14603983	14604128	14603983	14604123	14604196	14604337	1981	1,2,0	0,1,0	4,0,2	5,0,1	54	49	1	1	1.0,0.645,NA	0.421,NA,0.645	0.289
1982	FBgn0003742	tra2	chr2R	-	14603983	14604138	14603983	14604123	14604196	14604337	1982	0,0,1	0,1,0	2,0,1	5,0,1	64	49	1	1	NA,0.0,1.0	0.234,NA,0.434	0.166
1983	FBgn0003742	tra2	chr2R	-	14603983	14604138	14603983	14604128	14604196	14604337	1983	0,0,1	1,2,0	0,0,0	2,0,1	59	49	1	1	0.0,0.0,1.0	0.0,NA,0.0	0.333
1984	FBgn0263395	hppy	chr2R	+	19223239	19224386	19224052	19224386	19218130	19218194	1984	87,68,57	0,0,0	70,84,65	2,0,8	98	49	0.000389833	0.0165793	1.0,1.0,1.0	0.946,1.0,0.802	0.084
1985	FBgn0263395	hppy	chr2R	+	19223239	19224386	19224052	19224386	19220743	19220782	1985	151113104	9,5,3	110,116,99	8,13,6	98	49	0.0580922	0.386393	0.893,0.919,0.945	0.873,0.817,0.892	0.058
1987	FBgn0038401	CG5916	chr3R	+	16147443	16147670	16147446	16147670	16147028	16147363	1987	0,1,5	0,0,0	2,3,0	0,0,1	52	49	1	1	NA,1.0,1.0	1.0,1.0,0.0	0.333
1990	FBgn0020440	Fak	chr2R	-	19431791	19432246	19431791	19432240	19432302	19432392	1990	21,18,8	2,1,0	14,21,22	0,0,0	55	49	0.346371	1	0.903,0.941,1.0	1.0,1.0,1.0	-0.052
1992	FBgn0036101	NijA	chr3L	-	10695023	10695415	10695023	10695367	10695628	10695704	1992	0,0,0	2,2,1	0,1,0	0,0,0	97	49	1	1	0.0,0.0,0.0	NA,1.0,NA	-1
1995	FBgn0283658	muc	chr2L	+	7428877	7429104	7428925	7429104	7428280	7428679	1995	20,10,18	1,0,0	6,19,12	0,0,2	97	49	1	1	0.91,1.0,1.0	1.0,1.0,0.752	0.053
1996	FBgn0036134	FoxK	chr3L	-	11114269	11115418	11114269	11115415	11115483	11115580	1996	21,9,22	1,0,0	10,14,11	0,0,0	52	49	1	1	0.952,1.0,1.0	1.0,1.0,1.0	-0.016
1997	FBgn0036134	FoxK	chr3L	-	11116140	11116361	11116140	11116358	11116427	11116525	1997	16,18,20	0,1,0	10,10,14	0,0,0	52	49	1	1	1.0,0.944,1.0	1.0,1.0,1.0	-0.019
1999	FBgn0052082	IRSp53	chr3L	+	11161471	11163984	11163554	11163984	11160780	11160932	1999	20,20,31	1,14,6	20,25,36	1,6,3	98	49	0.17208	0.691182	0.909,0.417,0.721	0.909,0.676,0.857	-0.132
2000	FBgn0052082	IRSp53	chr3L	+	11163383	11163984	11163554	11163984	11160780	11160932	2000	18,20,28	1,14,6	18,24,34	1,6,3	98	49	0.16622	0.674374	0.9,0.417,0.7	0.9,0.667,0.85	-0.133
2004	FBgn0085437	CG34408	chrX	+	10227348	10227957	10227402	10227957	10226971	10226989	2004	13,7,14	0,0,1	13,8,7	0,0,0	98	49	1	1	1.0,1.0,0.875	1.0,1.0,1.0	-0.042
2008	FBgn0053558	mim	chr2R	-	6927389	6928151	6927389	6928148	6928508	6928836	2008	12,19,7	4,6,1	8,24,17	3,7,11	52	49	0.282962	0.909745	0.739,0.749,0.868	0.715,0.764,0.593	0.095
2009	FBgn0053558	mim	chr2R	-	6927389	6928262	6927389	6928148	6928508	6928836	2009	98,69,54	4,6,1	50,25,33	3,7,11	98	49	0.00149796	0.0344769	0.925,0.852,0.964	0.893,0.641,0.6	0.202
2010	FBgn0053558	mim	chr2R	-	6927389	6928262	6927389	6928151	6928508	6928836	2010	94,62,54	8,12,7	45,25,31	3,24,15	98	49	0.0419259	0.308592	0.855,0.721,0.794	0.882,0.342,0.508	0.213
2011	FBgn0053558	mim	chr2R	-	6931062	6932697	6931062	6932643	6933123	6933927	2011	132,72,160	9,11,11	51,84,98	14,27,44	98	49	1.21093e-08	5.25166e-06	0.88,0.766,0.879	0.646,0.609,0.527	0.248
2012	FBgn0053558	mim	chr2R	-	6933123	6933927	6933123	6933441	6934065	6934180	2012	263252189	10,6,3	150150254	5,3,6	98	49	0.801673	1	0.929,0.955,0.969	0.937,0.962,0.955	0
2014	FBgn0085408	Shrm	chr2R	+	14315033	14315533	14315236	14315533	14308141	14308293	2014	549474652	157136135	259307281	78109110	98	49	0.0111022	0.138777	0.636,0.635,0.707	0.624,0.585,0.561	0.069
2015	FBgn0039688	Kul	chr3R	+	29726814	29727130	29726860	29727130	29725829	29725931	2015	59,48,70	181104156	74,34,38	105117106	95	49	0.717604	1	0.144,0.192,0.188	0.267,0.13,0.156	-0.01
2016	FBgn0085443	spri	chrX	-	10522802	10523564	10522802	10523561	10544385	10544592	2016	20,19,24	7,2,2	4,4,15	0,3,4	52	49	0.692796	1	0.729,0.9,0.919	1.0,0.557,0.779	0.071
2019	FBgn0052056	scramb1	chr3L	-	10221610	10222101	10221610	10222088	10222905	10223260	2019	1,3,3	0,0,0	6,0,4	1,0,0	62	49	1	1	1.0,1.0,1.0	0.826,NA,1.0	0.087
2020	FBgn0036205	CG14131	chr3L	+	11777305	11777505	11777308	11777505	11777072	11777249	2020	1,0,0	1,0,0	1,0,0	2,1,0	52	49	1	1	0.485,NA,NA	0.32,0.0,NA	0.325
2024	FBgn0040022	Set1	chr3L	+	25109300	25109604	25109309	25109604	25108996	25109238	2024	49,24,49	1,4,5	27,36,35	3,16,2	58	49	0.0530071	0.362809	0.976,0.835,0.892	0.884,0.655,0.937	0.076
2025	FBgn0036211	CG5946	chr3L	-	11817212	11817694	11817212	11817652	11818087	11818187	2025	10,13,6	10,4,5	4,5,5	1,0,3	91	49	0.0896162	0.478448	0.35,0.636,0.393	0.683,1.0,0.473	-0.259
2026	FBgn0026873	MED18	chrX	+	1866185	1866495	1866208	1866495	1865908	1866138	2026	1,0,0	0,1,2	0,0,0	1,1,0	72	49	1	1	1.0,0.0,0.0	0.0,0.0,NA	0.333
2029	FBgn0264087	Slob	chr2L	-	7642004	7644786	7642004	7644774	7644923	7646010	2029	20,14,20	39,23,30	45,40,29	65,47,45	61	49	0.318094	0.953608	0.292,0.328,0.349	0.357,0.406,0.341	-0.045
2030	FBgn0036240	CG6928	chr3L	+	12007493	12008051	12007615	12008051	12007220	12007400	2030	0,0,0	2,0,1	1,1,2	0,4,4	98	49	1	1	0.0,NA,0.0	1.0,0.111,0.2	-0.437
2031	FBgn0036249	CG11560	chr3L	+	12120642	12121185	12120654	12121185	12120018	12120588	2031	1,0,0	0,0,0	0,0,4	0,7,0	61	49	1	1	1.0,NA,NA	NA,0.0,1.0	0.5
2032	FBgn0003345	sd	chrX	+	15813600	15814295	15813735	15814295	15812326	15812438	2032	26,5,5	0,0,0	14,13,10	0,0,4	98	49	0.210536	0.770187	1.0,1.0,1.0	1.0,1.0,0.556	0.148
2033	FBgn0003345	sd	chrX	+	15813600	15814295	15813848	15814295	15812326	15812438	2033	23,12,12	1,0,0	11,13,7	1,2,0	98	49	0.770693	1	0.92,1.0,1.0	0.846,0.765,1.0	0.103
2034	FBgn0003345	sd	chrX	+	15813735	15814295	15813848	15814295	15812326	15812438	2034	14,11,12	1,0,0	8,11,8	1,2,0	98	49	0.923019	1	0.875,1.0,1.0	0.8,0.733,1.0	0.114
2036	FBgn0003345	sd	chrX	+	15813600	15814295	15813848	15814295	15812326	15812530	2036	20,12,12	0,1,0	9,13,5	0,0,0	98	49	1	1	1.0,0.857,1.0	1.0,1.0,1.0	-0.048
2037	FBgn0003345	sd	chrX	+	15813735	15814295	15813848	15814295	15812326	15812530	2037	14,11,12	0,1,0	8,11,4	0,0,0	98	49	1	1	1.0,0.846,1.0	1.0,1.0,1.0	-0.051
2038	FBgn0003345	sd	chrX	+	15823292	15823482	15823307	15823482	15823186	15823227	2038	21,20,13	26,25,19	18,13,17	14,12,10	64	49	0.0631457	0.401497	0.382,0.38,0.344	0.496,0.453,0.566	-0.136
2044	FBgn0036285	toe	chr3L	-	12422509	12423267	12422509	12423250	12423449	12423634	2044	0,1,2	1,0,0	1,1,1	1,0,0	66	49	1	1	0.0,1.0,1.0	0.426,1.0,1.0	-0.142
2045	FBgn0041775	tral	chr3L	+	12517415	12517957	12517427	12517957	12516558	12517059	2045	9,4,3	17,15,13	2,5,5	20,7,13	61	49	0.722962	1	0.298,0.176,0.156	0.074,0.365,0.236	-0.015
2046	FBgn0041775	tral	chr3L	+	12518729	12519070	12518732	12519070	12518437	12518667	2046	4,2,4	33,26,33	7,2,5	35,46,30	52	49	0.732333	1	0.103,0.068,0.103	0.159,0.039,0.136	-0.02
2047	FBgn0085387	shakB	chrX	-	20916834	20917473	20916834	20916951	20924977	20925092	2047	187,86,127	0,2,0	28,30,39	0,0,0	98	49	1	1	1.0,0.956,1.0	1.0,1.0,1.0	-0.015
2048	FBgn0020496	CtBP	chr3R	+	13024799	13025044	13024823	13025044	13021419	13021642	2048	4,6,6	4,12,4	4,5,4	8,11,9	73	49	0.264173	0.884643	0.402,0.251,0.502	0.251,0.234,0.23	0.147
2049	FBgn0014007	Ptp69D	chr3L	+	12738771	12739666	12738774	12739666	12738459	12738703	2049	0,0,0	3,1,2	5,2,4	6,4,2	52	49	2.09538e-08	6.07659e-06	0.0,0.0,0.0	0.44,0.32,0.653	-0.471
2050	FBgn0003721	Tm1	chr3R	+	15307589	15308779	15308030	15308779	15303152	15303222	2050	365366459	9,15,16	405320320	25,15,4	98	49	0.363518	1	0.953,0.924,0.935	0.89,0.914,0.976	0.011
2053	FBgn0032194	CG4901	chr2L	+	10211339	10212263	10211397	10212263	10211169	10211282	2053	0,1,1	0,0,0	0,0,0	1,0,0	98	49	1	1	NA,1.0,1.0	0.0,NA,NA	1
2054	FBgn0031066	COX6B	chrX	-	19740536	19741202	19740536	19741168	19744261	19744335	2054	41,35,28	3,4,5	16,14,24	2,6,5	83	49	0.136618	0.603293	0.89,0.838,0.768	0.825,0.579,0.739	0.118
2056	FBgn0039186	CG5746	chr3R	-	24347404	24348080	24347404	24348062	24348146	24348791	2056	20,13,10	3,6,4	21,7,4	0,4,1	67	49	0.156808	0.653365	0.83,0.613,0.646	1.0,0.561,0.745	-0.072
2057	FBgn0039186	CG5746	chr3R	-	24348146	24348563	24348146	24348560	24348661	24348791	2057	10,10,16	5,5,14	0,10,6	6,8,11	52	49	0.0411735	0.306162	0.653,0.653,0.519	0.0,0.541,0.339	0.315
2059	FBgn0261885	osa	chr3R	-	17695922	17696150	17695922	17696111	17696369	17696586	2059	19,22,15	16,10,8	24,23,24	10,5,12	88	49	0.176331	0.702418	0.398,0.551,0.511	0.572,0.719,0.527	-0.119
2060	FBgn0261885	osa	chr3R	-	17697664	17697916	17697664	17697913	17697980	17698162	2060	26,27,28	3,1,1	24,37,30	1,0,1	52	49	1	1	0.891,0.962,0.963	0.958,1.0,0.966	-0.036
2061	FBgn0266572	ebo	chrX	-	471018	471932	471018	471911	472125	472561	2061	0,2,5	8,6,2	1,1,1	9,2,8	70	49	0.0506738	0.357407	0.0,0.189,0.636	0.072,0.259,0.08	0.138
2062	FBgn0266572	ebo	chrX	-	473763	474218	473763	474200	474309	474506	2062	2,4,1	23,29,34	1,1,2	26,36,28	67	49	0.203371	0.757048	0.06,0.092,0.021	0.027,0.02,0.05	0.025
2063	FBgn0003660	Syb	chr2R	-	10250878	10251213	10250878	10251144	10251927	10251984	2063	2,1,11	1,2,4	1,7,6	0,0,0	98	49	4.01274e-07	6.46497e-05	0.5,0.2,0.579	1.0,1.0,1.0	-0.574
2068	FBgn0259700	CG42354	chrX	-	16093058	16095396	16093058	16095393	16095457	16095690	2068	2,2,1	7,15,8	2,11,2	23,19,18	52	49	0.262997	0.882745	0.212,0.112,0.105	0.076,0.353,0.095	-0.032
2069	FBgn0086708	stv	chr3L	+	13481032	13481135	13481035	13481135	13477540	13478482	2069	3,7,1	10,8,8	8,13,21	18,30,30	52	49	0.371035	1	0.22,0.452,0.105	0.295,0.29,0.397	-0.068
2070	FBgn0086708	stv	chr3L	+	13481032	13481135	13481035	13481135	13480443	13480602	2070	3,6,1	3,0,2	8,19,24	7,13,22	52	49	0.32179	0.962051	0.485,1.0,0.32	0.519,0.579,0.507	0.067
2072	FBgn0052137	CG32137	chr3L	+	13940669	13941475	13941290	13941475	13939249	13939458	2072	11,3,11	1,0,0	19,21,26	0,2,2	98	49	0.317338	0.953608	0.846,1.0,1.0	1.0,0.84,0.867	0.046
2073	FBgn0014037	Su(Tpl)	chr3L	-	19897317	19897413	19897317	19897408	19909246	19909410	2073	5,0,5	4,1,1	1,5,1	2,0,0	54	49	0.0247044	0.220888	0.531,0.0,0.819	0.312,1.0,1.0	-0.321
2075	FBgn0028360	Cdc7	chrX	+	6655549	6655772	6655552	6655772	6655059	6655480	2075	2,8,3	0,0,0	2,4,5	0,1,0	52	49	1	1	1.0,1.0,1.0	1.0,0.79,1.0	0.07
2076	FBgn0061515	endos	chr3L	-	14030806	14031057	14030806	14031002	14031388	14031706	2076	4,4,3	4,6,18	10,2,9	13,5,5	98	49	0.121945	0.573582	0.333,0.25,0.077	0.278,0.167,0.474	-0.086
2077	FBgn0061515	endos	chr3L	-	14030806	14031230	14030806	14031002	14031388	14031706	2077	7,10,6	4,6,18	12,4,13	13,5,5	98	49	0.51285	1	0.467,0.455,0.143	0.316,0.286,0.565	-0.034
2078	FBgn0061515	endos	chr3L	-	14030806	14031230	14030806	14031057	14031388	14031706	2078	8,8,6	0,0,1	12,6,8	3,0,0	98	49	0.506385	1	1.0,1.0,0.75	0.667,1.0,1.0	0.028
2079	FBgn0000212	brm	chr3L	-	15982122	15982211	15982122	15982199	15982267	15982568	2079	7,4,2	3,8,2	3,1,4	0,1,2	61	49	0.0304359	0.258082	0.652,0.287,0.445	1.0,0.445,0.616	-0.226
2080	FBgn0000212	brm	chr3L	-	15982267	15982568	15982267	15982563	15982802	15982869	2080	17,13,5	0,0,0	14,7,9	1,0,3	54	49	0.24488	0.845418	1.0,1.0,1.0	0.927,1.0,0.731	0.114
2081	FBgn0034474	Obp56g	chr2R	-	19783483	19783898	19783483	19783895	19783963	19784043	2081	0,4,0	3,0,1	0,7,0	1,3,0	52	49	1	1	0.0,1.0,0.0	0.0,0.687,NA	-0.01
2087	FBgn0027375	RecQ5	chr3L	-	14629740	14630444	14629740	14630192	14630519	14631818	2087	10,4,2	7,6,3	3,6,0	3,2,0	98	49	1	1	0.417,0.25,0.25	0.333,0.6,NA	-0.161
2088	FBgn0036319	Ent3	chr3L	+	12855187	12855433	12855190	12855433	12854451	12855013	2088	0,0,0	0,4,0	5,2,5	5,10,2	52	49	1	1	NA,0.0,NA	0.485,0.159,0.702	-0.449
2094	FBgn0085434	NaCP60E	chr2R	+	24892283	24892548	24892401	24892548	24891613	24891837	2094	7,1,6	0,1,3	1,9,7	0,0,0	98	49	0.0409546	0.306104	1.0,0.333,0.5	1.0,1.0,1.0	-0.389
2099	FBgn0030412	Tomosyn	chrX	+	12633912	12633957	12633917	12633957	12631604	12631813	2099	15,14,21	48,35,55	11,14,11	30,53,21	54	49	0.83834	1	0.221,0.266,0.257	0.25,0.193,0.322	-0.007
2101	FBgn0030876	CG6762	chrX	+	17857472	17857650	17857491	17857650	17857111	17857358	2101	0,0,0	1,1,0	3,2,4	0,0,0	68	49	1	1	0.0,0.0,NA	1.0,1.0,1.0	-1
2102	FBgn0036510	SCCRO	chr3L	+	15564015	15565272	15564261	15565272	15563607	15563729	2102	6,5,8	1,0,1	8,5,0	0,0,3	98	49	0.0903398	0.479827	0.75,1.0,0.8	1.0,1.0,0.0	0.183
2103	FBgn0025777	homer	chr2L	-	6722141	6722439	6722141	6722430	6722796	6722930	2103	3,3,3	11,9,8	4,1,1	9,3,5	58	49	0.836174	1	0.187,0.22,0.241	0.273,0.22,0.145	0.003
2104	FBgn0025777	homer	chr2L	-	6722141	6722439	6722141	6722430	6723192	6723359	2104	3,3,3	11,3,4	2,1,1	8,6,0	58	49	0.289886	0.925847	0.187,0.458,0.388	0.174,0.123,1.0	-0.088
2106	FBgn0039790	CG2246	chr3R	-	30593704	30593819	30593704	30593816	30594112	30594169	2106	8,10,7	4,10,6	9,6,11	5,1,2	52	49	0.0363467	0.281833	0.653,0.485,0.524	0.629,0.85,0.838	-0.218
2107	FBgn0039790	CG2246	chr3R	-	30593704	30593849	30593704	30593816	30594112	30594169	2107	127105101	4,10,6	127,106,94	5,1,2	82	49	0.0127967	0.153562	0.95,0.863,0.91	0.938,0.984,0.966	-0.055
2108	FBgn0039790	CG2246	chr3R	-	30593704	30593849	30593704	30593819	30594112	30594169	2108	119,95,94	0,0,0	118,101,83	0,1,0	79	49	1	1	1.0,1.0,1.0	1.0,0.984,1.0	0.005
2109	FBgn0039790	CG2246	chr3R	-	30593704	30593819	30593704	30593816	30594817	30594984	2109	8,10,7	0,0,0	9,5,11	1,1,7	52	49	6.20308e-06	0.000627443	1.0,1.0,1.0	0.895,0.825,0.597	0.228
2110	FBgn0039790	CG2246	chr3R	-	30593704	30593849	30593704	30593816	30594817	30594984	2110	113,91,88	0,0,0	109,83,80	1,1,7	82	49	0.00870622	0.122042	1.0,1.0,1.0	0.985,0.98,0.872	0.054
2112	FBgn0039790	CG2246	chr3R	-	30595389	30595626	30595389	30595621	30600123	30600323	2112	14,10,11	2,0,0	6,3,2	0,0,0	54	49	1	1	0.864,1.0,1.0	1.0,1.0,1.0	-0.045
2113	FBgn0039790	CG2246	chr3R	-	30595389	30595626	30595389	30595621	30601200	30601489	2113	290268313	7,1,10	284166163	7,6,0	54	49	0.988814	1	0.974,0.996,0.966	0.974,0.962,1.0	0
2114	FBgn0005536	Mbs	chr3L	+	16052754	16053560	16053004	16053560	16051958	16052150	2114	32,17,45	12,8,14	30,39,25	9,10,6	98	49	0.30602	0.940241	0.571,0.515,0.616	0.625,0.661,0.676	-0.087
2115	FBgn0005536	Mbs	chr3L	+	16052754	16053560	16053011	16053560	16051958	16052150	2115	32,20,45	3,0,0	31,41,29	3,2,1	98	49	0.0793235	0.456801	0.842,1.0,1.0	0.838,0.911,0.935	0.053
2117	FBgn0005536	Mbs	chr3L	+	16053004	16053560	16053011	16053560	16051958	16052150	2117	15,11,18	3,0,0	11,15,11	3,2,1	56	49	0.0524258	0.362809	0.814,1.0,1.0	0.762,0.868,0.906	0.093
2120	FBgn0005536	Mbs	chr3L	+	16052754	16053560	16053004	16053560	16051958	16052174	2120	30,17,41	6,8,7	25,39,25	7,3,11	98	49	0.907269	1	0.714,0.515,0.745	0.641,0.867,0.532	-0.022
2121	FBgn0005536	Mbs	chr3L	+	16052754	16053560	16053011	16053560	16051958	16052174	2121	30,20,41	2,0,1	26,41,29	0,0,0	98	49	0.534685	1	0.882,1.0,0.953	1.0,1.0,1.0	-0.055
2122	FBgn0005536	Mbs	chr3L	+	16053004	16053560	16053011	16053560	16051958	16052174	2122	9,11,11	2,0,1	9,8,16	0,0,0	56	49	0.86699	1	0.797,1.0,0.906	1.0,1.0,1.0	-0.099
2123	FBgn0005536	Mbs	chr3L	+	16063084	16063173	16063087	16063173	16062307	16062862	2123	8,5,11	33,24,43	7,6,9	38,41,27	52	49	0.665389	1	0.186,0.164,0.194	0.148,0.121,0.239	0.012
2124	FBgn0005536	Mbs	chr3L	+	16063298	16063737	16063542	16063737	16063087	16063173	2124	59,30,47	26,22,21	53,41,47	20,42,27	98	49	0.523186	1	0.532,0.405,0.528	0.57,0.328,0.465	0.034
2125	FBgn0005536	Mbs	chr3L	+	16064226	16064317	16064229	16064317	16063885	16063999	2125	55,41,41	0,0,0	45,51,69	0,2,0	52	49	1	1	1.0,1.0,1.0	1.0,0.96,1.0	0.013
2126	FBgn0263603	Zn72D	chr3L	-	16110482	16111914	16110482	16111881	16111997	16112098	2126	5,3,8	27,31,40	4,7,9	53,36,15	82	49	0.583777	1	0.1,0.055,0.107	0.043,0.104,0.264	-0.05
2130	FBgn0003495	spz	chr3R	-	27066098	27066480	27066098	27066453	27066607	27066665	2130	0,0,0	1,1,4	0,1,1	2,2,0	76	49	1	1	0.0,0.0,0.0	0.0,0.244,1.0	-0.415
2131	FBgn0003495	spz	chr3R	-	27066607	27066884	27066607	27066665	27067121	27067199	2131	0,1,6	1,0,0	4,0,1	4,4,0	98	49	0.000339434	0.0160765	0.0,1.0,1.0	0.333,0.0,1.0	0.222
2132	FBgn0003495	spz	chr3R	-	27066607	27066884	27066607	27066665	27069143	27070070	2132	0,1,6	1,0,1	4,0,1	0,0,1	98	49	1	1	0.0,1.0,0.75	1.0,NA,0.333	-0.083
2137	FBgn0036911	Fibp	chr3L	-	19816592	19816674	19816592	19816661	19816719	19816820	2137	2,5,0	8,9,11	2,0,4	9,9,6	62	49	0.923378	1	0.165,0.305,0.0	0.149,0.0,0.345	-0.008
2138	FBgn0027378	MRG15	chr3R	-	15276439	15277570	15276439	15277555	15277613	15277729	2138	3,0,0	4,6,9	0,0,1	10,16,6	64	49	0.537269	1	0.365,0.0,0.0	0.0,0.0,0.113	0.084
2139	FBgn0031395	CG10874	chr2L	-	2189913	2190646	2189913	2190643	2190706	2190784	2139	1,0,1	11,14,9	2,1,1	14,12,6	52	49	1	1	0.079,0.0,0.095	0.119,0.073,0.136	-0.051
2140	FBgn0031395	CG10874	chr2L	-	2190706	2191078	2190706	2190784	2191849	2192090	2140	22,10,13	5,2,1	19,14,18	2,4,2	98	49	0.860281	1	0.687,0.714,0.867	0.826,0.636,0.818	-0.004
2141	FBgn0011693	Pdh	chr3L	-	16353679	16354081	16353679	16354078	16354137	16354297	2141	79,100,88	14,8,11	53120129	4,12,8	52	49	0.115956	0.562709	0.842,0.922,0.883	0.926,0.904,0.938	-0.04
2143	FBgn0263131	CG43373	chr3L	-	16507333	16507845	16507333	16507467	16507904	16508065	2143	0,1,0	3,2,3	0,6,0	2,10,8	98	49	0.0295043	0.251654	0.0,0.2,0.0	0.0,0.231,0.0	-0.01
2145	FBgn0003415	skd	chr3L	-	21001342	21001926	21001342	21001875	21002016	21002197	2145	118,109,89	0,0,0	88,54,94	0,0,1	98	49	1	1	1.0,1.0,1.0	1.0,1.0,0.979	0.007
2146	FBgn0025390	Mur2B	chrX	-	1552610	1554563	1552610	1552736	1554667	1557593	2146	34,14,27	11,4,10	26,71,71	11,12,7	98	49	0.137981	0.603293	0.607,0.636,0.574	0.542,0.747,0.835	-0.102
2149	FBgn0250846	glob2	chr3R	-	6608333	6608541	6608333	6608502	6608593	6608914	2149	27,34,26	0,0,1	92104107	5,5,2	88	49	0.00352858	0.0700882	1.0,1.0,0.935	0.911,0.921,0.968	0.045
2150	FBgn0264962	Pcf11	chr2R	-	14865507	14865766	14865507	14865733	14867483	14868171	2150	29,21,16	0,0,2	18,19,26	0,0,2	82	49	1	1	1.0,1.0,0.827	1.0,1.0,0.886	-0.02
2151	FBgn0264962	Pcf11	chr2R	-	14865507	14866051	14865507	14865733	14867483	14868171	2151	149109126	0,0,2	163130116	0,0,2	98	49	1	1	1.0,1.0,0.969	1.0,1.0,0.967	0.001
2152	FBgn0264962	Pcf11	chr2R	-	14865507	14866075	14865507	14865733	14867483	14868171	2152	132,98,106	0,0,2	135105104	0,0,2	98	49	1	1	1.0,1.0,0.964	1.0,1.0,0.963	0
2155	FBgn0264962	Pcf11	chr2R	-	14865507	14866075	14865507	14866051	14867483	14868171	2155	33,30,32	21,15,21	45,39,38	36,31,17	73	49	0.612326	1	0.513,0.573,0.506	0.456,0.458,0.6	0.026
2160	FBgn0063485	Lasp	chr3L	-	16678807	16679869	16678807	16679473	16680811	16680947	2160	67,44,57	1,0,0	43,46,29	0,0,0	98	49	1	1	0.971,1.0,1.0	1.0,1.0,1.0	-0.01
2161	FBgn0063485	Lasp	chr3L	-	16678807	16679932	16678807	16679473	16680811	16680947	2161	67,44,57	1,0,0	45,46,32	0,0,0	98	49	1	1	0.971,1.0,1.0	1.0,1.0,1.0	-0.01
2162	FBgn0063485	Lasp	chr3L	-	16678807	16679932	16678807	16679869	16680811	16680947	2162	8,3,5	0,0,0	2,1,4	0,0,1	98	49	1	1	1.0,1.0,1.0	1.0,1.0,0.667	0.111
2164	FBgn0000414	Dab	chr3L	+	16718021	16721016	16718246	16721016	16716230	16716837	2164	79,55,53	0,1,0	53,29,53	0,1,1	98	49	1	1	1.0,0.965,1.0	1.0,0.935,0.964	0.022
2165	FBgn0000414	Dab	chr3L	+	16718021	16721016	16718246	16721016	16717606	16717840	2165	136,91,102	5,4,3	101,65,92	4,1,1	98	49	0.197632	0.751823	0.932,0.919,0.944	0.927,0.97,0.979	-0.027
2166	FBgn0264492	CkIIalpha	chr3L	+	23100219	23100357	23100244	23100357	23099639	23099723	2166	10,4,6	0,1,1	2,6,1	6,0,0	74	49	0.083195	0.465763	1.0,0.726,0.799	0.181,1.0,1.0	0.115
2170	FBgn0035283	CG12024	chr3L	+	1857464	1859047	1857512	1859047	1857164	1857403	2170	12,1,3	1,0,1	3,11,10	0,0,0	97	49	1	1	0.858,1.0,0.602	1.0,1.0,1.0	-0.18
2172	FBgn0261565	Lmpt	chr3L	+	16912128	16912329	16912139	16912329	16911265	16911591	2172	3,3,0	1,0,0	1,0,2	0,0,0	60	49	1	1	0.71,1.0,NA	1.0,NA,1.0	-0.145
2173	FBgn0261565	Lmpt	chr3L	+	16919466	16919702	16919470	16919702	16916254	16916424	2173	4,1,0	0,2,0	1,0,3	0,0,0	53	49	1	1	1.0,0.316,NA	1.0,NA,1.0	-0.342
2174	FBgn0020767	Spred	chr2R	-	14762918	14763074	14762918	14763008	14763830	14763999	2174	22,17,27	1,7,5	27,41,43	6,4,0	98	49	0.161207	0.665953	0.917,0.548,0.73	0.692,0.837,1.0	-0.111
2177	FBgn0259174	Nedd4	chr3L	+	17540687	17540838	17540690	17540838	17539566	17539727	2177	2,2,4	6,9,8	4,2,1	4,7,7	52	49	0.784981	1	0.239,0.173,0.32	0.485,0.212,0.119	-0.028
2178	FBgn0259174	Nedd4	chr3L	+	17540687	17540838	17540690	17540838	17539566	17539736	2178	13,9,12	191133177	16,14,7	193169128	52	49	0.690835	1	0.06,0.06,0.06	0.072,0.072,0.049	-0.004
2180	FBgn0259174	Nedd4	chr3L	+	17542550	17542812	17542589	17542812	17541675	17541966	2180	34,34,30	2,0,1	33,39,41	3,1,2	88	49	0.143547	0.61581	0.904,1.0,0.944	0.86,0.956,0.919	0.038
2181	FBgn0259174	Nedd4	chr3L	+	17542550	17542812	17542589	17542812	17542199	17542384	2181	34,35,30	0,6,2	34,43,46	3,7,1	88	49	0.698614	1	1.0,0.765,0.893	0.863,0.774,0.962	0.02
2185	FBgn0027356	Amph	chr2R	+	12610987	12612068	12611008	12612068	12610578	12610721	2185	3,1,0	4,0,2	2,1,1	0,7,7	70	49	0.780889	1	0.344,1.0,0.0	1.0,0.091,0.091	0.054
2186	FBgn0041111	lilli	chr2L	+	2889673	2890916	2890170	2890916	2885928	2886578	2186	206162216	1,0,0	71,110,49	2,2,0	98	49	0.389085	1	0.99,1.0,1.0	0.947,0.965,1.0	0.026
2187	FBgn0041111	lilli	chr2L	+	2889673	2890916	2890449	2890916	2885928	2886578	2187	295176354	0,2,0	105159128	0,1,0	98	49	1	1	1.0,0.978,1.0	1.0,0.988,1.0	-0.003
2188	FBgn0041111	lilli	chr2L	+	2890170	2890916	2890449	2890916	2885928	2886578	2188	248145296	0,2,0	82152105	0,1,0	98	49	1	1	1.0,0.973,1.0	1.0,0.987,1.0	-0.005
2189	FBgn0041111	lilli	chr2L	+	2890170	2890916	2890449	2890916	2888283	2888598	2189	247146296	1,0,0	80150105	0,0,0	98	49	1	1	0.992,1.0,1.0	1.0,1.0,1.0	-0.003
2195	FBgn0260012	pds5	chr2R	+	12028294	12028655	12028552	12028655	12027984	12028232	2195	19,7,8	12,6,7	20,11,16	8,7,7	98	49	0.202159	0.757048	0.442,0.368,0.364	0.556,0.44,0.533	-0.118
2197	FBgn0035227	Iml1	chr3L	-	1525641	1525703	1525641	1525700	1527189	1527381	2197	1,0,2	0,0,2	4,2,2	0,2,3	52	49	1	1	1.0,NA,0.485	1.0,0.485,0.386	0.119
2198	FBgn0036801	MYPT-75D	chr3L	+	18665697	18667177	18666015	18667177	18664323	18664820	2198	1,7,6	1,0,1	2,11,9	6,0,0	98	49	0.105807	0.534565	0.333,1.0,0.75	0.143,1.0,1.0	-0.02
2201	FBgn0036814	CG14073	chr3L	-	18819310	18819910	18819310	18819899	18820399	18820675	2201	2,1,3	0,0,0	0,0,0	0,4,0	60	49	1	1	1.0,1.0,1.0	NA,0.0,NA	1
2202	FBgn0010762	simj	chr3L	+	10687051	10687162	10687075	10687162	10685963	10686261	2202	6,4,7	4,4,3	8,6,4	3,0,9	73	49	0.577113	1	0.502,0.402,0.61	0.642,1.0,0.23	-0.119
2205	FBgn0034181	CG8963	chr2R	-	17019206	17019349	17019206	17019321	17019432	17019522	2205	3,2,3	0,0,3	4,0,0	1,1,0	77	49	1	1	1.0,1.0,0.389	0.718,0.0,NA	0.437
2207	FBgn0036890	CG9368	chr3L	+	19602655	19604120	19602670	19604120	19602041	19602060	2207	1,1,2	0,0,0	4,2,6	0,0,1	64	49	1	1	1.0,1.0,1.0	1.0,1.0,0.821	0.06
2210	FBgn0263993	CG43736	chrX	+	6876341	6878483	6877913	6878483	6872715	6872921	2210	25,19,12	5,3,3	28,34,43	2,2,5	98	49	0.0867325	0.471019	0.714,0.76,0.667	0.875,0.895,0.811	-0.147
2212	FBgn0264078	Flo2	chrX	+	14926735	14926874	14926765	14926874	14924225	14924413	2212	1,0,2	0,1,1	0,0,2	0,2,6	79	49	1	1	1.0,0.0,0.554	NA,0.0,0.171	0.432
2213	FBgn0264078	Flo2	chrX	+	14926735	14926874	14926765	14926874	14925645	14925684	2213	1,0,2	1,0,0	0,0,2	0,0,2	79	49	1	1	0.383,NA,1.0	NA,NA,0.383	0.308
2214	FBgn0261283	SREBP	chr3L	+	19794563	19794699	19794673	19794699	19793934	19794159	2214	6,14,14	0,0,0	22,13,16	2,0,0	98	49	1	1	1.0,1.0,1.0	0.846,1.0,1.0	0.051
2215	FBgn0261283	SREBP	chr3L	+	19794898	19796392	19794901	19796392	19793934	19794159	2215	4,0,1	34,30,33	5,0,5	82,62,54	52	49	0.549672	1	0.1,0.0,0.028	0.054,0.0,0.08	-0.002
2217	FBgn0003744	trc	chr3L	-	19832227	19832724	19832227	19832712	19832769	19832876	2217	1,1,0	8,5,8	0,1,0	10,9,7	61	49	1	1	0.091,0.138,0.0	0.0,0.082,0.0	0.049
2218	FBgn0036913	Usp32	chr3L	+	19879535	19879702	19879544	19879702	19878832	19879479	2218	33,29,34	1,0,0	47,24,21	0,0,0	58	49	1	1	0.965,1.0,1.0	1.0,1.0,1.0	-0.012
2222	FBgn0029895	CG14441	chrX	+	6699910	6700353	6700052	6700353	6699507	6699574	2222	37,21,37	0,3,3	9,21,12	2,4,0	98	49	0.241441	0.838533	1.0,0.778,0.86	0.692,0.724,1.0	0.074
2223	FBgn0035207	Herc4	chr3L	+	1316734	1317333	1316737	1317333	1316384	1316675	2223	3,6,4	21,20,19	3,6,7	19,29,37	52	49	0.825147	1	0.119,0.22,0.166	0.13,0.163,0.151	0.02
2224	FBgn0036958	CG17233	chr3L	-	20238737	20239547	20238737	20239544	20239862	20240532	2224	0,4,0	0,0,0	1,0,0	0,1,0	52	49	1	1	NA,1.0,NA	1.0,0.0,NA	0.5
2225	FBgn0036958	CG17233	chr3L	-	20238737	20239610	20238737	20239544	20239862	20240532	2225	24,14,15	0,0,0	18,15,12	0,1,0	98	49	1	1	1.0,1.0,1.0	1.0,0.882,1.0	0.039
2226	FBgn0036958	CG17233	chr3L	-	20238737	20239613	20238737	20239544	20239862	20240532	2226	19,18,17	0,0,0	18,11,11	0,1,0	98	49	1	1	1.0,1.0,1.0	1.0,0.846,1.0	0.051
2227	FBgn0036958	CG17233	chr3L	-	20238737	20239610	20238737	20239547	20239862	20240532	2227	24,12,15	0,2,0	17,15,12	0,0,0	98	49	1	1	1.0,0.75,1.0	1.0,1.0,1.0	-0.083
2228	FBgn0036958	CG17233	chr3L	-	20238737	20239613	20238737	20239547	20239862	20240532	2228	19,16,17	0,2,0	17,11,11	0,0,0	98	49	1	1	1.0,0.8,1.0	1.0,1.0,1.0	-0.067
2229	FBgn0036958	CG17233	chr3L	-	20238737	20239613	20238737	20239610	20239862	20240532	2229	3,5,3	8,1,1	0,1,2	0,5,3	52	49	1	1	0.261,0.825,0.739	NA,0.159,0.386	0.336
2232	FBgn0017429	CG5989	chr3L	-	8603264	8603855	8603264	8603849	8603905	8604149	2232	1,4,2	2,0,2	0,2,2	0,3,0	55	49	1	1	0.308,1.0,0.471	NA,0.373,1.0	-0.094
2233	FBgn0262519	Mi-2	chr3L	-	19888231	19888478	19888231	19888475	19888537	19888614	2233	0,3,0	18,16,18	0,1,0	26,18,13	52	49	0.779734	1	0.0,0.15,0.0	0.0,0.05,0.0	0.033
2234	FBgn0004875	enc	chr3L	+	3832601	3832758	3832616	3832758	3831720	3832543	2234	3,6,13	13,17,9	10,14,8	16,12,23	64	49	0.671164	1	0.15,0.213,0.525	0.324,0.472,0.21	-0.039
2235	FBgn0004875	enc	chr3L	+	3839605	3841232	3839632	3841232	3839423	3839523	2235	4,1,11	33,14,33	5,4,7	19,40,17	76	49	0.91711	1	0.072,0.044,0.177	0.145,0.061,0.21	-0.041
2238	FBgn0036980	RhoBTB	chr3L	+	20381546	20381721	20381567	20381721	20381021	20381292	2238	13,5,13	11,10,11	5,12,7	10,9,8	70	49	0.828184	1	0.453,0.259,0.453	0.259,0.483,0.38	0.014
2241	FBgn0259243	Pka-R1	chr3L	+	20833729	20833869	20833732	20833869	20833282	20833657	2241	43,33,34	19,19,28	24,31,38	15,30,32	52	49	0.210888	0.770187	0.681,0.621,0.534	0.601,0.493,0.528	0.071
2242	FBgn0085399	CG34370	chr2R	-	22037391	22037719	22037391	22037716	22039355	22039431	2242	0,0,1	0,2,5	1,0,1	1,0,2	52	49	1	1	NA,0.0,0.159	0.485,NA,0.32	-0.323
2245	FBgn0001991	Ca-alpha1D	chr2L	+	16177677	16177804	16177692	16177804	16177335	16177394	2245	342229342	1,0,1	559917814	0,2,2	64	49	1	1	0.996,1.0,0.996	1.0,0.997,0.997	-0.001
2246	FBgn0250819	CG33521	chr4	+	1190066	1190549	1190297	1190549	1189880	1190008	2246	4,6,0	0,0,0	56,42,40	0,1,0	98	49	1	1	1.0,1.0,NA	1.0,0.955,1.0	0.015
2247	FBgn0024150	Ac78C	chr3L	-	21147133	21147431	21147133	21147428	21147494	21147933	2247	1,0,0	1,0,1	4,4,5	0,0,0	52	49	1	1	0.485,NA,0.0	1.0,1.0,1.0	-0.758
2249	FBgn0037060	CG10508	chr3L	+	21212226	21212388	21212229	21212388	21212049	21212158	2249	1,0,0	0,0,0	1,9,4	2,4,1	52	49	1	1	1.0,NA,NA	0.32,0.68,0.79	0.403
2253	FBgn0261258	rgn	chr3L	+	21420440	21420689	21420464	21420689	21420250	21420362	2253	1,0,0	1,0,0	1,0,0	2,0,3	73	49	1	1	0.402,NA,NA	0.251,NA,0.0	0.277
2254	FBgn0037082	CG5664	chr3L	-	21438627	21439740	21438627	21439731	21439788	21440454	2254	1,0,0	0,0,0	0,2,1	2,2,4	58	49	1	1	1.0,NA,NA	0.0,0.458,0.174	0.789
2256	FBgn0267849	Syx7	chr3L	+	21446160	21446375	21446197	21446375	21445833	21446023	2256	2,0,1	13,5,16	2,3,0	15,10,9	86	49	0.502492	1	0.081,0.0,0.034	0.071,0.146,0.0	-0.034
2258	FBgn0261802	CG42748	chr2L	+	22158491	22159611	22158512	22159611	22156620	22156815	2258	2,2,3	35,28,42	1,2,3	36,43,72	70	49	0.40483	1	0.038,0.048,0.048	0.019,0.032,0.028	0.018
2259	FBgn0261802	CG42748	chr2L	+	22160189	22160339	22160207	22160339	22158512	22158721	2259	8,6,8	2,1,5	8,8,5	0,2,2	67	49	0.170417	0.686403	0.745,0.814,0.539	1.0,0.745,0.646	-0.098
2260	FBgn0015239	Hr78	chr3L	-	21496819	21496907	21496819	21496877	21497290	21497494	2260	9,9,11	1,0,0	32,13,23	1,0,0	79	49	1	1	0.848,1.0,1.0	0.952,1.0,1.0	-0.035
2261	FBgn0015239	Hr78	chr3L	-	21496819	21496922	21496819	21496877	21497290	21497494	2261	7,6,9	1,0,0	28,14,20	1,0,0	94	49	1	1	0.785,1.0,1.0	0.936,1.0,1.0	-0.05
2262	FBgn0015239	Hr78	chr3L	-	21496819	21496922	21496819	21496907	21497290	21497494	2262	2,1,2	4,4,4	3,5,3	7,4,6	64	49	0.29718	0.930695	0.277,0.161,0.277	0.247,0.489,0.277	-0.099
2263	FBgn0039406	RpL34a	chr3R	-	26058979	26059054	26058979	26059051	26059234	26059267	2263	2,1,1	2,3,2	7,0,2	4,2,1	52	49	0.408665	1	0.485,0.239,0.32	0.623,0.0,0.653	-0.077
2265	FBgn0037109	MED1	chr3L	-	21628324	21629913	21628324	21629908	21630932	21632839	2265	0,0,1	0,0,0	0,0,1	2,0,0	54	49	1	1	NA,NA,1.0	0.0,NA,1.0	0.5
2270	FBgn0037182	ArfGAP3	chr3L	-	22716055	22716205	22716055	22716202	22716297	22716414	2270	0,1,1	3,3,2	0,1,0	6,5,5	52	49	1	1	0.0,0.239,0.32	0.0,0.159,0.0	0.133
2271	FBgn0037182	ArfGAP3	chr3L	-	22716055	22716205	22716055	22716202	22716568	22716892	2271	0,0,1	0,0,0	0,1,0	0,0,2	52	49	1	1	NA,NA,1.0	NA,1.0,0.0	0.5
2272	FBgn0037182	ArfGAP3	chr3L	-	22716970	22717080	22716970	22717066	22717193	22717276	2272	2,5,1	1,0,0	3,4,1	0,0,0	63	49	1	1	0.609,1.0,1.0	1.0,1.0,1.0	-0.13
2276	FBgn0027339	jim	chr3L	-	22798798	22799202	22798798	22799190	22799250	22799448	2276	4,2,1	19,15,6	0,2,1	11,11,9	61	49	0.0599751	0.395701	0.145,0.097,0.118	0.0,0.127,0.082	0.05
2277	FBgn0036257	RhoGAP68F	chr3L	+	12141440	12141476	12141443	12141476	12141251	12141377	2277	12,6,16	2,0,0	13,11,13	1,1,2	52	49	0.0802603	0.456801	0.85,1.0,1.0	0.925,0.912,0.86	0.051
2280	FBgn0010348	Arf79F	chr3L	-	22869841	22870150	22869841	22870065	22871923	22872052	2280	45,35,40	0,0,2	63,55,55	1,0,0	98	49	1	1	1.0,1.0,0.909	0.969,1.0,1.0	-0.02
2281	FBgn0260008	UQCR-11	chr3L	+	25120877	25120985	25120893	25120985	25120748	25120818	2281	4,1,6	36,34,39	1,6,2	79,63,57	65	49	0.110674	0.551466	0.077,0.022,0.104	0.009,0.067,0.026	0.034
2282	FBgn0003256	rl	chr2R	+	1072250	1072439	1072267	1072439	1071974	1072045	2282	20,15,32	0,2,0	14,8,22	1,0,0	66	49	1	1	1.0,0.848,1.0	0.912,1.0,1.0	-0.021
2287	FBgn0010225	Gel	chr3R	+	4236552	4236804	4236581	4236804	4235216	4235324	2287	32,34,19	1,0,0	43,51,44	0,0,0	78	49	1	1	0.953,1.0,1.0	1.0,1.0,1.0	-0.016
2288	FBgn0261403	sxc	chr2R	+	5307413	5307652	5307472	5307652	5307287	5307352	2288	77,67,137	5,6,10	75,74,47	2,5,6	98	49	0.649757	1	0.885,0.848,0.873	0.949,0.881,0.797	-0.007
2290	FBgn0025693	ZnT41F	chr2R	-	5778200	5778713	5778200	5778627	5782298	5782858	2290	3,0,1	0,0,0	0,1,2	0,2,0	98	49	1	1	1.0,NA,1.0	NA,0.2,1.0	0.4
2294	FBgn0011286	RyR	chr2R	+	8874667	8874862	8874691	8874862	8873294	8874454	2294	0,1,1	0,0,0	2,0,4	2,0,2	73	49	1	1	NA,1.0,1.0	0.402,NA,0.573	0.512
2295	FBgn0011286	RyR	chr2R	+	8874667	8874862	8874709	8874862	8873294	8874454	2295	0,1,1	1,1,1	2,0,7	5,7,1	91	49	0.0252479	0.223228	0.0,0.35,0.35	0.177,0.0,0.79	-0.089
2296	FBgn0011286	RyR	chr2R	+	8874691	8874862	8874709	8874862	8873294	8874454	2296	0,0,0	1,1,1	2,0,5	5,7,1	67	49	0.00141999	0.0332095	0.0,0.0,0.0	0.226,0.0,0.785	-0.337
2297	FBgn0011286	RyR	chr2R	+	8879508	8879795	8879520	8879795	8879217	8879355	2297	1,2,4	0,0,0	4,6,17	2,0,0	61	49	1	1	1.0,1.0,1.0	0.616,1.0,1.0	0.128
2298	FBgn0011286	RyR	chr2R	+	8884190	8884325	8884214	8884325	8883621	8883922	2298	0,0,0	0,1,1	0,1,1	0,3,10	73	49	1	1	NA,0.0,0.0	NA,0.183,0.063	-0.123
2299	FBgn0000546	EcR	chr2R	-	6156157	6156414	6156157	6156368	6156929	6157129	2299	8,5,4	16,11,15	4,16,2	5,5,14	95	49	0.28149	0.907023	0.205,0.19,0.121	0.292,0.623,0.069	-0.156
2300	FBgn0038975	Nrx-1	chr3R	+	22469481	22471390	22469919	22471390	22468511	22468615	2300	68,62,59	0,0,3	53,51,57	0,0,0	98	49	1	1	1.0,1.0,0.908	1.0,1.0,1.0	-0.031
2301	FBgn0038975	Nrx-1	chr3R	+	22480774	22481126	22480795	22481126	22479529	22479765	2301	6,3,9	37,21,30	5,10,10	19,31,26	70	49	0.159186	0.659486	0.102,0.091,0.174	0.156,0.184,0.212	-0.062
2304	FBgn0021847	Ttc7	chr2R	-	6210727	6210855	6210727	6210825	6211595	6212144	2304	8,15,6	1,1,0	11,10,4	2,4,2	79	49	1	1	0.832,0.903,1.0	0.773,0.608,0.554	0.267
2306	FBgn0020620	RN-tre	chr2R	-	13985989	13986095	13985989	13986044	13988372	13988437	2306	13,13,10	2,0,0	36,8,11	0,1,0	98	49	1	1	0.765,1.0,1.0	1.0,0.8,1.0	-0.012
2308	FBgn0000662	fl(2)d	chr2R	-	13821765	13822175	13821765	13822125	13824283	13824553	2308	15,16,13	0,0,0	11,12,10	0,0,1	98	49	1	1	1.0,1.0,1.0	1.0,1.0,0.833	0.056
2310	FBgn0259483	Mob4	chr2R	-	6695113	6695843	6695113	6695831	6695891	6696265	2310	0,0,0	0,1,4	1,0,3	2,0,3	61	49	1	1	NA,0.0,0.0	0.287,NA,0.445	-0.366
2311	FBgn0265935	coro	chr2R	-	6863347	6863554	6863347	6863533	6864277	6864571	2311	0,0,0	4,0,0	3,3,3	6,0,2	70	49	1	1	0.0,NA,NA	0.259,1.0,0.512	-0.59
2315	FBgn0039214	puf	chr3R	-	24635269	24637224	24635269	24637197	24637297	24637635	2315	3,5,6	6,6,8	7,5,11	5,9,9	76	49	0.416719	1	0.244,0.35,0.326	0.474,0.264,0.441	-0.086
2316	FBgn0086683	Spf45	chr2L	-	23067144	23068144	23067144	23068101	23068199	23068386	2316	0,5,0	0,0,0	2,6,2	0,1,0	92	49	1	1	NA,1.0,NA	1.0,0.762,1.0	0.079
2317	FBgn0261703	gce	chrX	+	15305828	15306579	15306268	15306579	15299008	15299107	2317	25,7,30	0,0,0	5,16,5	0,1,0	98	49	1	1	1.0,1.0,1.0	1.0,0.889,1.0	0.037
2318	FBgn0261703	gce	chrX	+	15305828	15306579	15306268	15306579	15299008	15299583	2318	35,15,42	0,0,0	5,20,5	0,1,0	98	49	1	1	1.0,1.0,1.0	1.0,0.909,1.0	0.03
2319	FBgn0259246	brp	chr2R	+	9527436	9527682	9527445	9527682	9527287	9527377	2319	255220188	26,20,21	404378369	69,59,57	58	49	0.00420932	0.0744331	0.892,0.903,0.883	0.832,0.844,0.845	0.052
2325	FBgn0041707	7B2	chr3R	+	5376998	5377975	5377013	5377975	5376779	5376950	2325	2,3,4	52,31,39	10,4,0	38,24,25	64	49	0.108403	0.542013	0.029,0.069,0.073	0.168,0.113,0.0	-0.037
2326	FBgn0033762	ZnT49B	chr2R	+	12654110	12654252	12654125	12654252	12653181	12654058	2326	0,1,0	0,0,1	0,0,2	0,0,2	64	49	1	1	NA,1.0,0.0	NA,NA,0.434	0.066
2328	FBgn0085390	Dgk	chr2R	-	7845033	7845223	7845033	7845199	7845738	7845870	2328	1,0,1	1,2,0	2,0,0	3,0,2	73	49	1	1	0.402,0.0,1.0	0.309,NA,0.0	0.313
2332	FBgn0033265	coil	chr2R	-	8125266	8125473	8125266	8125470	8125532	8126869	2332	0,0,3	2,0,0	0,3,5	0,0,0	52	49	1	1	0.0,NA,1.0	NA,1.0,1.0	-0.5
2333	FBgn0263593	Lpin	chr2R	-	8140513	8140616	8140513	8140613	8140680	8141820	2333	64,46,31	85,72,78	94,63,68	121124132	52	49	0.960446	1	0.415,0.376,0.272	0.423,0.324,0.327	-0.004
2334	FBgn0004169	up	chrX	-	13599415	13599460	13599415	13599457	13600069	13600117	2334	0,0,2	2,5,3	0,3,2	5,2,3	52	49	0.0226576	0.214729	0.0,0.0,0.386	0.0,0.586,0.386	-0.195
2335	FBgn0053087	LRP1	chr2R	+	8225250	8226438	8225262	8226438	8225000	8225127	2335	0,1,0	0,0,0	0,1,0	1,2,2	61	49	1	1	NA,1.0,NA	0.0,0.287,0.0	0.904
2336	FBgn0261588	pdm3	chr2R	+	8394562	8394619	8394565	8394619	8393556	8393737	2336	0,0,0	2,1,4	0,0,2	1,1,0	52	49	0.324924	0.967432	0.0,0.0,0.0	0.0,0.0,1.0	-0.333
2337	FBgn0035638	Tektin-C	chr3L	-	5796129	5796374	5796129	5796310	5796427	5796543	2337	1,0,0	0,0,0	0,3,2	1,0,1	98	49	1	1	1.0,NA,NA	0.0,1.0,0.5	0.5
2338	FBgn0039110	RanBP3	chr3R	-	23750936	23752575	23750936	23752572	23752703	23752834	2338	13,13,3	0,0,1	9,12,2	0,0,0	52	49	1	1	1.0,1.0,0.739	1.0,1.0,1.0	-0.087
2341	FBgn0259228	C3G	chrX	-	6787095	6787266	6787095	6787248	6787350	6787520	2341	0,2,0	1,2,4	1,0,0	1,5,2	67	49	1	1	0.0,0.422,0.0	0.422,0.0,0.0	0
2342	FBgn0034267	CG4984	chr2R	+	17732323	17732579	17732344	17732579	17732197	17732275	2342	0,0,0	2,0,0	4,0,0	0,0,2	70	49	1	1	0.0,NA,NA	1.0,NA,0.0	-0.5
2344	FBgn0033313	Cirl	chr2R	+	8618518	8618729	8618530	8618729	8618233	8618461	2344	9,8,15	25,5,15	17,6,13	12,13,10	61	49	0.569353	1	0.224,0.562,0.445	0.532,0.27,0.511	-0.027
2346	FBgn0033339	Sec31	chr2R	+	8895950	8896053	8895953	8896053	8895531	8895644	2346	5,2,5	7,10,16	13,7,3	15,17,12	52	49	0.425489	1	0.402,0.159,0.227	0.45,0.28,0.191	-0.044
2347	FBgn0033339	Sec31	chr2R	+	8895950	8896053	8895953	8896053	8895786	8895843	2347	5,2,1	0,5,0	3,3,1	5,6,4	52	49	0.00877064	0.122042	1.0,0.274,1.0	0.361,0.32,0.191	0.467
2348	FBgn0261804	CG42750	chr2L	-	18209768	18210148	18209768	18210145	18210556	18211298	2348	1,1,1	0,0,1	2,3,1	0,1,3	52	49	0.0542681	0.369431	1.0,1.0,0.485	1.0,0.739,0.239	0.169
2350	FBgn0052521	CG32521	chrX	-	21207674	21209878	21207674	21209533	21211079	21211274	2350	108,81,68	0,0,1	80,73,89	0,2,2	98	49	0.395234	1	1.0,1.0,0.971	1.0,0.948,0.957	0.022
2351	FBgn0039900	Syt7	chr4	-	280324	280537	280324	280431	281723	281892	2351	76,41,124	0,0,0	48,65,35	0,0,1	98	49	1	1	1.0,1.0,1.0	1.0,1.0,0.946	0.018
2356	FBgn0025454	Cyp6g1	chr2R	+	12186391	12186902	12186404	12186902	12185666	12185825	2356	2,1,0	7,5,4	0,1,0	4,5,5	62	49	0.681514	1	0.184,0.136,0.0	0.0,0.136,0.0	0.061
2357	FBgn0015477	Rme-8	chr2R	-	9175732	9175934	9175732	9175931	9176090	9176235	2357	5,2,3	0,2,0	4,6,9	7,1,7	52	49	0.00134514	0.0330586	1.0,0.485,1.0	0.35,0.85,0.548	0.246
2358	FBgn0020621	Pkn	chr2R	-	9257409	9257679	9257409	9257673	9258839	9260144	2358	15,17,7	9,1,1	23,10,8	1,0,2	55	49	0.00529646	0.0863359	0.598,0.938,0.862	0.953,1.0,0.781	-0.112
2359	FBgn0020621	Pkn	chr2R	-	9257409	9258060	9257409	9257673	9258839	9260144	2359	102,108,88	9,1,1	151,65,85	1,0,2	98	49	0.00504785	0.0841309	0.85,0.982,0.978	0.987,1.0,0.955	-0.044
2360	FBgn0020621	Pkn	chr2R	-	9257409	9258060	9257409	9257679	9258839	9260144	2360	92,96,85	2,2,1	133,58,79	3,1,0	98	49	0.626996	1	0.958,0.96,0.977	0.957,0.967,1.0	-0.01
2374	FBgn0265991	Zasp52	chr2R	-	15774427	15775507	15774427	15774757	15777177	15777286	2374	356321372	11,4,11	200228198	10,4,4	98	49	0.793426	1	0.942,0.976,0.944	0.909,0.966,0.961	0.009
2375	FBgn0033413	prel	chr2R	+	9424328	9424460	9424331	9424460	9424086	9424266	2375	1,1,4	1,2,0	3,0,0	0,1,1	52	49	0.151174	0.637216	0.485,0.32,1.0	1.0,0.0,0.0	0.268
2377	FBgn0004360	Wnt2	chr2R	+	9501370	9501588	9501375	9501588	9494165	9495253	2377	0,1,0	0,0,0	0,0,0	0,1,0	54	49	1	1	NA,1.0,NA	NA,0.0,NA	1
2378	FBgn0262737	mub	chr3L	+	21915101	21915195	21915113	21915195	21914892	21915009	2378	183159164	66,51,80	186164117	95,92,110	61	49	0.00443593	0.0765725	0.69,0.715,0.622	0.611,0.589,0.461	0.122
2379	FBgn0262737	mub	chr3L	+	21921041	21921327	21921053	21921327	21920902	21920987	2379	80,69,52	11,0,0	44,61,54	2,2,4	61	49	0.653802	1	0.854,1.0,1.0	0.946,0.961,0.916	0.01
2380	FBgn0262737	mub	chr3L	+	21921041	21921327	21921056	21921327	21920902	21920987	2380	81,70,56	20,20,7	44,62,55	8,4,9	64	49	0.0570735	0.381367	0.756,0.728,0.86	0.808,0.922,0.824	-0.07
2381	FBgn0262737	mub	chr3L	+	21921041	21921327	21921092	21921327	21920902	21920987	2381	131,98,83	4,1,2	73,90,89	4,2,3	98	49	0.339223	0.995696	0.942,0.98,0.954	0.901,0.957,0.937	0.027
2382	FBgn0262737	mub	chr3L	+	21921053	21921327	21921056	21921327	21920902	21920987	2382	12,1,4	20,20,7	2,3,5	8,4,9	52	49	0.667036	1	0.361,0.045,0.35	0.191,0.414,0.344	-0.064
2383	FBgn0262737	mub	chr3L	+	21921053	21921327	21921092	21921327	21920902	21920987	2383	62,29,31	4,1,2	31,31,39	4,2,3	88	49	0.367337	1	0.896,0.942,0.896	0.812,0.896,0.879	0.049
2384	FBgn0262737	mub	chr3L	+	21921056	21921327	21921092	21921327	21920902	21920987	2384	70,48,34	4,1,2	37,32,43	4,2,3	85	49	0.271034	0.893179	0.91,0.965,0.907	0.842,0.902,0.892	0.049
2385	FBgn0262737	mub	chr3L	+	21922578	21932702	21925179	21932702	21921053	21921327	2385	50,58,72	209148175	66,67,58	227190161	98	49	0.882908	1	0.107,0.164,0.171	0.127,0.15,0.153	0.004
2387	FBgn0033464	CG1441	chr2R	-	9900975	9901154	9900975	9901151	9903164	9903287	2387	1,0,0	0,3,0	2,0,4	0,2,0	52	49	1	1	1.0,0.0,NA	1.0,0.0,1.0	-0.167
2388	FBgn0011656	Mef2	chr2R	-	9916117	9916912	9916117	9916891	9917937	9918353	2388	10,11,19	1,3,0	7,5,5	0,1,0	70	49	0.232574	0.821571	0.875,0.72,1.0	1.0,0.778,1.0	-0.061
2389	FBgn0011656	Mef2	chr2R	-	9918468	9918641	9918468	9918632	9918711	9918848	2389	34,40,24	1,0,1	17,17,19	0,0,0	58	49	1	1	0.966,1.0,0.953	1.0,1.0,1.0	-0.027
2391	FBgn0022382	Pka-R2	chr2R	-	10024050	10024359	10024050	10024202	10025849	10026042	2391	95,50,116	26,26,41	78,150,89	20,11,9	98	49	0.000222369	0.0115155	0.646,0.49,0.586	0.661,0.872,0.832	-0.214
2392	FBgn0033474	CG1407	chr2R	-	10031283	10031446	10031283	10031419	10031579	10031826	2392	1,4,0	0,3,4	5,5,4	1,1,1	76	49	0.0268557	0.232111	1.0,0.462,0.0	0.763,0.763,0.721	-0.262
2393	FBgn0033474	CG1407	chr2R	-	10031283	10031446	10031283	10031419	10031588	10031826	2393	2,5,2	2,6,6	4,4,3	5,6,1	76	49	0.491562	1	0.392,0.35,0.177	0.34,0.301,0.659	-0.127
2395	FBgn0000448	Hr3	chr2R	-	10209100	10209270	10209100	10209264	10209439	10209608	2395	34,18,21	3,9,5	16,22,11	13,8,4	55	49	0.0723577	0.426499	0.91,0.641,0.789	0.523,0.71,0.71	0.132
2396	FBgn0261698	SLO2	chr2R	-	10329043	10329229	10329043	10329220	10329301	10329413	2396	2,2,5	0,0,0	2,15,15	0,2,1	58	49	0.479547	1	1.0,1.0,1.0	1.0,0.864,0.927	0.07
2398	FBgn0050020	CG30020	chr2R	+	10891407	10892317	10891410	10892317	10890986	10891259	2398	5,3,10	1,0,0	9,4,4	0,0,0	52	49	1	1	0.825,1.0,1.0	1.0,1.0,1.0	-0.058
2401	FBgn0263102	psq	chr2R	+	10569806	10570142	10570073	10570142	10569221	10569378	2401	335298413	0,1,1	243217209	0,0,0	98	49	1	1	1.0,0.993,0.995	1.0,1.0,1.0	-0.004
2402	FBgn0263102	psq	chr2R	+	10612979	10613375	10612985	10613375	10612736	10612931	2402	10,11,9	25,16,15	6,7,5	6,9,14	55	49	0.771857	1	0.263,0.38,0.348	0.471,0.409,0.241	-0.043
2403	FBgn0037448	CG15186	chr3R	+	6478759	6479384	6478762	6479384	6478310	6478685	2403	2,1,1	1,4,0	1,5,2	2,3,0	52	49	0.761767	1	0.653,0.191,1.0	0.32,0.611,1.0	-0.029
2404	FBgn0037448	CG15186	chr3R	+	6484689	6484773	6484704	6484773	6478762	6479384	2404	11,12,21	0,0,1	19,14,10	2,0,0	64	49	1	1	1.0,1.0,0.941	0.879,1.0,1.0	0.021
2405	FBgn0037448	CG15186	chr3R	+	6484689	6484773	6484736	6484773	6478762	6479384	2405	26,29,40	4,3,6	27,24,21	12,7,8	96	49	0.00410477	0.0742921	0.768,0.831,0.773	0.535,0.636,0.573	0.209
2406	FBgn0037448	CG15186	chr3R	+	6484704	6484773	6484736	6484773	6478762	6479384	2406	15,17,20	4,3,6	10,10,11	12,7,8	81	49	0.00140453	0.0332095	0.694,0.774,0.668	0.335,0.464,0.454	0.294
2410	FBgn0050021	metro	chr2R	-	11227662	11227956	11227662	11227839	11228115	11228437	2410	4,3,5	8,11,4	6,5,4	13,12,8	98	49	0.782291	1	0.2,0.12,0.385	0.187,0.172,0.2	0.049
2411	FBgn0263077	CG43340	chr2R	+	7638052	7638372	7638119	7638372	7636894	7637193	2411	1,1,1	1,0,0	0,0,1	0,0,1	98	49	1	1	0.333,1.0,1.0	NA,NA,0.333	0.445
2412	FBgn0263077	CG43340	chr2R	+	7640831	7647677	7647305	7647677	7640116	7640617	2412	722690633	30,25,33	500505515	62,78,51	98	49	1.64968e-12	2.39204e-09	0.923,0.932,0.906	0.801,0.764,0.835	0.12
2417	FBgn0025865	Cortactin	chr3R	-	21063897	21064111	21063897	21064108	21064294	21064363	2417	1,0,0	8,9,4	0,0,2	5,8,5	52	49	1	1	0.105,0.0,0.0	0.0,0.0,0.274	-0.056
2418	FBgn0030648	CG6340	chrX	+	15483181	15483420	15483198	15483420	15482373	15482537	2418	14,8,15	23,7,18	8,6,8	6,10,10	66	49	0.886838	1	0.311,0.459,0.382	0.497,0.308,0.373	-0.009
2419	FBgn0034638	CG10433	chr2R	-	21605675	21606360	21605675	21606193	21606467	21606617	2419	29,30,25	1,3,4	25,34,62	2,5,8	98	49	0.391023	1	0.935,0.833,0.758	0.862,0.773,0.795	0.032
2420	FBgn0001105	Gbeta13F	chrX	+	15860988	15861492	15861223	15861492	15860114	15860250	2420	47,25,85	0,0,0	34,19,16	0,0,2	98	49	1	1	1.0,1.0,1.0	1.0,1.0,0.8	0.067
2421	FBgn0001105	Gbeta13F	chrX	+	15860988	15861492	15861235	15861492	15860114	15860250	2421	50,27,85	0,0,0	33,19,15	0,0,1	98	49	1	1	1.0,1.0,1.0	1.0,1.0,0.882	0.039
2422	FBgn0001105	Gbeta13F	chrX	+	15861223	15861492	15861235	15861492	15860114	15860250	2422	3,3,5	0,0,0	0,1,3	0,0,1	61	49	1	1	1.0,1.0,1.0	NA,1.0,0.707	0.147
2425	FBgn0010482	l(2)01289	chr2R	-	6726836	6728373	6726836	6728320	6728590	6729073	2425	0,0,2	0,0,0	1,0,0	0,1,0	98	49	1	1	NA,NA,1.0	1.0,0.0,NA	0.5
2426	FBgn0020493	Dad	chr3R	+	17055035	17055174	17055051	17055174	17054006	17054362	2426	4,8,12	29,19,36	12,10,10	12,15,20	65	49	0.0131741	0.156577	0.094,0.241,0.201	0.43,0.334,0.274	-0.167
2428	FBgn0033669	PI31	chr2R	-	11968283	11968512	11968283	11968479	11968739	11968850	2428	4,1,0	10,0,11	3,0,1	11,12,9	82	49	0.603271	1	0.193,1.0,0.0	0.14,0.0,0.062	0.33
2429	FBgn0032889	CG9331	chr2L	+	20825470	20826087	20825658	20826087	20824433	20824493	2429	1,0,1	0,0,0	2,1,0	1,0,0	98	49	1	1	1.0,NA,1.0	0.5,1.0,NA	0.25
2430	FBgn0032889	CG9331	chr2L	+	20825470	20826087	20825667	20826087	20824433	20824493	2430	2,0,1	0,1,2	1,1,0	0,1,0	98	49	1	1	1.0,0.0,0.2	1.0,0.333,NA	-0.267
2431	FBgn0032889	CG9331	chr2L	+	20825658	20826087	20825667	20826087	20824433	20824493	2431	1,0,0	0,1,2	1,0,0	0,1,0	58	49	1	1	1.0,0.0,0.0	1.0,0.0,NA	-0.167
2433	FBgn0027504	CG8878	chr2R	-	12149589	12150139	12149589	12150136	12150910	12151057	2433	9,1,4	20,5,22	1,2,7	7,9,8	52	49	0.767969	1	0.298,0.159,0.146	0.119,0.173,0.452	-0.047
2438	FBgn0030847	CG12991	chrX	+	17597385	17597926	17597397	17597926	17596809	17597320	2438	5,13,8	2,0,0	5,7,13	0,0,2	61	49	1	1	0.668,1.0,1.0	1.0,1.0,0.839	-0.057
2439	FBgn0030847	CG12991	chrX	+	17598246	17599314	17598267	17599314	17598010	17598184	2439	4,3,5	7,4,6	2,1,2	5,0,4	70	49	0.520254	1	0.286,0.344,0.368	0.219,1.0,0.259	-0.16
2441	FBgn0011592	fra	chr2R	+	12558417	12559078	12558444	12559078	12556572	12557775	2441	8,7,1	4,5,4	1,4,1	3,5,3	76	49	0.153126	0.642192	0.563,0.474,0.139	0.177,0.34,0.177	0.161
2442	FBgn0011592	fra	chr2R	+	12558417	12559078	12558870	12559078	12556572	12557775	2442	7,10,8	4,0,0	9,5,3	0,1,2	98	49	0.829098	1	0.467,1.0,1.0	1.0,0.714,0.429	0.108
2443	FBgn0011592	fra	chr2R	+	12558444	12559078	12558870	12559078	12556572	12557775	2443	9,14,12	4,0,0	12,9,6	0,1,2	98	49	0.64882	1	0.529,1.0,1.0	1.0,0.818,0.6	0.037
2450	FBgn0022764	Sin3A	chr2R	-	12580115	12580630	12580115	12580612	12581201	12581577	2450	35,36,40	72,62,81	26,42,41	80,70,86	67	49	0.550949	1	0.262,0.298,0.265	0.192,0.305,0.259	0.023
2451	FBgn0022764	Sin3A	chr2R	-	12581638	12581951	12581638	12581939	12582288	12583829	2451	7,9,10	31,17,31	11,22,24	26,28,30	61	49	0.0205746	0.198888	0.154,0.298,0.206	0.254,0.387,0.391	-0.125
2454	FBgn0033777	CG17574	chr2R	-	12849960	12850041	12849960	12850038	12850098	12850228	2454	0,0,0	4,5,2	1,0,0	3,2,5	52	49	1	1	0.0,0.0,0.0	0.239,0.0,0.0	-0.08
2461	FBgn0027079	ValRS	chr2R	+	13198960	13199184	13198973	13199184	13198849	13198919	2461	0,0,0	1,0,0	2,2,1	2,4,2	62	49	1	1	0.0,NA,NA	0.441,0.283,0.283	-0.336
2464	FBgn0026313	X11L	chrX	+	17601981	17602095	17601984	17602095	17601379	17601919	2464	9,5,13	10,6,11	21,17,13	3,7,11	52	49	0.0333831	0.265964	0.459,0.44,0.527	0.868,0.696,0.527	-0.222
2465	FBgn0026313	X11L	chrX	+	17603695	17603835	17603713	17603835	17603155	17603471	2465	6,3,3	4,3,2	6,3,3	4,3,1	67	49	0.80296	1	0.523,0.422,0.523	0.523,0.422,0.687	-0.055
2468	FBgn0052843	Dh31-R	chr2R	-	13267797	13269108	13267797	13269093	13269391	13269520	2468	0,0,0	0,2,0	0,0,2	0,0,0	64	49	1	1	NA,0.0,NA	NA,NA,1.0	-1
2469	FBgn0259221	ATP8A	chr2R	-	13416574	13416947	13416574	13416606	13418986	13419085	2469	54,28,58	0,0,1	51,34,20	3,4,4	98	49	1.0359e-05	0.000751027	1.0,1.0,0.967	0.895,0.81,0.714	0.183
2470	FBgn0259221	ATP8A	chr2R	-	13425512	13426239	13425512	13426038	13429788	13429895	2470	43,27,41	0,0,1	45,42,33	0,0,0	98	49	1	1	1.0,1.0,0.953	1.0,1.0,1.0	-0.016
2472	FBgn0036374	Spt20	chr3L	+	13508875	13509334	13509049	13509334	13506934	13508545	2472	23,5,16	3,0,0	9,12,11	2,0,0	98	49	0.595221	1	0.793,1.0,1.0	0.692,1.0,1.0	0.034
2474	FBgn0033897	Rcd1	chr2R	-	14149233	14149953	14149233	14149818	14150225	14150454	2474	2,3,0	19,8,6	0,0,0	6,4,3	98	49	0.208372	0.766877	0.05,0.158,0.0	0.0,0.0,0.0	0.069
2475	FBgn0000289	cg	chr2R	+	14177839	14178021	14177860	14178021	14176611	14176691	2475	7,6,7	2,3,0	6,7,5	0,1,1	70	49	0.0186975	0.192693	0.71,0.583,1.0	1.0,0.831,0.778	-0.105
2476	FBgn0000289	cg	chr2R	+	14177839	14178021	14177884	14178021	14176611	14176691	2476	20,24,15	20,21,25	9,16,21	15,7,16	94	49	0.431343	1	0.343,0.373,0.238	0.238,0.544,0.406	-0.078
2477	FBgn0000289	cg	chr2R	+	14177860	14178021	14177884	14178021	14176611	14176691	2477	15,21,8	20,21,25	3,10,17	15,7,16	73	49	0.831265	1	0.335,0.402,0.177	0.118,0.49,0.416	-0.037
2478	FBgn0000289	cg	chr2R	+	14177824	14178021	14177839	14178021	14177174	14177477	2478	0,4,5	1,0,0	6,9,9	0,0,1	64	49	1	1	0.0,1.0,1.0	1.0,1.0,0.873	-0.291
2480	FBgn0000289	cg	chr2R	+	14177824	14178021	14177884	14178021	14177174	14177477	2480	20,28,20	4,3,2	15,25,30	2,7,6	98	49	0.242431	0.838963	0.714,0.824,0.833	0.789,0.641,0.714	0.076
2482	FBgn0000289	cg	chr2R	+	14177839	14178021	14177884	14178021	14177174	14177477	2482	21,24,15	4,3,2	9,16,22	2,7,6	94	49	0.0853317	0.47046	0.732,0.807,0.796	0.701,0.544,0.657	0.144
2483	FBgn0000289	cg	chr2R	+	14177860	14178021	14177884	14178021	14177174	14177477	2483	13,18,8	4,3,2	3,9,16	2,7,6	73	49	0.0676303	0.409554	0.686,0.801,0.729	0.502,0.463,0.642	0.203
2484	FBgn0000289	cg	chr2R	+	14179108	14179254	14179111	14179254	14178893	14179041	2484	27,20,21	12,17,24	15,14,10	19,14,15	52	49	0.149195	0.63071	0.68,0.526,0.452	0.427,0.485,0.386	0.12
2485	FBgn0263397	Ih	chr2R	+	14292228	14292381	14292243	14292381	14292045	14292182	2485	15,13,3	1,7,5	1,15,5	7,4,3	64	49	0.352301	1	0.92,0.587,0.315	0.099,0.742,0.561	0.14
2486	FBgn0033929	Tfb1	chr2R	+	14363244	14363513	14363251	14363513	14363047	14363078	2486	0,2,2	0,0,2	4,1,0	0,0,1	56	49	1	1	NA,1.0,0.467	1.0,1.0,0.0	0.067
2491	FBgn0261854	aPKC	chr2R	-	14951634	14952589	14951634	14952568	14953086	14953655	2491	6,14,12	8,16,10	8,6,11	10,5,4	70	49	0.425007	1	0.344,0.38,0.457	0.359,0.457,0.658	-0.098
2493	FBgn0262733	Src64B	chr3L	-	4625209	4625393	4625209	4625328	4625936	4626132	2493	7,2,4	0,0,1	6,6,2	0,1,0	98	49	1	1	1.0,1.0,0.667	1.0,0.75,1.0	-0.028
2495	FBgn0015371	chn	chr2R	+	15140377	15140677	15140470	15140677	15139078	15140095	2495	23,20,15	13,12,17	26,17,20	17,10,9	98	49	0.441795	1	0.469,0.455,0.306	0.433,0.459,0.526	-0.063
2497	FBgn0015371	chn	chr2R	+	15140973	15141300	15140982	15141300	15140470	15140677	2497	2,3,3	2,0,2	2,2,1	0,1,0	58	49	0.0389972	0.296052	0.458,1.0,0.559	1.0,0.628,1.0	-0.204

## Sheet: A5SS
ID	GeneID	geneSymbol	chr	strand	longExonStart_0base	longExonEnd	shortES	shortEE	flankingES	flankingEE	ID	IJC_SAMPLE_1	SJC_SAMPLE_1	IJC_SAMPLE_2	SJC_SAMPLE_2	IncFormLen	SkipFormLen	PValue	FDR	IncLevel1	IncLevel2	IncLevelDifference
0	FBgn0039924	PIP4K	chr4	-	1196707	1196848	1196757	1196848	1195841	1196091	0	2,1,5	5,0,1	8,4,2	6,5,0	98	49	0.903754	1	0.167,1.0,0.714	0.4,0.286,1.0	0.065
1	FBgn0039924	PIP4K	chr4	-	1196707	1196848	1196757	1196848	1196319	1196477	1	22,7,28	32,21,76	19,24,18	16,24,26	98	49	0.00723521	0.0933093	0.256,0.143,0.156	0.373,0.333,0.257	-0.136
2	FBgn0025741	PlexA	chr4	-	1026769	1027101	1026962	1027101	1022241	1023680	2	32,17,28	31,21,26	18,29,20	28,34,25	98	49	0.299447	0.963796	0.34,0.288,0.35	0.243,0.299,0.286	0.05
3	FBgn0019650	toy	chr4	+	1004157	1004412	1004157	1004373	1004469	1004618	3	110,94,116	1,1,1	98,103,73	1,1,3	88	49	0.735006	1	0.984,0.981,0.985	0.982,0.983,0.931	0.018
4	FBgn0025726	unc-13	chr4	-	898392	903282	902825	903282	885759	885891	4	905687860	2,3,1	494623578	1,2,3	98	49	1	1	0.996,0.991,0.998	0.996,0.994,0.99	0.002
5	FBgn0051992	gw	chr4	-	659559	659983	659877	659983	657901	658508	5	97,87,120	2,6,5	63,109,58	2,1,0	98	49	0.00390398	0.0572584	0.96,0.879,0.923	0.94,0.982,1.0	-0.053
6	FBgn0051992	gw	chr4	-	659559	659983	659920	659983	657901	658508	6	86,72,91	2,2,2	50,82,41	2,7,2	98	49	0.0400729	0.299581	0.956,0.947,0.958	0.926,0.854,0.911	0.057
7	FBgn0051992	gw	chr4	-	659877	659983	659920	659983	657901	658508	7	13,13,12	2,2,2	4,3,1	2,7,2	92	49	0.000233291	0.00954421	0.776,0.776,0.762	0.516,0.186,0.21	0.467
9	FBgn0051998	CG31998	chr4	-	205658	205945	205740	205945	204639	204792	9	26,16,29	28,16,43	11,22,9	18,8,10	98	49	0.43168	1	0.317,0.333,0.252	0.234,0.579,0.31	-0.074
10	FBgn0039890	ABCD	chr4	-	193544	193829	193672	193829	188577	189248	10	29,19,30	8,6,2	13,10,3	10,4,10	98	49	0.00238163	0.0426112	0.644,0.613,0.882	0.394,0.556,0.13	0.353
11	FBgn0039890	ABCD	chr4	-	193544	193829	193672	193829	189997	190061	11	24,17,28	4,0,4	10,10,3	4,5,5	98	49	0.00115673	0.027731	0.75,1.0,0.778	0.556,0.5,0.231	0.414
12	FBgn0039890	ABCD	chr4	-	193544	193829	193672	193829	191308	191386	12	25,17,29	5,0,3	10,9,3	1,2,1	98	49	0.708976	1	0.714,1.0,0.829	0.833,0.692,0.6	0.139
13	FBgn0085432	pan	chr4	+	69325	69981	69325	69849	72320	72335	13	251196241	14,9,15	131,203,97	11,12,10	98	49	0.228638	0.834109	0.9,0.916,0.889	0.856,0.894,0.829	0.042
14	FBgn0085432	pan	chr4	+	69325	69981	69325	69849	75067	75165	14	146103130	1,0,0	67,111,50	0,0,0	98	49	1	1	0.986,1.0,1.0	1.0,1.0,1.0	-0.005
17	FBgn0032957	CG2225	chr2L	-	21677117	21677530	21677498	21677530	21672856	21673272	17	33,18,21	5,6,8	30,29,27	2,1,2	98	49	0.000479706	0.01631	0.767,0.6,0.568	0.882,0.935,0.871	-0.251
18	FBgn0032956	Cul2	chr2L	+	21658734	21658961	21658734	21658854	21659094	21659272	18	39,41,62	12,6,20	50,37,18	5,6,6	98	49	0.200794	0.766638	0.619,0.774,0.608	0.833,0.755,0.6	-0.062
19	FBgn0032938	CG8671	chr2L	+	21262955	21263179	21262955	21263123	21263647	21263786	19	2,0,3	16,16,10	7,2,2	11,8,19	98	49	0.0624009	0.384879	0.059,0.0,0.13	0.241,0.111,0.05	-0.071
20	FBgn0250867	CG42238	chr2L	-	21028634	21028681	21028636	21028681	20993232	20993377	20	0,0,1	1,4,0	0,0,1	0,0,0	51	49	1	1	0.0,0.0,1.0	NA,NA,1.0	-0.667
21	FBgn0032901	sky	chr2L	-	20918638	20918931	20918798	20918931	20916904	20917120	21	20,10,13	11,9,9	13,19,11	6,7,2	98	49	0.0870509	0.468896	0.476,0.357,0.419	0.52,0.576,0.733	-0.192
33	FBgn0032721	CG10602	chr2L	-	18857541	18857679	18857587	18857679	18857176	18857403	33	3,1,0	3,3,2	5,1,0	6,1,0	95	49	1	1	0.34,0.147,0.0	0.301,0.34,NA	-0.158
36	FBgn0032681	CG10283	chr2L	-	18475329	18476334	18475335	18476334	18475153	18475273	36	0,0,0	54,59,43	1,0,0	51,45,38	55	49	1	1	0.0,0.0,0.0	0.017,0.0,0.0	-0.006
40	FBgn0032601	yellow-b	chr2L	+	16754335	16754578	16754335	16754398	16755682	16755963	40	4,0,0	0,0,0	0,0,1	0,0,2	98	49	1	1	1.0,NA,NA	NA,NA,0.2	0.8
41	FBgn0032600	BuGZ	chr2L	+	16743404	16743570	16743404	16743564	16743759	16744067	41	368331377	2,0,0	280223195	1,0,0	55	49	1	1	0.994,1.0,1.0	0.996,1.0,1.0	-0.001
42	FBgn0027779	VhaSFD	chr2L	-	16724057	16724171	16724068	16724171	16723231	16723897	42	369236351	1,0,2	443372429	0,0,0	60	49	1	1	0.997,1.0,0.993	1.0,1.0,1.0	-0.003
43	FBgn0001987	Gli	chr2L	-	15762195	15762758	15762568	15762758	15760401	15760574	43	2,1,1	2,0,7	3,12,0	1,2,3	98	49	0.161147	0.684874	0.333,1.0,0.067	0.6,0.75,0.0	0.017
44	FBgn0001987	Gli	chr2L	-	15762195	15762758	15762688	15762758	15760401	15760574	44	6,3,2	0,0,0	5,12,9	2,1,0	98	49	0.857763	1	1.0,1.0,1.0	0.556,0.857,1.0	0.196
45	FBgn0001987	Gli	chr2L	-	15762568	15762758	15762688	15762758	15760401	15760574	45	8,3,9	0,0,0	6,12,12	2,1,0	98	49	1	1	1.0,1.0,1.0	0.6,0.857,1.0	0.181
46	FBgn0261268	Cul3	chr2L	-	15271322	15272024	15271833	15272024	15270904	15271143	46	18,13,17	13,18,19	19,12,9	17,13,14	98	49	0.836604	1	0.409,0.265,0.309	0.358,0.316,0.243	0.022
47	FBgn0001978	stc	chr2L	+	15113479	15114234	15113479	15114213	15114299	15115753	47	0,0,0	2,2,2	1,1,3	8,2,5	70	49	0.0217144	0.201326	0.0,0.0,0.0	0.08,0.259,0.296	-0.212
48	FBgn0001978	stc	chr2L	+	15113479	15114234	15113479	15114213	15114311	15115753	48	0,0,0	1,0,0	1,0,2	1,0,0	70	49	1	1	0.0,NA,NA	0.412,NA,1.0	-0.706
50	FBgn0028875	nAChRalpha5	chr2L	+	14040169	14040394	14040169	14040221	14041320	14042234	50	3,6,1	1,0,0	4,7,6	0,0,0	98	49	1	1	0.6,1.0,1.0	1.0,1.0,1.0	-0.133
51	FBgn0028875	nAChRalpha5	chr2L	+	14040169	14040465	14040169	14040221	14041320	14042234	51	3,3,2	1,0,0	6,5,5	0,0,0	98	49	1	1	0.6,1.0,1.0	1.0,1.0,1.0	-0.133
52	FBgn0028875	nAChRalpha5	chr2L	+	14040169	14040465	14040169	14040394	14041320	14042234	52	3,0,2	2,3,0	5,5,5	1,5,3	98	49	0.339183	1	0.429,0.0,1.0	0.714,0.333,0.455	-0.024
54	FBgn0032516	Ing5	chr2L	-	13386487	13386690	13386529	13386690	13386098	13386257	54	2,0,5	1,1,1	4,4,2	0,0,0	91	49	0.339068	1	0.519,0.0,0.729	1.0,1.0,1.0	-0.584
59	FBgn0264894	CG44085	chr2L	+	13271295	13271972	13271295	13271627	13272233	13273048	59	3,0,0	0,0,2	0,4,1	0,0,0	98	49	1	1	1.0,NA,0.0	NA,1.0,1.0	-0.5
61	FBgn0032475	Sfmbt	chr2L	-	13171312	13171665	13171381	13171665	13169648	13170784	61	12,2,12	1,0,0	25,20,14	1,0,0	98	49	1	1	0.857,1.0,1.0	0.926,1.0,1.0	-0.023
62	FBgn0262160	CG9932	chr2L	-	13026528	13027744	13027344	13027744	13021867	13025497	62	84,89,89	1,3,3	61,42,63	3,6,1	98	49	0.138989	0.632505	0.977,0.937,0.937	0.91,0.778,0.969	0.065
63	FBgn0262160	CG9932	chr2L	-	13026528	13027744	13027065	13027744	13022670	13025497	63	51,53,38	0,0,0	52,36,43	2,1,2	98	49	0.0638444	0.384879	1.0,1.0,1.0	0.929,0.947,0.915	0.07
64	FBgn0265262	Vha68-1	chr2L	-	13003973	13004107	13004040	13004107	13003583	13003715	64	1,0,1	23,33,42	0,0,0	28,20,28	98	49	1	1	0.021,0.0,0.012	0.0,0.0,0.0	0.011
71	FBgn0027081	ThrRS	chr2L	+	12103750	12104056	12103750	12103834	12104491	12104552	71	7,7,7	3,0,0	3,10,8	1,0,3	98	49	0.613192	1	0.538,1.0,1.0	0.6,1.0,0.571	0.122
72	FBgn0032397	Tom70	chr2L	-	12038292	12038511	12038371	12038511	12037154	12038170	72	1,0,2	4,3,15	6,0,0	2,4,2	98	49	0.509156	1	0.111,0.0,0.062	0.6,0.0,0.0	-0.142
73	FBgn0020309	crol	chr2L	-	11802286	11803674	11802370	11803674	11800154	11800322	73	54,52,48	2,2,4	80,57,58	4,4,2	98	49	0.884705	1	0.931,0.929,0.857	0.909,0.877,0.935	-0.001
77	FBgn0264442	ab	chr2L	+	11210677	11210747	11210677	11210725	11211767	11211963	77	0,1,0	0,0,6	0,0,0	5,3,1	71	49	1	1	NA,1.0,0.0	0.0,0.0,0.0	0.5
78	FBgn0264442	ab	chr2L	+	11210677	11210773	11210677	11210725	11211767	11211963	78	0,0,1	0,0,6	0,0,0	5,3,1	97	49	1	1	NA,NA,0.078	0.0,0.0,0.0	0.078
80	FBgn0264442	ab	chr2L	+	11236203	11236828	11236203	11236798	11236929	11237220	80	0,3,4	4,3,2	1,7,0	3,5,2	79	49	0.874803	1	0.0,0.383,0.554	0.171,0.465,0.0	0.1
81	FBgn0041781	SCAR	chr2L	+	10976771	10977070	10976771	10976968	10977897	10978706	81	6,9,9	11,11,7	10,24,11	13,16,11	98	49	0.395656	1	0.214,0.29,0.391	0.278,0.429,0.333	-0.048
84	FBgn0053129	CG33129	chr2L	-	10967855	10968166	10968133	10968166	10966501	10966621	84	12,14,4	0,0,0	12,15,16	0,0,2	98	49	1	1	1.0,1.0,1.0	1.0,1.0,0.8	0.067
85	FBgn0053129	CG33129	chr2L	-	10968104	10968166	10968133	10968166	10966501	10966621	85	0,3,1	0,0,0	2,2,0	0,0,2	78	49	1	1	NA,1.0,1.0	1.0,1.0,0.0	0.333
89	FBgn0032264	Lip4	chr2L	+	10530313	10530675	10530313	10530669	10530855	10531560	89	1,0,0	0,0,1	0,1,0	0,3,0	55	49	1	1	1.0,NA,0.0	NA,0.229,NA	0.271
90	FBgn0051716	Cnot4	chr2L	+	10396715	10396921	10396715	10396849	10398034	10398219	90	37,22,35	3,2,2	19,17,13	1,0,0	98	49	0.00275632	0.0468574	0.86,0.846,0.897	0.905,1.0,1.0	-0.101
91	FBgn0051716	Cnot4	chr2L	+	10396715	10396982	10396715	10396849	10398034	10398219	91	84,67,103	3,2,2	55,46,30	1,0,0	98	49	0.0405039	0.299969	0.933,0.944,0.963	0.965,1.0,1.0	-0.042
92	FBgn0051716	Cnot4	chr2L	+	10396715	10396982	10396715	10396921	10398034	10398219	92	48,46,69	1,0,1	36,30,17	0,1,0	98	49	1	1	0.96,1.0,0.972	1.0,0.937,1.0	-0.002
94	FBgn0051716	Cnot4	chr2L	+	10398653	10398749	10398653	10398740	10399316	10399535	94	1,1,0	7,6,6	3,2,0	4,3,10	58	49	1	1	0.108,0.123,0.0	0.388,0.36,0.0	-0.172
95	FBgn0051716	Cnot4	chr2L	+	10399594	10399688	10399594	10399676	10399767	10400679	95	6,4,5	4,8,3	12,13,11	6,0,0	61	49	0.000776815	0.0215206	0.546,0.287,0.572	0.616,1.0,1.0	-0.404
96	FBgn0051716	Cnot4	chr2L	+	10399594	10399712	10399594	10399676	10399767	10400679	96	24,7,8	4,8,3	20,12,19	6,0,0	85	49	0.0108377	0.116132	0.776,0.335,0.606	0.658,1.0,1.0	-0.314
97	FBgn0051716	Cnot4	chr2L	+	10399594	10399712	10399594	10399688	10399767	10400679	97	23,6,7	5,3,4	15,7,11	7,8,3	73	49	0.356646	1	0.755,0.573,0.54	0.59,0.37,0.711	0.066
100	FBgn0024320	Npc1a	chr2L	-	10217340	10217533	10217352	10217533	10216860	10217180	100	9,3,3	3,2,0	6,1,10	3,3,4	61	49	0.184587	0.744317	0.707,0.546,1.0	0.616,0.211,0.668	0.253
101	FBgn0024320	Npc1a	chr2L	-	10219878	10220952	10220692	10220952	10218778	10218889	101	18,11,15	9,21,16	21,11,13	12,26,14	98	49	0.805538	1	0.5,0.208,0.319	0.467,0.175,0.317	0.023
102	FBgn0024320	Npc1a	chr2L	-	10219878	10220952	10220796	10220952	10218778	10218889	102	15,21,15	0,0,3	32,23,21	3,0,3	98	49	0.140312	0.632505	1.0,1.0,0.714	0.842,1.0,0.778	0.031
103	FBgn0024320	Npc1a	chr2L	-	10219878	10220952	10220834	10220952	10218778	10218889	103	17,21,16	2,0,1	36,26,19	0,0,5	98	49	0.506801	1	0.81,1.0,0.889	1.0,1.0,0.655	0.015
104	FBgn0024320	Npc1a	chr2L	-	10219878	10220952	10220868	10220952	10218778	10218889	104	16,19,12	4,4,6	33,21,16	3,2,0	98	49	0.00221435	0.0414083	0.667,0.704,0.5	0.846,0.84,1.0	-0.272
105	FBgn0024320	Npc1a	chr2L	-	10220692	10220952	10220796	10220952	10218778	10218889	105	19,39,26	0,0,3	40,48,29	3,0,3	98	49	0.136492	0.632505	1.0,1.0,0.812	0.87,1.0,0.829	0.038
106	FBgn0024320	Npc1a	chr2L	-	10220692	10220952	10220834	10220952	10218778	10218889	106	26,42,32	2,0,1	48,52,33	0,0,5	98	49	0.560798	1	0.867,1.0,0.941	1.0,1.0,0.767	0.014
107	FBgn0024320	Npc1a	chr2L	-	10220692	10220952	10220868	10220952	10218778	10218889	107	25,40,28	4,4,6	45,47,30	3,2,0	98	49	0.00289896	0.0487286	0.758,0.833,0.7	0.882,0.922,1.0	-0.171
108	FBgn0024320	Npc1a	chr2L	-	10220796	10220952	10220834	10220952	10218778	10218889	108	7,3,9	2,0,1	12,6,7	0,0,5	87	49	0.508191	1	0.663,1.0,0.835	1.0,1.0,0.441	0.019
109	FBgn0024320	Npc1a	chr2L	-	10220796	10220952	10220868	10220952	10218778	10218889	109	7,3,9	4,4,6	13,6,8	3,2,0	98	49	0.00964458	0.109305	0.467,0.273,0.429	0.684,0.6,1.0	-0.372
110	FBgn0024320	Npc1a	chr2L	-	10220834	10220952	10220868	10220952	10218778	10218889	110	2,0,1	4,4,6	1,0,6	3,2,0	83	49	0.104368	0.534708	0.228,0.0,0.09	0.164,0.0,1.0	-0.282
114	FBgn0032156	CG13124	chr2L	-	9908307	9908633	9908424	9908633	9907607	9907783	114	3,7,5	6,6,4	5,3,0	3,1,2	98	49	0.931577	1	0.2,0.368,0.385	0.455,0.6,0.0	-0.034
115	FBgn0032156	CG13124	chr2L	-	9908307	9908633	9908531	9908633	9907607	9907783	115	19,11,17	0,0,2	17,12,12	0,0,0	98	49	1	1	1.0,1.0,0.81	1.0,1.0,1.0	-0.063
116	FBgn0032156	CG13124	chr2L	-	9908424	9908633	9908531	9908633	9907607	9907783	116	25,17,18	0,0,2	18,13,14	0,0,0	98	49	1	1	1.0,1.0,0.818	1.0,1.0,1.0	-0.061
117	FBgn0032156	CG13124	chr2L	-	9908307	9908633	9908424	9908633	9907607	9907847	117	3,7,5	0,0,2	7,3,0	1,1,0	98	49	1	1	1.0,1.0,0.556	0.778,0.6,NA	0.163
118	FBgn0032156	CG13124	chr2L	-	9908307	9908633	9908531	9908633	9907607	9907847	118	19,11,17	0,0,2	19,12,12	1,0,0	98	49	1	1	1.0,1.0,0.81	0.905,1.0,1.0	-0.032
119	FBgn0032156	CG13124	chr2L	-	9908424	9908633	9908531	9908633	9907607	9907847	119	19,11,16	0,0,2	16,13,12	1,0,0	98	49	1	1	1.0,1.0,0.8	0.889,1.0,1.0	-0.03
120	FBgn0004867	RpS2	chr2L	-	9897211	9897521	9897472	9897521	9896264	9897131	120	0,0,1	12,15,20	0,3,2	21,24,38	98	49	0.598249	1	0.0,0.0,0.024	0.0,0.059,0.026	-0.02
121	FBgn0000273	Pka-C1	chr2L	-	9698701	9699297	9699114	9699297	9696190	9698233	121	23,19,26	56,44,66	26,39,21	31,27,30	98	49	0.000556971	0.0173589	0.17,0.178,0.165	0.295,0.419,0.259	-0.153
122	FBgn0032135	GlcAT-S	chr2L	+	9616835	9617840	9616835	9617609	9621144	9621417	122	2,3,7	0,4,1	1,9,6	5,3,4	98	49	0.191886	0.759052	1.0,0.273,0.778	0.091,0.6,0.429	0.31
123	FBgn0032120	CG33298	chr2L	+	9495473	9495711	9495473	9495656	9496144	9496255	123	16,13,22	3,2,3	16,16,22	2,5,1	98	49	0.672007	1	0.727,0.765,0.786	0.8,0.615,0.917	-0.018
124	FBgn0032120	CG33298	chr2L	+	9495473	9496255	9495473	9495656	9503592	9504813	124	44,39,60	0,0,1	39,36,48	0,0,0	98	49	1	1	1.0,1.0,0.968	1.0,1.0,1.0	-0.011
125	FBgn0032120	CG33298	chr2L	+	9519393	9519534	9519393	9519479	9519719	9520696	125	7,6,4	1,6,2	4,2,10	6,4,4	98	49	0.292151	0.954276	0.778,0.333,0.5	0.25,0.2,0.556	0.202
126	FBgn0011747	Ank	chr4	-	129554	129754	129669	129754	129321	129442	126	24,25,36	20,11,29	21,18,9	21,15,6	98	49	0.445675	1	0.375,0.532,0.383	0.333,0.375,0.429	0.051
129	FBgn0027932	Akap200	chr2L	+	8427614	8429462	8427614	8428067	8430280	8430977	129	4,8,10	2,1,0	20,8,12	0,2,1	98	49	0.825233	1	0.5,0.8,1.0	1.0,0.667,0.857	-0.075
130	FBgn0264953	Piezo	chr2L	+	8163072	8163518	8163072	8163457	8173015	8173209	130	105,87,125	0,0,0	105155135	0,0,1	98	49	1	1	1.0,1.0,1.0	1.0,1.0,0.985	0.005
132	FBgn0261822	Bsg	chr2L	+	8083419	8083636	8083419	8083521	8089184	8089736	132	87,59,68	18,10,11	70,78,79	7,14,14	98	49	0.510533	1	0.707,0.747,0.756	0.833,0.736,0.738	-0.032
133	FBgn0261822	Bsg	chr2L	+	8088303	8088516	8088303	8088453	8089184	8089736	133	40,46,35	7,2,6	31,34,43	0,11,5	98	49	0.895349	1	0.741,0.92,0.745	1.0,0.607,0.811	-0.004
134	FBgn0261822	Bsg	chr2L	+	8083419	8083636	8083419	8083521	8089393	8089736	134	86,54,67	1,0,0	69,74,77	0,0,0	98	49	1	1	0.977,1.0,1.0	1.0,1.0,1.0	-0.008
135	FBgn0261822	Bsg	chr2L	+	8088303	8088516	8088303	8088453	8089393	8089736	135	39,44,33	1,0,1	31,33,43	0,0,1	98	49	1	1	0.951,1.0,0.943	1.0,1.0,0.956	-0.021
136	FBgn0044323	Cka	chr2L	+	8030720	8031035	8030720	8030839	8032059	8032641	136	13,13,12	23,14,15	6,8,5	2,8,1	98	49	0.0750478	0.423666	0.22,0.317,0.286	0.6,0.333,0.714	-0.275
137	FBgn0044323	Cka	chr2L	+	8031009	8031575	8031009	8031308	8032059	8032641	137	24,9,26	15,10,7	18,27,5	6,7,5	98	49	0.45827	1	0.444,0.31,0.65	0.6,0.659,0.333	-0.063
139	FBgn0027515	CG7115	chr2L	+	7821534	7822056	7821534	7821648	7822641	7823100	139	9,13,12	0,0,0	12,13,7	0,0,2	98	49	1	1	1.0,1.0,1.0	1.0,1.0,0.636	0.121
146	FBgn0262872	milt	chr2L	+	7037822	7038366	7037822	7038278	7040472	7040780	146	18,15,27	41,37,56	15,19,13	41,28,32	98	49	0.898022	1	0.18,0.169,0.194	0.155,0.253,0.169	-0.011
147	FBgn0031883	Caper	chr2L	+	7032720	7032839	7032720	7032835	7032903	7033018	147	15,13,20	0,0,0	1,5,6	1,0,0	53	49	1	1	1.0,1.0,1.0	0.48,1.0,1.0	0.173
148	FBgn0031883	Caper	chr2L	+	7034764	7034912	7034764	7034910	7035406	7035561	148	3,7,3	1,2,0	1,2,4	0,0,1	51	49	0.859537	1	0.742,0.771,1.0	1.0,1.0,0.794	-0.094
154	FBgn0051635	CG31635	chr2L	-	6647421	6649114	6649029	6649114	6645971	6646947	154	15,20,28	2,3,6	23,20,15	1,2,0	98	49	0.00305448	0.0497192	0.789,0.769,0.7	0.92,0.833,1.0	-0.165
155	FBgn0051635	CG31635	chr2L	-	6647920	6648145	6647950	6648145	6645971	6646947	155	6,0,6	1,0,1	4,3,6	4,0,0	79	49	1	1	0.788,NA,0.788	0.383,1.0,1.0	-0.006
156	FBgn0051635	CG31635	chr2L	-	6647920	6648145	6647997	6648145	6645971	6646947	156	20,13,27	4,0,0	13,20,23	0,0,0	98	49	0.238178	0.844348	0.714,1.0,1.0	1.0,1.0,1.0	-0.095
157	FBgn0051635	CG31635	chr2L	-	6647950	6648145	6647997	6648145	6645971	6646947	157	15,13,22	4,0,0	13,17,17	0,0,0	96	49	0.354109	1	0.657,1.0,1.0	1.0,1.0,1.0	-0.114
158	FBgn0051635	CG31635	chr2L	-	6648945	6649114	6649029	6649114	6645971	6646947	158	6,8,13	2,3,6	12,10,11	1,2,0	98	49	0.001106	0.0271242	0.6,0.571,0.52	0.857,0.714,1.0	-0.293
159	FBgn0259749	mmy	chr2L	-	6473630	6473904	6473649	6473904	6471327	6471714	159	6,10,7	1,0,0	7,4,4	0,0,0	68	49	1	1	0.812,1.0,1.0	1.0,1.0,1.0	-0.063
161	FBgn0265778	PDZ-GEF	chr2L	+	6323766	6324118	6323766	6323993	6325172	6325297	161	75,43,89	3,1,0	39,42,41	0,1,0	98	49	0.443426	1	0.926,0.956,1.0	1.0,0.955,1.0	-0.024
162	FBgn0265778	PDZ-GEF	chr2L	+	6330122	6330718	6330122	6330563	6330770	6330886	162	46,38,36	6,6,5	26,12,20	1,1,0	98	49	1	1	0.793,0.76,0.783	0.929,0.857,1.0	-0.15
163	FBgn0031769	CG9135	chr2L	+	6050838	6051067	6050838	6050921	6051616	6052022	163	3,8,3	0,3,0	0,0,5	3,0,2	98	49	1	1	1.0,0.571,1.0	0.0,NA,0.556	0.579
166	FBgn0000308	chic	chr2L	-	5979939	5980101	5979959	5980101	5979411	5979704	166	82,88,39	0,0,0	121241238	1,3,0	69	49	1	1	1.0,1.0,1.0	0.988,0.983,1.0	0.01
167	FBgn0000308	chic	chr2L	-	5980846	5981018	5980950	5981018	5979411	5979704	167	4,0,1	4,11,14	1,8,3	29,25,29	98	49	0.620962	1	0.333,0.0,0.034	0.017,0.138,0.049	0.054
168	FBgn0000308	chic	chr2L	-	5980846	5981018	5980952	5981018	5979411	5979704	168	4,0,1	0,0,1	1,8,3	5,1,6	98	49	1	1	1.0,NA,0.333	0.091,0.8,0.2	0.303
169	FBgn0000308	chic	chr2L	-	5980950	5981018	5980952	5981018	5979411	5979704	169	4,11,14	0,0,1	29,25,29	5,1,6	51	49	0.000373051	0.0132877	1.0,1.0,0.931	0.848,0.96,0.823	0.1
173	FBgn0046704	Liprin-alpha	chr2L	+	6723902	6724177	6723902	6724084	6724826	6725096	173	16,17,5	30,18,17	17,14,14	25,25,21	98	49	0.746603	1	0.211,0.321,0.128	0.254,0.219,0.25	-0.021
174	FBgn0046704	Liprin-alpha	chr2L	+	6724177	6724393	6724177	6724389	6724826	6725096	174	1,0,0	2,0,1	0,0,0	1,0,2	53	49	1	1	0.316,NA,0.0	0.0,NA,0.0	0.158
175	FBgn0046704	Liprin-alpha	chr2L	+	6727193	6727334	6727193	6727322	6727862	6728780	175	3,2,3	2,2,1	5,2,2	1,2,1	61	49	0.533131	1	0.546,0.445,0.707	0.801,0.445,0.616	-0.055
178	FBgn0031702	fusl	chr2L	-	5335458	5336170	5335663	5336170	5331721	5332850	178	0,1,0	2,0,0	0,1,0	0,2,0	98	49	1	1	0.0,1.0,NA	NA,0.2,NA	0.3
180	FBgn0031702	fusl	chr2L	-	5335612	5336170	5335663	5336170	5331721	5332850	180	0,0,0	2,0,0	0,1,0	0,2,0	98	49	1	1	0.0,NA,NA	NA,0.2,NA	-0.2
185	FBgn0000299	Col4a1	chr2L	+	5029608	5029810	5029608	5029746	5030136	5030237	185	2,0,5	0,2,0	1,1,0	0,0,0	98	49	1	1	1.0,0.0,1.0	1.0,1.0,NA	-0.333
186	FBgn0010607	l(2)05714	chr2L	-	4971053	4971485	4971086	4971485	4970134	4970784	186	0,0,1	1,0,1	1,3,0	2,0,0	82	49	1	1	0.0,NA,0.374	0.23,1.0,NA	-0.428
188	FBgn0041150	hoe1	chr2L	-	4928197	4928393	4928243	4928393	4925828	4926346	188	2,1,3	0,0,0	0,0,0	0,0,2	95	49	1	1	1.0,1.0,1.0	NA,NA,0.0	1
189	FBgn0041150	hoe1	chr2L	-	4928227	4928393	4928243	4928393	4925828	4926346	189	1,1,1	0,0,0	0,0,0	0,0,2	65	49	1	1	1.0,1.0,1.0	NA,NA,0.0	1
191	FBgn0000286	Cf2	chr2L	-	4880293	4880472	4880377	4880472	4877109	4879196	191	36,23,12	7,8,2	16,17,19	2,5,4	98	49	0.711023	1	0.72,0.59,0.75	0.8,0.63,0.704	-0.025
192	FBgn0000286	Cf2	chr2L	-	4882864	4883107	4882888	4883107	4881214	4882492	192	23,18,19	1,3,2	19,5,8	4,4,5	73	49	0.00428893	0.0605305	0.939,0.801,0.864	0.761,0.456,0.518	0.29
193	FBgn0031637	mxt	chr2L	-	4847163	4847295	4847238	4847295	4845641	4846216	193	0,2,0	4,4,4	1,4,0	5,0,4	98	49	0.0845246	0.461492	0.0,0.2,0.0	0.091,1.0,0.0	-0.297
198	FBgn0022153	l(2)k05819	chr2L	+	4396009	4396172	4396009	4396127	4396809	4396906	198	2,3,3	5,7,4	1,7,1	10,8,6	94	49	0.909969	1	0.173,0.183,0.281	0.05,0.313,0.08	0.065
200	FBgn0020762	Atet	chr2L	+	4333912	4334439	4333912	4334104	4336449	4336957	200	85,85,77	0,1,3	107,100,80	1,1,0	98	49	0.569454	1	1.0,0.977,0.928	0.982,0.98,1.0	-0.019
201	FBgn0051961	TBCC	chr2L	-	4187566	4187793	4187710	4187793	4186249	4187499	201	3,1,6	1,0,0	3,5,1	0,2,3	98	49	0.000964479	0.0248769	0.6,1.0,1.0	1.0,0.556,0.143	0.3
202	FBgn0026147	TTLL4A	chr2L	+	10989655	10989874	10989655	10989870	10990095	10990783	202	20,17,22	8,6,12	21,19,12	11,7,8	53	49	0.730564	1	0.698,0.724,0.629	0.638,0.715,0.581	0.039
203	FBgn0026147	TTLL4A	chr2L	+	10989655	10989874	10989655	10989870	10991058	10991885	203	6,8,4	14,13,11	10,10,6	20,12,8	53	49	0.378366	1	0.284,0.363,0.252	0.316,0.435,0.409	-0.087
204	FBgn0004893	bowl	chr2L	+	3771699	3771784	3771699	3771754	3772460	3772694	204	0,0,0	1,0,0	0,0,2	0,0,0	79	49	1	1	0.0,NA,NA	NA,NA,1.0	-1
205	FBgn0004893	bowl	chr2L	+	3771699	3771867	3771699	3771754	3772460	3772694	205	0,0,0	1,0,0	2,1,3	0,0,0	98	49	1	1	0.0,NA,NA	1.0,1.0,1.0	-1
206	FBgn0004893	bowl	chr2L	+	3771699	3771873	3771699	3771754	3772460	3772694	206	0,0,1	1,0,0	2,1,3	0,0,0	98	49	1	1	0.0,NA,1.0	1.0,1.0,1.0	-0.5
208	FBgn0004893	bowl	chr2L	+	3771699	3771873	3771699	3771784	3772460	3772694	208	0,0,1	0,0,0	2,1,3	0,0,2	98	49	1	1	NA,NA,1.0	1.0,1.0,0.429	0.19
210	FBgn0263846	CG43707	chr2L	+	3758980	3759806	3758980	3759154	3760067	3760148	210	3,0,1	1,1,2	1,10,2	3,3,1	98	49	0.150345	0.650047	0.6,0.0,0.2	0.143,0.625,0.5	-0.156
212	FBgn0263846	CG43707	chr2L	+	3763026	3763205	3763026	3763151	3763648	3765054	212	0,0,2	0,0,1	3,2,0	0,0,1	98	49	1	1	NA,NA,0.5	1.0,1.0,0.0	-0.167
219	FBgn0025681	CG3558	chr2L	+	2992972	2993409	2992972	2993377	2993544	2994408	219	9,5,12	102,73,133	13,4,12	94,57,64	81	49	0.123486	0.594006	0.051,0.04,0.052	0.077,0.041,0.102	-0.026
220	FBgn0010263	Rbp9	chr2L	+	2960689	2960839	2960689	2960835	2960894	2960986	220	9,5,5	155143174	6,5,4	153133107	53	49	0.818004	1	0.051,0.031,0.026	0.035,0.034,0.033	0.002
221	FBgn0010263	Rbp9	chr2L	+	2960894	2960991	2960894	2960986	2961217	2961672	221	1,0,3	80,57,87	1,6,4	79,67,40	54	49	0.0115467	0.122509	0.011,0.0,0.03	0.011,0.075,0.083	-0.043
225	FBgn0031449	CG31689	chr2L	+	2730103	2730469	2730103	2730372	2736173	2736430	225	2,0,1	1,2,6	4,0,1	8,4,5	98	49	0.399687	1	0.5,0.0,0.077	0.2,0.0,0.091	0.095
227	FBgn0014010	Rab5	chr2L	-	2364312	2364721	2364594	2364721	2361159	2361585	227	4,3,2	4,3,3	5,4,1	13,7,5	98	49	0.251137	0.870156	0.333,0.333,0.25	0.161,0.222,0.091	0.147
228	FBgn0014010	Rab5	chr2L	-	2364312	2364721	2364640	2364721	2361159	2361585	228	5,3,7	1,3,0	5,4,2	2,1,2	98	49	0.324934	0.996108	0.714,0.333,1.0	0.556,0.667,0.333	0.164
229	FBgn0014010	Rab5	chr2L	-	2364594	2364721	2364640	2364721	2361159	2361585	229	5,3,8	1,3,0	13,7,6	2,1,2	95	49	0.757313	1	0.721,0.34,1.0	0.77,0.783,0.607	-0.033
230	FBgn0014010	Rab5	chr2L	-	2364836	2364954	2364889	2364954	2361159	2361585	230	2,3,2	5,8,14	1,8,2	10,9,9	98	49	0.513026	1	0.167,0.158,0.067	0.048,0.308,0.1	-0.021
231	FBgn0031392	AIF	chr2L	+	2152232	2152462	2152232	2152270	2152662	2152944	231	0,1,4	0,2,0	1,0,2	1,2,4	98	49	1	1	NA,0.2,1.0	0.333,0.0,0.2	0.422
232	FBgn0031392	AIF	chr2L	+	2152232	2152465	2152232	2152270	2152662	2152944	232	0,1,4	0,2,0	1,0,2	1,2,4	98	49	1	1	NA,0.2,1.0	0.333,0.0,0.2	0.422
234	FBgn0032363	Dlg5	chr2L	-	11511055	11511544	11511178	11511544	11510595	11510850	234	6,0,4	1,0,3	10,3,8	7,1,1	98	49	1	1	0.75,NA,0.4	0.417,0.6,0.8	-0.031
235	FBgn0031374	Wdr62	chr2L	+	1911741	1912234	1911741	1911869	1913208	1913663	235	177164188	4,14,11	148192174	2,5,2	98	49	0.000655937	0.0193539	0.957,0.854,0.895	0.974,0.95,0.978	-0.065
238	FBgn0031359	Rim2	chr2L	-	1718674	1718903	1718695	1718903	1718420	1718491	238	26,30,22	10,5,7	4,13,1	2,9,3	70	49	0.0494483	0.335245	0.645,0.808,0.688	0.583,0.503,0.189	0.289
239	FBgn0031359	Rim2	chr2L	-	1718674	1718903	1718739	1718903	1718420	1718491	239	73,90,59	2,3,4	20,48,19	2,2,0	98	49	0.426453	1	0.948,0.938,0.881	0.833,0.923,1.0	0.004
240	FBgn0031359	Rim2	chr2L	-	1718695	1718903	1718739	1718903	1718420	1718491	240	57,65,44	2,3,4	18,44,21	2,2,0	93	49	0.285296	0.938954	0.938,0.919,0.853	0.826,0.921,1.0	-0.012
243	FBgn0031319	CG4896	chr2L	+	1177689	1177868	1177689	1177861	1177947	1178044	243	4,0,3	1,3,6	2,4,3	2,5,5	56	49	0.664893	1	0.778,0.0,0.304	0.467,0.412,0.344	-0.047
246	FBgn0266557	kis	chr2L	-	231947	232101	231962	232101	230757	231034	246	13,22,16	59,41,57	13,9,13	31,43,66	64	49	0.343668	1	0.144,0.291,0.177	0.243,0.138,0.131	0.033
249	FBgn0031220	CG4822	chr2L	-	119287	119554	119430	119554	119133	119235	249	2,3,0	0,0,0	1,2,5	0,0,2	98	49	1	1	1.0,1.0,NA	1.0,1.0,0.556	0.148
250	FBgn0031220	CG4822	chr2L	-	120420	120631	120510	120631	119827	120080	250	3,0,1	0,0,0	0,0,0	2,0,0	98	49	1	1	1.0,NA,1.0	0.0,NA,NA	1
251	FBgn0005278	Sam-S	chr2L	+	107760	107956	107760	107838	108587	108809	251	0,0,0	4,7,2	0,0,2	4,9,10	98	49	1	1	0.0,0.0,0.0	0.0,0.0,0.091	-0.03
252	FBgn0005278	Sam-S	chr2L	+	107936	108226	107936	108101	108587	108809	252	49,54,75	24,19,25	52,85,73	44,17,32	98	49	0.722351	1	0.505,0.587,0.6	0.371,0.714,0.533	0.025
253	FBgn0005278	Sam-S	chr2L	+	108132	108346	108132	108226	108587	108809	253	34,30,45	29,32,53	24,50,44	38,65,53	98	49	0.230103	0.834109	0.37,0.319,0.298	0.24,0.278,0.293	0.059
254	FBgn0067779	dbr	chr2L	+	67042	67137	67042	67111	67388	67507	254	10,2,10	0,1,1	6,8,8	0,0,0	75	49	1	1	1.0,0.566,0.867	1.0,1.0,1.0	-0.189
255	FBgn0067779	dbr	chr2L	+	67042	67137	67042	67111	67568	67762	255	11,2,10	0,0,2	6,8,8	0,0,0	75	49	1	1	1.0,1.0,0.766	1.0,1.0,1.0	-0.078
256	FBgn0067779	dbr	chr2L	+	67042	67507	67042	67111	67568	67762	256	73,34,61	0,0,2	66,74,77	0,0,0	98	49	1	1	1.0,1.0,0.938	1.0,1.0,1.0	-0.021
257	FBgn0067779	dbr	chr2L	+	67042	67507	67042	67137	67568	67762	257	68,39,61	1,0,0	73,75,78	0,0,0	98	49	1	1	0.971,1.0,1.0	1.0,1.0,1.0	-0.01
261	FBgn0039944	CG17162	chrX	-	23096432	23096734	23096461	23096734	23088714	23090413	261	11,16,26	1,2,2	12,5,5	4,0,0	78	49	0.424882	1	0.874,0.834,0.891	0.653,1.0,1.0	-0.018
262	FBgn0039944	CG17162	chrX	-	23096432	23096734	23096612	23096734	23088714	23090413	262	34,35,51	3,0,0	21,5,13	0,1,2	98	49	0.724825	1	0.85,1.0,1.0	1.0,0.714,0.765	0.124
263	FBgn0039944	CG17162	chrX	-	23096461	23096734	23096612	23096734	23088714	23090413	263	30,29,39	3,0,0	16,3,11	0,1,2	98	49	0.833448	1	0.833,1.0,1.0	1.0,0.6,0.733	0.167
265	FBgn0016975	stnB	chrX	-	23004549	23004648	23004611	23004648	22994483	22995788	265	11,9,5	9,7,11	4,0,0	8,4,4	98	49	0.00186696	0.0353541	0.379,0.391,0.185	0.2,0.0,0.0	0.252
266	FBgn0016975	stnB	chrX	-	23004549	23004648	23004611	23004648	22994483	22995914	266	11,9,5	9,7,6	4,0,0	5,13,7	98	49	5.22553e-05	0.00314691	0.379,0.391,0.294	0.286,0.0,0.0	0.259
269	FBgn0032078	C1GalTA	chr2L	-	8950769	8951216	8950977	8951216	8945357	8945534	269	13,21,14	6,0,2	3,9,8	0,1,2	98	49	0.125908	0.601783	0.52,1.0,0.778	1.0,0.818,0.667	-0.062
270	FBgn0027588	GCS2alpha	chrX	-	21605077	21605264	21605151	21605264	21604462	21604592	270	5,5,3	0,2,0	5,7,0	0,0,0	98	49	1	1	1.0,0.556,1.0	1.0,1.0,NA	-0.148
271	FBgn0027588	GCS2alpha	chrX	-	21605077	21605264	21605173	21605264	21604462	21604592	271	5,5,3	3,7,4	5,7,0	7,3,6	98	49	0.565126	1	0.455,0.263,0.273	0.263,0.538,0.0	0.063
272	FBgn0027588	GCS2alpha	chrX	-	21605151	21605264	21605173	21605264	21604462	21604592	272	0,2,0	3,7,4	0,0,0	7,3,6	71	49	1	1	0.0,0.165,0.0	0.0,0.0,0.0	0.055
273	FBgn0014859	Hr38	chr2L	-	20713036	20714588	20714217	20714588	20690142	20690456	273	3,3,8	0,0,0	69216185	0,1,0	98	49	1	1	1.0,1.0,1.0	1.0,0.991,1.0	0.003
276	FBgn0031115	CG11710	chrX	-	20428050	20428172	20428063	20428172	20427799	20427994	276	5,3,1	0,0,0	3,0,1	0,1,2	62	49	0.202231	0.767861	1.0,1.0,1.0	1.0,0.0,0.283	0.572
277	FBgn0003654	sw	chrX	-	20235803	20235950	20235807	20235950	20235508	20235746	277	1,1,2	1,0,1	3,2,1	0,2,2	53	49	0.0327335	0.267592	0.48,1.0,0.649	1.0,0.48,0.316	0.111
278	FBgn0024734	PRL-1	chr2L	-	16251240	16251788	16251623	16251788	16250080	16250158	278	6,17,14	5,4,4	99,69,42	42,17,14	98	49	0.94842	1	0.375,0.68,0.636	0.541,0.67,0.6	-0.04
279	FBgn0053517	Dop2R	chrX	-	20008829	20009129	20008853	20009129	20007629	20007764	279	3,0,0	2,2,0	1,1,0	1,0,2	73	49	1	1	0.502,0.0,NA	0.402,1.0,0.0	-0.216
280	FBgn0052000	anne	chr4	+	133185	133235	133185	133231	133587	134964	280	2,3,11	11,20,32	2,10,10	12,15,13	53	49	0.092202	0.4874	0.144,0.122,0.241	0.134,0.381,0.416	-0.141
281	FBgn0031069	Pmp70	chrX	+	19750769	19751137	19750769	19750890	19751347	19751546	281	20,31,16	0,8,0	15,23,24	0,0,0	98	49	0.000679062	0.0195361	1.0,0.66,1.0	1.0,1.0,1.0	-0.113
282	FBgn0003502	Btk29A	chr2L	-	8300505	8301079	8300817	8301079	8298070	8298340	282	1,2,0	0,0,2	2,0,3	0,0,0	98	49	1	1	1.0,1.0,0.0	1.0,NA,1.0	-0.333
287	FBgn0031043	Naa20A	chrX	-	19621767	19622264	19621776	19622264	19621450	19621650	287	0,0,1	8,6,7	0,2,0	8,2,2	58	49	0.872412	1	0.0,0.0,0.108	0.0,0.458,0.0	-0.117
292	FBgn0031030	Tao	chrX	-	19579397	19579800	19579747	19579800	19577264	19577594	292	283209274	10,23,26	160199207	30,17,21	98	49	0.0511007	0.34281	0.934,0.82,0.84	0.727,0.854,0.831	0.061
293	FBgn0030974	Flacc	chrX	-	18890545	18891860	18890740	18891860	18890066	18890481	293	8,1,5	0,0,0	13,6,1	2,1,7	98	49	5.58111e-07	0.000104367	1.0,1.0,1.0	0.765,0.75,0.067	0.473
295	FBgn0027335	Rip11	chrX	-	18637330	18637573	18637412	18637573	18636613	18636873	295	24,17,21	49,57,74	18,11,11	27,21,22	98	49	0.0744091	0.423255	0.197,0.13,0.124	0.25,0.208,0.2	-0.069
296	FBgn0027335	Rip11	chrX	-	18638245	18640197	18639463	18640197	18637634	18637786	296	52,53,45	28,12,25	34,32,44	17,10,6	98	49	0.303425	0.963796	0.481,0.688,0.474	0.5,0.615,0.786	-0.086
297	FBgn0027087	HisRS	chrX	+	18515427	18516294	18515427	18515682	18517467	18517739	297	5,4,9	0,0,1	5,3,4	1,0,0	98	49	1	1	1.0,1.0,0.818	0.714,1.0,1.0	0.035
298	FBgn0004363	porin	chr2L	-	10849515	10850848	10850753	10850848	10848543	10848863	298	50,21,49	29,15,22	24,29,22	19,19,27	98	49	0.0871344	0.468896	0.463,0.412,0.527	0.387,0.433,0.289	0.098
299	FBgn0265784	CrebB	chrX	+	18370896	18371606	18370896	18371182	18372030	18372432	299	7,8,23	1,0,0	6,23,15	0,0,0	98	49	1	1	0.778,1.0,1.0	1.0,1.0,1.0	-0.074
300	FBgn0265784	CrebB	chrX	+	18373033	18373213	18373033	18373201	18373286	18373455	300	14,12,2	2,3,2	22,28,29	13,5,6	61	49	0.567268	1	0.849,0.763,0.445	0.576,0.818,0.795	-0.044
302	FBgn0030890	CG7536	chrX	-	18084778	18085407	18085193	18085407	18082218	18082379	302	3,3,6	10,5,5	2,2,6	3,3,4	98	49	0.507668	1	0.13,0.231,0.375	0.25,0.25,0.429	-0.064
305	FBgn0030872	Ucp4A	chrX	+	17844948	17845420	17844948	17845360	17845489	17845758	305	4,3,7	0,1,4	13,6,8	1,0,0	98	49	0.00337125	0.0525354	1.0,0.6,0.467	0.867,1.0,1.0	-0.267
306	FBgn0026375	RhoGAPp190	chrX	-	17643013	17643247	17643022	17643247	17642777	17642830	306	34,19,36	0,1,4	25,32,21	3,8,3	58	49	0.00768237	0.0957735	1.0,0.941,0.884	0.876,0.772,0.855	0.107
307	FBgn0026375	RhoGAPp190	chrX	-	17652090	17652562	17652498	17652562	17648945	17650238	307	45,35,28	5,5,4	47,37,46	8,8,8	98	49	0.267069	0.903925	0.818,0.778,0.778	0.746,0.698,0.742	0.063
308	FBgn0030812	wcy	chrX	-	17070733	17070915	17070745	17070915	17070500	17070628	308	0,0,0	9,13,10	0,1,0	24,18,11	61	49	1	1	0.0,0.0,0.0	0.0,0.043,0.0	-0.014
309	FBgn0031988	CG8668	chr2L	+	8127000	8127972	8127000	8127646	8131286	8131912	309	9,4,6	5,3,3	8,9,1	4,4,9	98	49	0.303441	0.963796	0.474,0.4,0.5	0.5,0.529,0.053	0.097
314	FBgn0259923	2022-09-04	chrX	-	16694613	16695144	16694950	16695144	16694042	16694371	314	0,0,0	1,3,0	0,1,1	1,2,0	98	49	1	1	0.0,0.0,NA	0.0,0.2,1.0	-0.4
315	FBgn0259923	2022-09-04	chrX	-	16694617	16695144	16694950	16695144	16694042	16694371	315	0,0,0	1,3,0	0,1,1	1,2,0	98	49	1	1	0.0,0.0,NA	0.0,0.2,1.0	-0.4
318	FBgn0002590	RpS5a	chrX	-	17147687	17148264	17148203	17148264	17146797	17147200	318	2,0,0	17,21,25	4,1,1	21,34,56	98	49	0.761982	1	0.056,0.0,0.0	0.087,0.014,0.009	-0.018
319	FBgn0002590	RpS5a	chrX	-	17148056	17148264	17148203	17148264	17146797	17147200	319	2,0,0	17,21,25	4,1,1	21,34,56	98	49	0.761982	1	0.056,0.0,0.0	0.087,0.014,0.009	-0.018
322	FBgn0285944	para	chrX	-	16486340	16486584	16486379	16486584	16483677	16483859	322	7,8,18	5,5,4	5,14,6	1,4,3	88	49	0.487222	1	0.438,0.471,0.715	0.736,0.661,0.527	-0.1
323	FBgn0285944	para	chrX	-	16486340	16486584	16486379	16486584	16483677	16483889	323	3,0,8	4,0,3	2,3,1	0,0,1	88	49	1	1	0.295,NA,0.598	1.0,1.0,0.358	-0.34
325	FBgn0285944	para	chrX	-	16503989	16504298	16504061	16504298	16500506	16500569	325	13,11,9	0,0,0	17,14,11	0,0,1	98	49	1	1	1.0,1.0,1.0	1.0,1.0,0.846	0.051
326	FBgn0285944	para	chrX	-	16521622	16521813	16521625	16521813	16514028	16514184	326	3,0,2	2,2,1	0,2,0	3,3,1	52	49	0.0117535	0.123826	0.586,0.0,0.653	0.0,0.386,0.0	0.284
327	FBgn0285944	para	chrX	-	16521622	16521813	16521625	16521813	16518804	16518837	327	2,2,7	1,1,0	5,1,2	0,0,0	52	49	1	1	0.653,0.653,1.0	1.0,1.0,1.0	-0.231
328	FBgn0262734	eIF4H1	chrX	+	16450313	16450600	16450313	16450501	16451274	16451559	328	31,18,9	1,0,0	18,8,12	2,2,0	98	49	0.137767	0.632505	0.939,1.0,1.0	0.818,0.667,1.0	0.151
330	FBgn0026575	hang	chrX	+	16429059	16430199	16429059	16429407	16430620	16430764	330	17,14,26	13,9,2	10,14,21	6,6,4	98	49	0.899741	1	0.395,0.437,0.867	0.455,0.538,0.724	-0.006
331	FBgn0026575	hang	chrX	+	16430925	16432711	16430925	16432699	16433164	16434138	331	6,5,8	12,12,29	9,11,4	20,7,15	61	49	0.308361	0.969134	0.287,0.251,0.181	0.266,0.558,0.176	-0.094
339	FBgn0030745	CG4239	chrX	+	16385277	16385691	16385277	16385338	16386970	16387289	339	2,4,0	0,0,0	1,0,0	0,1,0	98	49	1	1	1.0,1.0,NA	1.0,0.0,NA	0.5
340	FBgn0004598	Fur2	chrX	+	16373085	16373187	16373085	16373174	16374540	16374760	340	1,1,1	0,0,0	0,0,0	0,0,1	62	49	1	1	1.0,1.0,1.0	NA,NA,0.0	1
341	FBgn0004598	Fur2	chrX	+	16373085	16373187	16373085	16373174	16374925	16375859	341	1,1,1	1,2,0	0,0,1	0,0,0	62	49	1	1	0.441,0.283,1.0	NA,NA,1.0	-0.425
342	FBgn0004598	Fur2	chrX	+	16373221	16373423	16373221	16373357	16374925	16375859	342	8,4,11	1,1,1	8,7,0	0,1,0	98	49	1	1	0.8,0.667,0.846	1.0,0.778,NA	-0.118
343	FBgn0004598	Fur2	chrX	+	16376091	16376349	16376091	16376340	16376652	16376787	343	0,4,2	19,16,19	6,2,3	14,14,16	58	49	0.0862211	0.468896	0.0,0.174,0.082	0.266,0.108,0.137	-0.085
344	FBgn0002938	ninaC	chr2L	+	7382121	7382661	7382121	7382175	7382757	7382945	344	11058551116	188163188	893893787	221112154	98	49	0.716675	1	0.746,0.724,0.748	0.669,0.799,0.719	0.01
345	FBgn0030735	CG3632	chrX	+	16296670	16296883	16296670	16296790	16297649	16297784	345	11,11,22	4,0,2	16,13,5	3,0,4	98	49	0.54869	1	0.579,1.0,0.846	0.727,1.0,0.385	0.104
346	FBgn0030735	CG3632	chrX	+	16296670	16296907	16296670	16296790	16297649	16297784	346	12,13,25	4,0,2	15,15,8	3,0,4	98	49	0.530027	1	0.6,1.0,0.862	0.714,1.0,0.5	0.083
347	FBgn0030735	CG3632	chrX	+	16296670	16296907	16296670	16296883	16297649	16297784	347	1,2,4	0,0,1	0,5,5	1,2,1	73	49	0.0402512	0.299581	1.0,1.0,0.729	0.0,0.627,0.77	0.444
348	FBgn0030735	CG3632	chrX	+	16296670	16296883	16296670	16296790	16297660	16297784	348	13,12,21	2,2,2	16,11,8	1,7,2	98	49	0.233979	0.835085	0.765,0.75,0.84	0.889,0.44,0.667	0.12
349	FBgn0030735	CG3632	chrX	+	16296670	16296907	16296670	16296790	16297660	16297784	349	13,17,28	2,2,2	15,15,13	1,7,2	98	49	0.181739	0.738807	0.765,0.81,0.875	0.882,0.517,0.765	0.095
350	FBgn0030735	CG3632	chrX	+	16296670	16296907	16296670	16296883	16297660	16297784	350	2,6,7	2,1,0	0,5,10	1,0,4	73	49	0.579714	1	0.402,0.801,1.0	0.0,1.0,0.627	0.192
351	FBgn0000536	eas	chrX	+	16278356	16278615	16278356	16278547	16278693	16278761	351	2,3,2	0,0,0	3,2,6	0,1,0	98	49	1	1	1.0,1.0,1.0	1.0,0.5,1.0	0.167
353	FBgn0000536	eas	chrX	+	16278356	16278615	16278356	16278547	16280885	16281273	353	2,3,2	3,1,1	3,2,6	8,5,2	98	49	0.568556	1	0.25,0.6,0.5	0.158,0.167,0.6	0.142
355	FBgn0030719	eIF5	chrX	-	15989391	15989476	15989437	15989476	15988616	15989109	355	2,5,6	0,0,1	4,7,2	0,2,0	95	49	1	1	1.0,1.0,0.756	1.0,0.644,1.0	0.037
356	FBgn0030719	eIF5	chrX	-	15991750	15991974	15991821	15991974	15991082	15991382	356	2,7,13	1,2,4	5,4,3	2,4,2	98	49	0.200192	0.766638	0.5,0.636,0.619	0.556,0.333,0.429	0.146
357	FBgn0030719	eIF5	chrX	-	15991750	15991974	15991892	15991974	15991082	15991382	357	4,5,14	1,0,2	5,4,6	0,0,0	98	49	0.718009	1	0.667,1.0,0.778	1.0,1.0,1.0	-0.185
358	FBgn0030719	eIF5	chrX	-	15991821	15991974	15991892	15991974	15991082	15991382	358	3,2,7	1,0,2	2,4,5	0,0,0	98	49	0.647401	1	0.6,1.0,0.636	1.0,1.0,1.0	-0.255
359	FBgn0053180	Ranbp16	chrX	-	15929172	15929402	15929340	15929402	15928713	15928930	359	35,46,60	0,0,0	22,21,17	5,5,1	98	49	9.3818e-08	3.23126e-05	1.0,1.0,1.0	0.687,0.677,0.895	0.247
360	FBgn0010315	CycD	chrX	-	15909419	15909676	15909530	15909676	15908536	15909222	360	0,0,0	1,0,1	0,1,3	0,0,0	98	49	1	1	0.0,NA,0.0	NA,1.0,1.0	-1
361	FBgn0003392	shi	chrX	+	15892199	15892360	15892199	15892251	15892827	15893150	361	138105178	15,3,5	66,99,86	15,3,9	98	49	0.0660142	0.391894	0.821,0.946,0.947	0.688,0.943,0.827	0.085
362	FBgn0003392	shi	chrX	+	15892199	15892417	15892199	15892251	15892827	15893150	362	261205311	15,3,5	122172178	15,3,9	98	49	0.0407071	0.299989	0.897,0.972,0.969	0.803,0.966,0.908	0.054
363	FBgn0003392	shi	chrX	+	15892199	15892440	15892199	15892251	15892827	15893150	363	309250411	15,3,5	149212213	15,3,9	98	49	0.0295502	0.251176	0.912,0.977,0.976	0.832,0.972,0.922	0.046
364	FBgn0003392	shi	chrX	+	15892199	15892569	15892199	15892251	15892827	15893150	364	199164275	15,3,5	90149153	15,3,9	98	49	0.0560471	0.357756	0.869,0.965,0.965	0.75,0.961,0.895	0.064
365	FBgn0003392	shi	chrX	+	15892199	15892581	15892199	15892251	15892827	15893150	365	194165273	15,3,5	89148148	15,3,9	98	49	0.0542355	0.355861	0.866,0.965,0.965	0.748,0.961,0.892	0.065
366	FBgn0003392	shi	chrX	+	15892199	15892417	15892199	15892360	15892827	15893150	366	193158223	0,3,0	102131148	1,1,2	98	49	0.609942	1	1.0,0.963,1.0	0.981,0.985,0.974	0.008
367	FBgn0003392	shi	chrX	+	15892199	15892440	15892199	15892360	15892827	15893150	367	277243375	0,3,0	154216204	1,1,2	98	49	1	1	1.0,0.976,1.0	0.987,0.991,0.981	0.006
368	FBgn0003392	shi	chrX	+	15892199	15892569	15892199	15892360	15892827	15893150	368	183167276	0,3,0	103170164	1,1,2	98	49	1	1	1.0,0.965,1.0	0.981,0.988,0.976	0.007
369	FBgn0003392	shi	chrX	+	15892199	15892581	15892199	15892360	15892827	15893150	369	178168274	0,3,0	102169159	1,1,2	98	49	1	1	1.0,0.966,1.0	0.981,0.988,0.975	0.007
370	FBgn0003392	shi	chrX	+	15892199	15892440	15892199	15892417	15892827	15893150	370	151127190	67,42,38	87,110,87	35,25,31	72	49	0.921651	1	0.605,0.673,0.773	0.628,0.75,0.656	0.006
371	FBgn0003392	shi	chrX	+	15892199	15892569	15892199	15892417	15892827	15893150	371	82,70,135	67,42,38	61,90,77	35,25,31	98	49	0.367892	1	0.38,0.455,0.64	0.466,0.643,0.554	-0.063
372	FBgn0003392	shi	chrX	+	15892199	15892581	15892199	15892417	15892827	15893150	372	77,71,133	67,42,38	60,89,72	35,25,31	98	49	0.396188	1	0.365,0.458,0.636	0.462,0.64,0.537	-0.06
373	FBgn0003392	shi	chrX	+	15892199	15892569	15892199	15892440	15892827	15893150	373	60,36,90	115,87,138	43,48,60	62,65,66	98	49	0.0264511	0.234147	0.207,0.171,0.246	0.257,0.27,0.312	-0.072
374	FBgn0003392	shi	chrX	+	15892199	15892581	15892199	15892440	15892827	15893150	374	57,40,90	115,87,138	45,50,55	62,65,66	98	49	0.0323718	0.266297	0.199,0.187,0.246	0.266,0.278,0.294	-0.069
375	FBgn0003392	shi	chrX	+	15892199	15892581	15892199	15892569	15892827	15893150	375	3,5,4	5,1,2	5,5,1	3,2,6	61	49	0.46657	1	0.325,0.801,0.616	0.572,0.668,0.118	0.128
377	FBgn0030693	CG8974	chrX	-	15795809	15796028	15795892	15796028	15794496	15795101	377	27,33,43	6,7,1	23,19,19	2,4,5	98	49	0.654572	1	0.692,0.702,0.956	0.852,0.704,0.655	0.046
379	FBgn0030693	CG8974	chrX	-	15795809	15796028	15796001	15796028	15794496	15795101	379	12,25,24	2,0,5	13,10,13	0,0,0	98	49	0.000430658	0.0149829	0.75,1.0,0.706	1.0,1.0,1.0	-0.181
381	FBgn0030693	CG8974	chrX	-	15795892	15796028	15796001	15796028	15794496	15795101	381	6,9,2	2,0,5	3,4,6	0,0,0	98	49	5.25887e-05	0.00314691	0.6,1.0,0.167	1.0,1.0,1.0	-0.411
384	FBgn0030669	CG9240	chrX	-	15700904	15701259	15700988	15701259	15700171	15700807	384	2,0,1	0,0,0	0,3,4	3,4,4	98	49	1	1	1.0,NA,1.0	0.0,0.273,0.333	0.798
386	FBgn0260632	dl	chr2L	-	17449875	17450364	17450219	17450364	17449295	17449368	386	6,2,4	2,0,1	2,4,7	4,0,4	98	49	0.103004	0.533198	0.6,1.0,0.667	0.2,1.0,0.467	0.2
387	FBgn0031473	CG3104	chr2L	-	2854723	2855309	2855185	2855309	2853250	2853605	387	13,5,14	0,1,0	14,16,14	0,0,0	98	49	1	1	1.0,0.714,1.0	1.0,1.0,1.0	-0.095
388	FBgn0052594	be	chrX	+	15031542	15033347	15031542	15032573	15033605	15034140	388	7,3,4	2,0,0	0,2,3	2,2,2	98	49	3.3192e-05	0.00236453	0.636,1.0,1.0	0.0,0.333,0.429	0.625
391	FBgn0261244	inaE	chrX	+	13783713	13784276	13783713	13784189	13785706	13785952	391	140108112	1,1,0	57104101	0,0,0	98	49	1	1	0.986,0.982,1.0	1.0,1.0,1.0	-0.011
393	FBgn0003218	rdgB	chrX	+	13762751	13762868	13762751	13762830	13767786	13768157	393	7,10,15	4,1,2	9,8,10	1,0,1	87	49	0.0030576	0.0497192	0.496,0.849,0.809	0.835,1.0,0.849	-0.177
394	FBgn0003218	rdgB	chrX	+	13762751	13762945	13762751	13762830	13767786	13768157	394	30,21,17	4,1,2	36,13,15	1,0,1	98	49	1	1	0.789,0.913,0.81	0.947,1.0,0.882	-0.106
395	FBgn0003218	rdgB	chrX	+	13762751	13762945	13762751	13762868	13767786	13768157	395	28,23,19	4,8,14	40,13,17	8,7,10	98	49	0.882933	1	0.778,0.59,0.404	0.714,0.481,0.459	0.039
396	FBgn0003218	rdgB	chrX	+	13763068	13763111	13763068	13763088	13767786	13768157	396	26,20,23	24,14,15	41,18,11	11,7,10	72	49	0.107476	0.546526	0.424,0.493,0.511	0.717,0.636,0.428	-0.118
397	FBgn0003218	rdgB	chrX	+	13772557	13772695	13772557	13772656	13772785	13773753	397	47,45,40	50,36,51	54,34,37	64,26,22	88	49	0.410931	1	0.344,0.41,0.304	0.32,0.421,0.484	-0.056
398	FBgn0001087	g	chrX	-	13728879	13729023	13728882	13729023	13728684	13728817	398	182136134	0,1,1	115,97,95	3,1,0	52	49	1	1	1.0,0.992,0.992	0.973,0.989,1.0	0.007
399	FBgn0086674	Tpst	chrX	+	13575901	13576376	13575901	13576182	13576611	13577664	399	1,1,0	5,4,7	2,1,3	1,4,1	98	49	1	1	0.091,0.111,0.0	0.5,0.111,0.6	-0.336
400	FBgn0086674	Tpst	chrX	+	13585893	13586092	13585893	13586054	13589921	13590570	400	5,4,4	0,0,2	5,3,9	3,0,0	87	49	0.674331	1	1.0,1.0,0.53	0.484,1.0,1.0	0.015
401	FBgn0030478	CG1640	chrX	+	13370994	13371214	13370994	13371060	13373862	13374103	401	4,5,7	15,12,18	3,1,0	5,7,7	98	49	0.057823	0.366539	0.118,0.172,0.163	0.231,0.067,0.0	0.052
402	FBgn0030478	CG1640	chrX	+	13370994	13371261	13370994	13371060	13373862	13374103	402	8,8,12	15,12,18	7,9,3	5,7,7	98	49	0.395206	1	0.211,0.25,0.25	0.412,0.391,0.176	-0.089
403	FBgn0030478	CG1640	chrX	+	13370994	13371367	13370994	13371060	13373862	13374103	403	8,9,8	15,12,18	5,3,2	5,7,7	98	49	0.612585	1	0.211,0.273,0.182	0.333,0.176,0.125	0.011
404	FBgn0030478	CG1640	chrX	+	13370994	13371526	13370994	13371060	13373862	13374103	404	4,5,8	15,12,18	3,1,0	5,7,7	98	49	0.0453761	0.318877	0.118,0.172,0.182	0.231,0.067,0.0	0.058
408	FBgn0030478	CG1640	chrX	+	13370994	13371367	13370994	13371261	13373862	13374103	408	13,19,11	4,3,5	11,10,7	4,8,3	98	49	0.178563	0.73394	0.619,0.76,0.524	0.579,0.385,0.538	0.134
409	FBgn0030478	CG1640	chrX	+	13370994	13371526	13370994	13371261	13373862	13374103	409	11,21,13	4,3,5	10,9,5	4,8,3	98	49	0.0778445	0.436162	0.579,0.778,0.565	0.556,0.36,0.455	0.184
410	FBgn0030478	CG1640	chrX	+	13370994	13371526	13370994	13371367	13373862	13374103	410	5,13,10	4,4,1	5,2,3	2,2,2	98	49	0.319101	0.986313	0.385,0.619,0.833	0.556,0.333,0.429	0.173
411	FBgn0041210	HDAC4	chrX	-	13284891	13285632	13285202	13285632	13276434	13276547	411	27,13,33	0,0,1	14,27,15	0,0,0	98	49	1	1	1.0,1.0,0.943	1.0,1.0,1.0	-0.019
412	FBgn0041210	HDAC4	chrX	-	13284891	13285632	13285202	13285632	13282165	13282229	412	69,54,86	12,6,11	68,98,89	5,14,3	98	49	0.116232	0.5705	0.742,0.818,0.796	0.872,0.778,0.937	-0.077
414	FBgn0265597	rad	chrX	+	13069644	13070264	13069644	13069826	13072227	13072451	414	2,1,1	4,0,4	0,2,0	5,2,0	98	49	1	1	0.2,1.0,0.111	0.0,0.333,NA	0.27
415	FBgn0265597	rad	chrX	+	13072781	13073088	13072781	13073082	13074414	13074627	415	0,0,0	3,0,0	1,0,0	0,0,2	55	49	1	1	0.0,NA,NA	1.0,NA,0.0	-0.5
416	FBgn0030421	Agpat1	chrX	+	12765265	12765603	12765265	12765512	12766968	12767354	416	14,4,13	14,2,22	1,3,9	7,6,0	98	49	0.868164	1	0.333,0.5,0.228	0.067,0.2,1.0	-0.069
417	FBgn0283712	LIMK1	chrX	-	12591930	12592193	12591967	12592193	12589840	12590484	417	53,38,69	2,2,6	82,59,49	10,3,2	86	49	0.603276	1	0.938,0.915,0.868	0.824,0.918,0.933	0.015
421	FBgn0263111	cac	chrX	-	11983835	11983915	11983845	11983915	11980762	11981176	421	65,50,93	99,74,123	52,45,28	78,97,86	59	49	0.0339969	0.274916	0.353,0.359,0.386	0.356,0.278,0.213	0.084
422	FBgn0039889	Arl4	chr4	-	179260	179389	179263	179389	179091	179211	422	2,4,2	15,12,27	2,0,1	18,13,4	52	49	0.0538313	0.354765	0.112,0.239,0.065	0.095,0.0,0.191	0.043
424	FBgn0030336	CG1578	chrX	-	11816421	11816551	11816425	11816551	11815169	11815539	424	68,27,35	4,0,5	18,22,36	1,0,0	53	49	0.00578258	0.0765805	0.94,1.0,0.866	0.943,1.0,1.0	-0.046
429	FBgn0000259	CkIIbeta	chrX	+	11792878	11792991	11792878	11792945	11793442	11793518	429	3,0,6	0,0,2	1,2,0	0,0,3	95	49	1	1	1.0,NA,0.607	1.0,1.0,0.0	0.137
430	FBgn0000259	CkIIbeta	chrX	+	11792878	11793279	11792878	11792945	11793442	11793518	430	21,7,25	0,0,2	6,21,18	0,0,3	98	49	0.729986	1	1.0,1.0,0.862	1.0,1.0,0.75	0.037
433	FBgn0011754	PhKgamma	chrX	+	11695136	11695279	11695136	11695263	11695823	11695939	433	27,27,23	0,1,0	25,30,32	1,0,0	65	49	1	1	1.0,0.953,1.0	0.95,1.0,1.0	0.001
434	FBgn0011754	PhKgamma	chrX	+	11695136	11695384	11695136	11695263	11695823	11695939	434	2,7,6	0,1,0	11,4,8	1,0,0	98	49	1	1	1.0,0.778,1.0	0.846,1.0,1.0	-0.023
435	FBgn0011754	PhKgamma	chrX	+	11695136	11695384	11695136	11695279	11695823	11695939	435	1,6,6	26,26,23	11,4,7	25,30,31	98	49	0.234449	0.835085	0.019,0.103,0.115	0.18,0.062,0.101	-0.035
436	FBgn0011754	PhKgamma	chrX	+	11695823	11696145	11695823	11695939	11696402	11696540	436	7,11,11	10,13,13	12,11,6	21,21,10	98	49	0.301651	0.963796	0.259,0.297,0.297	0.222,0.208,0.231	0.064
437	FBgn0011754	PhKgamma	chrX	+	11695823	11696311	11695823	11695939	11696402	11696540	437	5,11,11	10,13,13	12,11,6	21,21,10	98	49	0.45119	1	0.2,0.297,0.297	0.222,0.208,0.231	0.044
438	FBgn0011754	PhKgamma	chrX	+	11695823	11696311	11695823	11696145	11696402	11696540	438	17,11,18	2,0,0	10,15,18	0,0,0	98	49	1	1	0.81,1.0,1.0	1.0,1.0,1.0	-0.063
440	FBgn0261239	Hr39	chr2L	+	21237249	21237404	21237249	21237346	21238280	21238565	440	10,12,10	3,3,3	8,13,10	9,1,2	98	49	0.957763	1	0.625,0.667,0.625	0.308,0.867,0.714	0.009
441	FBgn0261239	Hr39	chr2L	+	21237249	21237420	21237249	21237346	21238280	21238565	441	19,15,13	3,3,3	12,19,17	9,1,2	98	49	0.835071	1	0.76,0.714,0.684	0.4,0.905,0.81	0.014
447	FBgn0030268	Klp10A	chrX	-	11136239	11136778	11136618	11136778	11134879	11136095	447	1,8,2	1,0,0	6,1,2	4,0,0	98	49	0.168406	0.70386	0.333,1.0,1.0	0.429,1.0,1.0	-0.032
448	FBgn0027498	CG2061	chrX	+	11092491	11092718	11092491	11092623	11092780	11092841	448	9,10,19	0,0,0	14,14,21	0,0,1	98	49	1	1	1.0,1.0,1.0	1.0,1.0,0.913	0.029
449	FBgn0030258	CG1552	chrX	-	11053033	11053187	11053072	11053187	11052353	11052857	449	3,1,3	2,0,0	1,0,8	1,0,0	88	49	1	1	0.455,1.0,1.0	0.358,NA,1.0	0.139
451	FBgn0017561	Ork1	chrX	-	10890331	10891250	10890640	10891250	10885993	10886157	451	1,0,0	1,0,0	0,0,0	0,1,0	98	49	1	1	0.333,NA,NA	NA,0.0,NA	0.333
452	FBgn0052675	Tango5	chrX	-	10763150	10764237	10764084	10764237	10761914	10762434	452	12,15,15	2,0,0	19,12,7	2,0,0	98	49	1	1	0.75,1.0,1.0	0.826,1.0,1.0	-0.025
453	FBgn0052675	Tango5	chrX	-	10763150	10764237	10764169	10764237	10761914	10762434	453	4,5,10	3,3,2	11,4,10	2,1,2	98	49	0.239322	0.8444	0.4,0.455,0.714	0.733,0.667,0.714	-0.182
454	FBgn0052675	Tango5	chrX	-	10764084	10764237	10764169	10764237	10761914	10762434	454	2,3,4	3,3,2	6,0,5	2,1,2	98	49	0.623133	1	0.25,0.333,0.5	0.6,0.0,0.556	-0.024
455	FBgn0052677	X11Lbeta	chrX	+	10704756	10706013	10704756	10705998	10706951	10707082	455	2,9,1	2,0,0	10,1,1	12,0,5	64	49	0.000877231	0.0230235	0.434,1.0,1.0	0.39,1.0,0.133	0.304
457	FBgn0259170	alpha-Man-Ia	chrX	-	10325632	10325958	10325790	10325958	10323565	10324318	457	58,48,53	2,0,3	27,45,31	0,0,0	98	49	0.291585	0.954276	0.935,1.0,0.898	1.0,1.0,1.0	-0.056
458	FBgn0259170	alpha-Man-Ia	chrX	-	10325632	10325958	10325813	10325958	10323565	10324318	458	55,42,52	0,0,0	30,43,27	0,0,2	98	49	1	1	1.0,1.0,1.0	1.0,1.0,0.871	0.043
459	FBgn0259170	alpha-Man-Ia	chrX	-	10325790	10325958	10325813	10325958	10323565	10324318	459	15,5,13	0,0,0	7,9,2	0,0,2	72	49	0.659797	1	1.0,1.0,1.0	1.0,1.0,0.405	0.198
460	FBgn0259170	alpha-Man-Ia	chrX	-	10325675	10325958	10325783	10325958	10323565	10324356	460	47,42,44	2,1,0	23,35,28	0,2,0	98	49	0.438161	1	0.922,0.955,1.0	1.0,0.897,1.0	-0.007
461	FBgn0259170	alpha-Man-Ia	chrX	-	10325675	10325958	10325790	10325958	10323565	10324356	461	47,42,44	0,0,0	24,35,28	0,1,0	98	49	1	1	1.0,1.0,1.0	1.0,0.946,1.0	0.018
462	FBgn0259170	alpha-Man-Ia	chrX	-	10325675	10325958	10325813	10325958	10323565	10324356	462	55,44,52	0,0,0	29,42,27	0,2,0	98	49	1	1	1.0,1.0,1.0	1.0,0.913,1.0	0.029
463	FBgn0259170	alpha-Man-Ia	chrX	-	10325783	10325958	10325790	10325958	10323565	10324356	463	2,1,0	0,0,0	1,2,0	0,1,0	56	49	1	1	1.0,1.0,NA	1.0,0.636,NA	0.182
464	FBgn0259170	alpha-Man-Ia	chrX	-	10325783	10325958	10325813	10325958	10323565	10324356	464	15,6,10	0,0,0	8,11,2	0,2,0	79	49	1	1	1.0,1.0,1.0	1.0,0.773,1.0	0.076
465	FBgn0259170	alpha-Man-Ia	chrX	-	10325790	10325958	10325813	10325958	10323565	10324356	465	13,5,10	0,0,0	7,10,2	0,2,0	72	49	1	1	1.0,1.0,1.0	1.0,0.773,1.0	0.076
466	FBgn0263220	Hk	chrX	-	10242809	10242880	10242833	10242880	10241417	10241736	466	89,100,85	69,69,49	97,47,52	53,55,31	73	49	0.783572	1	0.464,0.493,0.538	0.551,0.365,0.53	0.016
481	FBgn0026415	Idgf4	chrX	-	9930880	9930948	9930907	9930948	9930354	9930474	481	1,0,0	7,10,5	0,1,0	3,9,19	76	49	1	1	0.084,0.0,0.0	0.0,0.067,0.0	0.006
482	FBgn0030151	CG1354	chrX	+	9778741	9778809	9778741	9778799	9778867	9778913	482	0,0,5	1,2,3	1,2,1	3,2,5	59	49	0.809492	1	0.0,0.0,0.581	0.217,0.454,0.142	-0.077
486	FBgn0261260	mgl	chrX	-	9499873	9500129	9499885	9500129	9471998	9472657	486	4,2,6	2,0,0	0,3,2	2,2,0	61	49	0.0218681	0.201326	0.616,1.0,1.0	0.0,0.546,1.0	0.357
487	FBgn0261260	mgl	chrX	-	9499873	9500129	9499885	9500129	9471998	9473266	487	0,4,1	0,0,3	1,1,0	1,4,3	61	49	1	1	NA,1.0,0.211	0.445,0.167,0.0	0.402
488	FBgn0026206	mei-P26	chrX	+	9163254	9163398	9163254	9163290	9165681	9166459	488	5,7,5	9,17,17	16,18,21	7,6,8	98	49	1.07997e-07	3.23126e-05	0.217,0.171,0.128	0.533,0.6,0.568	-0.395
489	FBgn0052707	APC4	chrX	+	9083998	9084175	9083998	9084169	9084236	9084399	489	0,1,0	0,0,4	0,0,0	0,1,0	55	49	1	1	NA,1.0,0.0	NA,0.0,NA	0.5
495	FBgn0011661	Moe	chrX	-	8874502	8874899	8874511	8874899	8874188	8874401	495	16,7,22	59,44,55	25,21,13	94,50,50	58	49	0.713773	1	0.186,0.118,0.253	0.183,0.262,0.18	-0.023
499	FBgn0030060	CG2004	chrX	-	8714405	8714663	8714475	8714663	8713598	8714135	499	0,0,0	2,0,0	3,0,1	0,0,0	98	49	1	1	0.0,NA,NA	1.0,NA,1.0	-1
500	FBgn0004102	oc	chrX	-	8642465	8642867	8642474	8642867	8640359	8640514	500	201152129	15,16,9	132,87,95	9,3,9	58	49	0.350955	1	0.919,0.889,0.924	0.925,0.961,0.899	-0.018
501	FBgn0004102	oc	chrX	-	8650093	8650681	8650374	8650681	8642465	8642867	501	812569817	8,8,8	623545458	2,4,5	98	49	0.115537	0.5705	0.981,0.973,0.981	0.994,0.986,0.979	-0.008
502	FBgn0014464	Cp7Fa	chrX	+	8471382	8471721	8471382	8471571	8472263	8472355	502	0,1,0	10,5,6	1,0,0	28,33,31	98	49	1	1	0.0,0.091,0.0	0.018,0.0,0.0	0.024
505	FBgn0261793	Trf2	chrX	+	8424096	8424315	8424096	8424312	8424375	8427887	505	14,10,15	0,0,1	4,6,9	0,0,0	52	49	1	1	1.0,1.0,0.934	1.0,1.0,1.0	-0.022
506	FBgn0262976	lawc	chrX	-	8408864	8410098	8409402	8410098	8408518	8408778	506	22,17,25	0,0,1	24,7,22	2,2,0	98	49	0.200884	0.766638	1.0,1.0,0.926	0.857,0.636,1.0	0.144
507	FBgn0262976	lawc	chrX	-	8408864	8410098	8409662	8410098	8408518	8408778	507	18,12,12	15,12,11	16,14,8	16,12,5	98	49	0.896904	1	0.375,0.333,0.353	0.333,0.368,0.444	-0.028
508	FBgn0262976	lawc	chrX	-	8409402	8410098	8409662	8410098	8408518	8408778	508	18,12,13	15,12,11	18,16,8	16,12,5	98	49	0.739586	1	0.375,0.333,0.371	0.36,0.4,0.444	-0.042
511	FBgn0261873	sdt	chrX	+	8224784	8226083	8224784	8225726	8227870	8228098	511	39,33,17	2,1,0	16,12,11	4,0,1	98	49	0.177195	0.733813	0.907,0.943,1.0	0.667,1.0,0.846	0.112
512	FBgn0261873	sdt	chrX	+	8230613	8230766	8230613	8230718	8232428	8232906	512	170124153	7,11,9	83,90,87	10,9,1	97	49	0.633606	1	0.925,0.851,0.896	0.807,0.835,0.978	0.017
513	FBgn0029996	UbcE2H	chrX	-	8091924	8092113	8091960	8092113	8088008	8090147	513	1,0,2	0,0,6	1,0,1	2,0,0	85	49	1	1	1.0,NA,0.161	0.224,NA,1.0	-0.031
514	FBgn0004657	mys	chrX	+	8061644	8061870	8061644	8061725	8063839	8064459	514	8,5,2	5,3,12	12,6,6	9,6,17	98	49	0.941756	1	0.444,0.455,0.077	0.4,0.333,0.15	0.031
515	FBgn0004657	mys	chrX	+	8061644	8062080	8061644	8061725	8063839	8064459	515	11,3,4	5,3,12	6,11,7	9,6,17	98	49	0.856217	1	0.524,0.333,0.143	0.25,0.478,0.171	0.034
516	FBgn0004657	mys	chrX	+	8061644	8062080	8061644	8061870	8063839	8064459	516	19,10,19	1,2,0	27,47,42	6,1,1	98	49	0.133659	0.628784	0.905,0.714,1.0	0.692,0.959,0.955	0.004
518	FBgn0029971	ND-MNLL	chrX	-	7893587	7893798	7893749	7893798	7893052	7893416	518	7,0,5	0,0,0	4,9,2	1,0,0	98	49	1	1	1.0,NA,1.0	0.667,1.0,1.0	0.111
519	FBgn0029971	ND-MNLL	chrX	-	7893587	7893798	7893749	7893798	7893052	7893490	519	7,0,5	3,8,2	4,9,2	5,5,2	98	49	0.544977	1	0.538,0.0,0.556	0.286,0.474,0.333	0
528	FBgn0029870	Marf	chrX	+	6365948	6366232	6365948	6366071	6366632	6367163	528	84,32,71	1,2,0	45,50,41	1,1,2	98	49	0.246583	0.860895	0.977,0.889,1.0	0.957,0.962,0.911	0.012
529	FBgn0264270	Sxl	chrX	-	7097944	7098053	7098000	7098053	7090133	7090504	529	11,4,8	4,1,2	4,8,2	0,0,1	98	49	0.000222214	0.00951518	0.579,0.667,0.667	1.0,1.0,0.5	-0.196
530	FBgn0264270	Sxl	chrX	-	7096814	7096935	7096902	7096935	7091673	7092122	530	31,22,50	0,0,0	25,28,34	1,0,0	98	49	1	1	1.0,1.0,1.0	0.926,1.0,1.0	0.025
531	FBgn0264270	Sxl	chrX	-	7097944	7098053	7098000	7098053	7091673	7092122	531	9,4,9	15,6,12	4,8,4	5,4,4	98	49	0.285357	0.938954	0.231,0.25,0.273	0.286,0.5,0.333	-0.122
532	FBgn0264270	Sxl	chrX	-	7097944	7098053	7098000	7098053	7091673	7092170	532	11,5,9	34,7,32	4,8,2	10,5,14	98	49	0.691004	1	0.139,0.263,0.123	0.167,0.444,0.067	-0.051
533	FBgn0029851	CG14445	chrX	+	6238000	6238260	6238000	6238200	6238945	6239234	533	0,0,0	0,1,0	0,3,1	0,0,1	98	49	1	1	NA,0.0,NA	NA,1.0,0.333	-0.666
534	FBgn0029851	CG14445	chrX	+	6238945	6239234	6238945	6239174	6239387	6239607	534	1,3,0	0,0,0	4,2,2	1,0,1	98	49	1	1	1.0,1.0,NA	0.667,1.0,0.5	0.278
535	FBgn0261549	rdgA	chrX	+	8999379	9000249	8999379	9000240	9000681	9002117	535	35,21,24	26,11,13	26,42,21	26,33,40	58	49	0.0353786	0.27856	0.532,0.617,0.609	0.458,0.518,0.307	0.158
536	FBgn0003514	sqh	chrX	-	6224696	6225116	6225002	6225116	6223584	6224116	536	8,4,6	0,0,0	12,10,5	0,2,0	98	49	1	1	1.0,1.0,1.0	1.0,0.714,1.0	0.095
537	FBgn0264386	Ca-alpha1T	chrX	-	6128377	6128619	6128392	6128619	6126244	6126857	537	7,4,10	4,2,6	12,16,16	10,1,5	64	49	0.287382	0.942815	0.573,0.605,0.561	0.479,0.925,0.71	-0.125
540	FBgn0000317	ck	chr2L	-	15057504	15057862	15057667	15057862	15053413	15053517	540	8,11,8	0,1,0	1,7,3	0,0,0	98	49	1	1	1.0,0.846,1.0	1.0,1.0,1.0	-0.051
541	FBgn0000317	ck	chr2L	-	15057504	15057862	15057667	15057862	15053413	15053522	541	10,12,7	0,1,0	1,7,3	0,0,0	98	49	1	1	1.0,0.857,1.0	1.0,1.0,1.0	-0.048
542	FBgn0013987	MAPk-Ak2	chrX	-	5764068	5764203	5764093	5764203	5762100	5762681	542	3,4,1	0,3,4	8,3,0	6,2,2	74	49	0.598182	1	1.0,0.469,0.142	0.469,0.498,0.0	0.215
544	FBgn0259150	OtopLc	chrX	-	5662661	5662861	5662822	5662861	5660184	5662329	544	0,0,0	2,1,0	1,0,0	2,1,0	98	49	1	1	0.0,0.0,NA	0.2,0.0,NA	-0.1
545	FBgn0259994	OtopLa	chrX	-	5629183	5629745	5629384	5629745	5628220	5629024	545	88,65,74	19,15,13	40,71,51	11,10,10	98	49	0.740961	1	0.698,0.684,0.74	0.645,0.78,0.718	-0.007
546	FBgn0259994	OtopLa	chrX	-	5629183	5629745	5629396	5629745	5628220	5629024	546	76,61,67	318329258	32,59,45	172163179	98	49	0.327702	0.998456	0.107,0.085,0.115	0.085,0.153,0.112	-0.014
547	FBgn0259994	OtopLa	chrX	-	5629384	5629745	5629396	5629745	5628220	5629024	547	23,23,15	318329258	13,14,12	172163179	61	49	0.713796	1	0.055,0.053,0.045	0.057,0.065,0.051	-0.007
551	FBgn0266000	CG44774	chrX	-	4930914	4931194	4931057	4931194	4929373	4930065	551	11,11,12	9,6,9	16,26,18	2,5,4	98	49	0.000659794	0.0193539	0.379,0.478,0.4	0.8,0.722,0.692	-0.319
552	FBgn0029708	CG3556	chrX	+	4530230	4530601	4530230	4530441	4531296	4532678	552	2,0,3	0,0,0	0,4,2	0,0,1	98	49	1	1	1.0,NA,1.0	NA,1.0,0.5	0.25
553	FBgn0026083	tyf	chrX	+	4117019	4117281	4117019	4117236	4117963	4118279	553	8,9,7	0,3,4	5,5,7	9,5,3	94	49	0.0318213	0.265948	1.0,0.61,0.477	0.225,0.343,0.549	0.323
554	FBgn0026083	tyf	chrX	+	4117019	4117395	4117019	4117236	4117963	4118279	554	26,28,18	0,3,4	23,27,28	9,5,3	98	49	0.072933	0.418037	1.0,0.824,0.692	0.561,0.73,0.824	0.134
555	FBgn0026083	tyf	chrX	+	4117019	4117395	4117019	4117281	4117963	4118279	555	25,21,17	1,0,3	21,27,27	1,1,1	98	49	0.282849	0.936157	0.926,1.0,0.739	0.913,0.931,0.931	-0.037
559	FBgn0026083	tyf	chrX	+	4120295	4120440	4120295	4120424	4120501	4121236	559	7,1,4	19,14,19	4,3,5	28,15,18	65	49	0.742281	1	0.217,0.051,0.137	0.097,0.131,0.173	0.001
560	FBgn0029688	lva	chrX	-	3964700	3965327	3965271	3965327	3964566	3964638	560	40,45,59	2,2,0	51,50,28	0,0,0	98	49	0.605013	1	0.909,0.918,1.0	1.0,1.0,1.0	-0.058
561	FBgn0023213	eIF4G1	chr4	-	930281	930715	930511	930715	930079	930131	561	18,8,23	49,36,50	21,15,17	38,39,34	98	49	0.265084	0.900559	0.155,0.1,0.187	0.216,0.161,0.2	-0.045
568	FBgn0000479	dnc	chrX	+	3189533	3190576	3189533	3189811	3245072	3246195	568	9,10,14	20,8,12	21,15,17	16,16,10	98	49	0.236665	0.840977	0.184,0.385,0.368	0.396,0.319,0.459	-0.079
569	FBgn0260938	tay	chrX	-	15887012	15887311	15887037	15887311	15884442	15885943	569	18,15,11	7,17,16	2,10,12	5,8,3	74	49	0.757685	1	0.63,0.369,0.313	0.209,0.453,0.726	-0.025
570	FBgn0260938	tay	chrX	-	15887012	15887311	15887117	15887311	15884442	15885943	570	51,45,50	1,3,3	25,32,39	1,0,6	98	49	0.877735	1	0.962,0.882,0.893	0.926,1.0,0.765	0.015
571	FBgn0260938	tay	chrX	-	15887037	15887311	15887117	15887311	15884442	15885943	571	41,47,55	1,3,3	28,30,31	1,0,6	98	49	0.912275	1	0.953,0.887,0.902	0.933,1.0,0.721	0.029
572	FBgn0040384	CG32795	chrX	-	2789708	2789865	2789745	2789865	2789237	2789439	572	1,0,1	7,1,0	2,1,3	2,2,0	86	49	0.00980694	0.11031	0.075,0.0,1.0	0.363,0.222,1.0	-0.17
573	FBgn0032026	CG7627	chr2L	-	8362038	8362469	8362283	8362469	8361100	8361198	573	3,2,5	7,6,9	2,3,2	6,3,2	98	49	0.844473	1	0.176,0.143,0.217	0.143,0.333,0.333	-0.091
575	FBgn0003371	sgg	chrX	+	2633951	2634178	2633951	2634025	2641589	2642093	575	37,20,56	57,37,54	38,39,14	50,41,60	98	49	0.350814	1	0.245,0.213,0.341	0.275,0.322,0.104	0.033
579	FBgn0023541	Cyp4d14	chrX	-	2175064	2175315	2175073	2175315	2174463	2174920	579	0,1,0	4,8,4	0,0,1	6,5,5	58	49	1	1	0.0,0.096,0.0	0.0,0.0,0.145	-0.016
581	FBgn0025631	moody	chrX	-	2048238	2048395	2048315	2048395	2047557	2047647	581	0,1,0	2,0,0	0,2,1	0,0,0	98	49	1	1	0.0,1.0,NA	NA,1.0,1.0	-0.5
584	FBgn0000667	Actn	chrX	-	2029774	2029926	2029840	2029926	2028664	2028750	584	3,5,3	0,0,0	3,6,6	0,1,2	98	49	0.687864	1	1.0,1.0,1.0	1.0,0.75,0.6	0.217
585	FBgn0263997	CG43740	chrX	+	10343870	10344056	10343870	10344028	10346848	10347794	585	4,0,1	0,0,0	3,4,4	2,0,0	77	49	1	1	1.0,NA,1.0	0.488,1.0,1.0	0.171
586	FBgn0023522	CG11596	chrX	+	1927682	1927919	1927682	1927893	1928333	1928580	586	0,1,2	0,0,0	2,4,3	1,0,0	75	49	1	1	NA,1.0,1.0	0.566,1.0,1.0	0.145
588	FBgn0052803	CG32803	chrX	-	1901712	1901911	1901799	1901911	1901436	1901614	588	3,0,2	2,0,2	1,6,5	3,0,1	98	49	1	1	0.429,NA,0.333	0.143,1.0,0.714	-0.238
589	FBgn0000117	arm	chrX	-	1899303	1899524	1899398	1899524	1898979	1899039	589	5,9,14	0,1,0	4,4,3	0,1,2	98	49	0.502462	1	1.0,0.818,1.0	1.0,0.667,0.429	0.241
590	FBgn0085370	Pde11	chr2L	-	18562709	18563172	18562882	18563172	18543261	18543715	590	59,72,77	3,0,0	19,48,47	1,0,0	98	49	0.878105	1	0.908,1.0,1.0	0.905,1.0,1.0	0.001
591	FBgn0085370	Pde11	chr2L	-	18562709	18563172	18562823	18563172	18546524	18547044	591	34,47,54	3,6,11	16,34,31	2,6,0	98	49	0.218145	0.803804	0.85,0.797,0.711	0.8,0.739,1.0	-0.06
592	FBgn0085370	Pde11	chr2L	-	18562709	18563172	18562882	18563172	18546524	18547044	592	61,78,87	7,4,2	21,53,50	0,4,6	98	49	0.651047	1	0.813,0.907,0.956	1.0,0.869,0.806	0
593	FBgn0085370	Pde11	chr2L	-	18562823	18563172	18562882	18563172	18546524	18547044	593	38,47,53	7,4,2	12,29,23	0,4,6	98	49	0.535298	1	0.731,0.855,0.93	1.0,0.784,0.657	0.025
595	FBgn0026086	Adar	chrX	+	1779089	1779369	1779089	1779258	1780061	1780244	595	25,21,17	127105111	18,32,6	107,94,71	98	49	0.693101	1	0.09,0.091,0.071	0.078,0.145,0.041	-0.004
597	FBgn0026872	CG14777	chrX	+	1466748	1466933	1466748	1466929	1467802	1467964	597	2,0,2	0,1,0	2,2,0	0,0,0	53	49	1	1	1.0,0.0,1.0	1.0,1.0,NA	-0.333
598	FBgn0261444	CG3638	chrX	-	1222643	1223012	1222748	1223012	1217082	1221595	598	3,8,5	0,3,2	7,6,9	5,1,0	98	49	0.788714	1	1.0,0.571,0.556	0.412,0.75,1.0	-0.012
599	FBgn0261444	CG3638	chrX	-	1236433	1236684	1236444	1236684	1233802	1234276	599	1,0,1	1,3,1	0,2,0	2,2,0	60	49	1	1	0.45,0.0,0.45	0.0,0.45,NA	0.075
600	FBgn0261444	CG3638	chrX	-	1236433	1236684	1236444	1236684	1233802	1234279	600	1,1,1	16,7,4	1,0,0	15,13,24	60	49	0.406508	1	0.049,0.104,0.17	0.052,0.0,0.0	0.09
601	FBgn0030685	Graf	chrX	-	15760239	15760649	15760466	15760649	15757855	15758317	601	32,21,23	1,0,4	24,41,12	1,4,5	98	49	0.107771	0.546526	0.941,1.0,0.742	0.923,0.837,0.545	0.126
602	FBgn0032774	CG17549	chr2L	-	19389926	19390075	19389935	19390075	19388473	19388569	602	6,4,7	7,9,10	9,5,3	3,7,13	58	49	0.785593	1	0.42,0.273,0.372	0.717,0.376,0.163	-0.064
603	FBgn0031245	CG3625	chr2L	-	291606	291795	291660	291795	290812	291031	603	14,9,12	1,2,1	13,4,6	1,1,0	98	49	0.14964	0.648876	0.875,0.692,0.857	0.867,0.667,1.0	-0.037
604	FBgn0264449	CG43867	chrX	-	818405	818615	818435	818615	811026	811368	604	5,9,14	0,0,0	7,6,7	0,1,0	79	49	1	1	1.0,1.0,1.0	1.0,0.788,1.0	0.071
605	FBgn0264449	CG43867	chrX	-	818405	818615	818435	818615	811593	811689	605	5,13,14	2,2,2	9,8,11	0,4,4	79	49	0.595245	1	0.608,0.801,0.813	1.0,0.554,0.63	0.013
608	FBgn0025637	SkpA	chrX	+	656113	656784	656113	656399	657098	657899	608	5,5,5	4,0,1	3,10,4	1,0,0	98	49	0.00596767	0.0783126	0.385,1.0,0.714	0.6,1.0,1.0	-0.167
609	FBgn0025637	SkpA	chrX	+	656355	656489	656355	656399	657098	657899	609	3,6,9	4,0,1	7,9,17	1,0,0	98	49	0.00732246	0.0936273	0.273,1.0,0.818	0.778,1.0,1.0	-0.229
610	FBgn0025637	SkpA	chrX	+	656355	656604	656355	656399	657098	657899	610	6,6,5	4,0,1	1,10,4	1,0,0	98	49	0.00936302	0.106924	0.429,1.0,0.714	0.333,1.0,1.0	-0.063
611	FBgn0025637	SkpA	chrX	+	656355	656604	656355	656489	657098	657899	611	9,9,8	0,5,7	5,10,0	6,2,13	98	49	0.0616935	0.384556	1.0,0.474,0.364	0.294,0.714,0.0	0.277
614	FBgn0002579	RpL36	chrX	-	629290	629416	629327	629416	628750	628878	614	0,0,0	6,3,1	0,2,1	2,8,13	86	49	0.57606	1	0.0,0.0,0.0	0.0,0.125,0.042	-0.056
617	FBgn0040370	CG13375	chrX	-	294712	294962	294822	294962	290252	290596	617	0,0,0	2,0,0	0,2,0	0,0,0	98	49	1	1	0.0,NA,NA	NA,1.0,NA	-1
621	FBgn0004919	gol	chr2R	-	25074036	25075338	25075241	25075338	25073277	25073589	621	77,58,68	18,15,16	146,110,87	20,17,13	98	49	0.0323971	0.266297	0.681,0.659,0.68	0.785,0.764,0.77	-0.1
622	FBgn0265434	zip	chr2R	-	25011311	25011463	25011375	25011463	25010379	25010616	622	0,1,1	2,0,3	4,5,4	0,0,1	98	49	5.15086e-07	0.000104367	0.0,1.0,0.143	1.0,1.0,0.667	-0.508
623	FBgn0004648	svr	chrX	+	499957	500974	499957	500608	501984	502220	623	9,15,13	7,0,11	28,11,5	7,9,18	98	49	0.209999	0.787366	0.391,1.0,0.371	0.667,0.379,0.122	0.198
624	FBgn0041205	key	chr2R	-	24785735	24786095	24785741	24786095	24785513	24785683	624	2,3,1	4,0,2	1,1,2	5,2,12	55	49	0.0321298	0.266297	0.308,1.0,0.308	0.151,0.308,0.129	0.343
625	FBgn0027590	GstE12	chr2R	-	24767638	24768172	24767953	24768172	24767474	24767577	625	9,9,4	0,2,2	8,4,4	0,0,4	98	49	0.364234	1	1.0,0.692,0.5	1.0,1.0,0.333	-0.047
626	FBgn0027590	GstE12	chr2R	-	24767638	24768172	24768097	24768172	24767474	24767577	626	23,17,23	5,5,5	24,19,18	19,11,8	98	49	0.00578449	0.0765805	0.697,0.63,0.697	0.387,0.463,0.529	0.215
627	FBgn0027590	GstE12	chr2R	-	24767953	24768172	24768097	24768172	24767474	24767577	627	23,17,24	5,5,5	24,19,20	19,11,8	98	49	0.00781914	0.096673	0.697,0.63,0.706	0.387,0.463,0.556	0.209
628	FBgn0283657	Tlk	chrX	+	3720006	3720322	3720006	3720104	3721375	3721647	628	152109114	2,0,0	72111101	0,2,0	98	49	1	1	0.974,1.0,1.0	1.0,0.965,1.0	0.003
629	FBgn0283657	Tlk	chrX	+	3720006	3720513	3720006	3720104	3721375	3721647	629	107,64,81	2,0,0	58,64,68	0,2,0	98	49	1	1	0.964,1.0,1.0	1.0,0.941,1.0	0.008
630	FBgn0283657	Tlk	chrX	+	3720006	3720513	3720006	3720322	3721375	3721647	630	39,30,42	60,52,44	29,25,31	25,52,41	98	49	0.92111	1	0.245,0.224,0.323	0.367,0.194,0.274	-0.014
631	FBgn0267252	Ggamma30A	chr2L	+	9256562	9256814	9256562	9256696	9256892	9257206	631	487386431	2,1,2	426277301	5,10,9	98	49	1.78024e-05	0.00179224	0.992,0.995,0.991	0.977,0.933,0.944	0.041
632	FBgn0267252	Ggamma30A	chr2L	+	9256562	9256814	9256562	9256696	9272465	9272607	632	485386432	301258350	425277300	188139102	98	49	2.88957e-05	0.00227515	0.446,0.428,0.382	0.531,0.499,0.595	-0.123
633	FBgn0267252	Ggamma30A	chr2L	+	9256562	9257206	9256562	9256696	9272465	9272607	633	161313251630	301258350	150010531098	188139102	98	49	2.08125e-07	5.18926e-05	0.728,0.72,0.7	0.8,0.791,0.843	-0.095
634	FBgn0267252	Ggamma30A	chr2L	+	9256562	9257206	9256562	9256814	9272465	9272607	634	191215812094	0,0,1	180114131266	0,0,0	98	49	1	1	1.0,1.0,0.999	1.0,1.0,1.0	0
635	FBgn0267252	Ggamma30A	chr2L	+	9256562	9257206	9256562	9256696	9291055	9293264	635	590489554	0,0,0	573367384	0,4,2	98	49	1	1	1.0,1.0,1.0	1.0,0.979,0.99	0.01
636	FBgn0035041	CG13594	chr2R	-	24638425	24638588	24638466	24638588	24637282	24637478	636	1,3,0	4,1,0	2,2,0	0,0,0	90	49	1	1	0.12,0.62,NA	1.0,1.0,NA	-0.63
637	FBgn0004368	Ptp4E	chrX	+	4939127	4939304	4939127	4939200	4940421	4940847	637	69,42,48	20,22,37	21,32,19	8,18,8	98	49	0.861251	1	0.633,0.488,0.393	0.568,0.471,0.543	-0.023
638	FBgn0035001	Slik	chr2R	-	24393412	24393514	24393487	24393514	24392128	24393203	638	64,49,66	204177162	56,49,36	119130122	98	49	0.386385	1	0.136,0.122,0.169	0.19,0.159,0.129	-0.017
639	FBgn0000037	mAChR-A	chr2R	-	24383189	24383377	24383240	24383377	24378629	24381856	639	0,4,0	0,0,0	3,3,0	4,0,0	98	49	1	1	NA,1.0,NA	0.273,1.0,NA	0.363
640	FBgn0000037	mAChR-A	chr2R	-	24389593	24390294	24389597	24390294	24383923	24385048	640	0,2,0	0,0,0	0,0,0	0,0,4	53	49	1	1	NA,1.0,NA	NA,NA,0.0	1
641	FBgn0030049	Trf4-1	chrX	+	8560894	8561259	8560894	8561191	8563152	8564375	641	7,11,12	0,1,0	13,14,14	1,0,2	98	49	0.835008	1	1.0,0.846,1.0	0.867,1.0,0.778	0.067
643	FBgn0260770	CG42568	chr2R	-	24159144	24159312	24159148	24159312	24158973	24159085	643	2,5,8	43,26,40	5,1,1	5,14,20	53	49	0.899359	1	0.041,0.151,0.156	0.48,0.062,0.044	-0.079
644	FBgn0032123	Oatp30B	chr2L	+	9521209	9521495	9521209	9521440	9523162	9523343	644	27,29,31	2,1,3	18,19,17	2,0,1	98	49	0.141214	0.632505	0.871,0.935,0.838	0.818,1.0,0.895	-0.023
645	FBgn0053519	Unc-89	chr2R	-	24008700	24010783	24009570	24010783	24007833	24008145	645	0,0,0	0,1,0	1,1,0	0,0,0	98	49	1	1	NA,0.0,NA	1.0,1.0,NA	-1
650	FBgn0001123	Galphas	chr2R	+	23942537	23942814	23942537	23942601	23944229	23944740	650	5,5,9	33,12,41	8,11,6	45,42,32	98	49	0.940512	1	0.07,0.172,0.099	0.082,0.116,0.086	0.019
654	FBgn0025790	TBPH	chr2R	-	23859886	23860515	23860356	23860515	23859689	23859827	654	13,20,17	0,0,0	35,29,29	1,0,0	98	49	1	1	1.0,1.0,1.0	0.946,1.0,1.0	0.018
655	FBgn0025790	TBPH	chr2R	-	23862260	23862593	23862489	23862593	23861205	23861457	655	46,45,58	3,0,1	63,42,37	0,0,0	98	49	0.72812	1	0.885,1.0,0.967	1.0,1.0,1.0	-0.049
656	FBgn0025790	TBPH	chr2R	-	23862260	23862593	23862489	23862593	23861205	23861460	656	48,45,56	2,1,0	62,42,35	1,1,0	98	49	1	1	0.923,0.957,1.0	0.969,0.955,1.0	-0.015
659	FBgn0010300	brat	chr2L	+	19158539	19158755	19158539	19158689	19166084	19166358	659	114102127	6,4,2	76,88,63	4,0,0	98	49	0.0444192	0.318296	0.905,0.927,0.969	0.905,1.0,1.0	-0.035
661	FBgn0040660	CG13551	chr2R	-	23383319	23383424	23383364	23383424	23383047	23383122	661	2,0,0	5,7,3	0,1,0	2,6,8	94	49	1	1	0.173,0.0,0.0	0.0,0.08,0.0	0.031
662	FBgn0259984	kuz	chr2L	+	13550138	13550420	13550138	13550293	13551141	13551666	662	166,99,106	3,4,8	148164136	9,6,6	98	49	0.598285	1	0.965,0.925,0.869	0.892,0.932,0.919	0.005
663	FBgn0026438	Eaat2	chr2L	-	744083	744395	744195	744395	743337	743623	663	200187203	439442344	418257318	788398416	98	49	0.00905485	0.105829	0.186,0.175,0.228	0.21,0.244,0.277	-0.047
665	FBgn0261564	ReepA	chr2R	+	22930388	22931280	22930388	22931166	22931514	22932044	665	7,1,3	1,0,0	13,6,11	1,0,2	98	49	0.93214	1	0.778,1.0,1.0	0.867,1.0,0.733	0.059
666	FBgn0034797	nahoda	chr2R	+	22896173	22896864	22896173	22896396	22904071	22904473	666	8,7,4	1,0,0	0,7,14	0,1,0	98	49	1	1	0.8,1.0,1.0	NA,0.778,1.0	0.044
667	FBgn0029666	CG10803	chrX	+	3486082	3486184	3486082	3486178	3486312	3487530	667	0,1,1	0,2,1	0,1,0	1,1,0	55	49	1	1	NA,0.308,0.471	0.0,0.471,NA	0.154
668	FBgn0053653	Cadps	chr4	+	1245989	1246196	1245989	1246193	1247101	1247238	668	97,80,120	6,5,7	60,86,89	10,8,4	52	49	0.201443	0.766816	0.938,0.938,0.942	0.85,0.91,0.954	0.035
669	FBgn0003175	px	chr2R	-	22561898	22562065	22561918	22562065	22560745	22561142	669	8,4,8	23,16,17	3,9,7	19,12,13	69	49	0.718288	1	0.198,0.151,0.25	0.101,0.348,0.277	-0.042
670	FBgn0031313	CG5080	chr2L	-	1163416	1163886	1163759	1163886	1162999	1163149	670	0,0,0	0,2,0	0,0,2	1,0,0	98	49	1	1	NA,0.0,NA	0.0,NA,1.0	-0.5
671	FBgn0013272	Gp150	chr2R	+	22317661	22317776	22317661	22317737	22317881	22317954	671	0,0,0	4,2,0	0,0,1	2,2,2	88	49	1	1	0.0,0.0,NA	0.0,0.0,0.218	-0.073
672	FBgn0034708	Vps35	chr2R	+	22185971	22186320	22185971	22186094	22186516	22186706	672	10,9,17	14,16,19	13,9,8	19,12,9	98	49	0.883779	1	0.263,0.22,0.309	0.255,0.273,0.308	-0.015
678	FBgn0086347	Myo31DF	chr2L	-	10506542	10506779	10506683	10506779	10505925	10506106	678	4,8,3	2,0,0	1,4,10	0,1,0	98	49	0.780916	1	0.5,1.0,1.0	1.0,0.667,1.0	-0.056
679	FBgn0004362	HmgD	chr2R	+	21713355	21713434	21713355	21713387	21715405	21715617	679	0,0,0	1,0,1	5,2,0	0,4,2	96	49	1	1	0.0,NA,0.0	1.0,0.203,0.0	-0.401
682	FBgn0010470	Fkbp14	chr2R	-	21488006	21488206	21488018	21488206	21487166	21487845	682	0,0,0	0,2,2	0,1,0	3,2,5	61	49	1	1	NA,0.0,0.0	0.0,0.287,0.0	-0.096
683	FBgn0010415	Sdc	chr2R	-	21398886	21399313	21399174	21399313	21394877	21395045	683	54,40,39	5,6,7	21,40,54	3,10,9	98	49	0.32464	0.996108	0.844,0.769,0.736	0.778,0.667,0.75	0.051
684	FBgn0010415	Sdc	chr2R	-	21398886	21399313	21399174	21399313	21398064	21398580	684	52,40,38	1,0,0	20,40,49	0,0,1	98	49	1	1	0.963,1.0,1.0	1.0,1.0,0.961	0.001
685	FBgn0010415	Sdc	chr2R	-	21398886	21399313	21399174	21399313	21398064	21398583	685	52,40,38	2,0,1	20,40,49	0,0,0	98	49	0.296381	0.96179	0.929,1.0,0.95	1.0,1.0,1.0	-0.04
686	FBgn0030520	Pdcd4	chrX	-	13754829	13755406	13755252	13755406	13750585	13752027	686	43,34,39	1,0,1	14,20,15	0,0,1	98	49	1	1	0.956,1.0,0.951	1.0,1.0,0.882	0.008
689	FBgn0050389	CG30389	chr2R	-	21154543	21155337	21154714	21155337	21153884	21154166	689	16,9,17	11,15,11	16,14,16	18,9,8	98	49	0.638377	1	0.421,0.231,0.436	0.308,0.437,0.5	-0.052
690	FBgn0031968	CG7231	chr2L	+	7985282	7985441	7985282	7985433	7985552	7985768	690	0,0,0	2,2,6	0,1,0	0,0,6	57	49	1	1	0.0,0.0,0.0	NA,1.0,0.0	-0.5
693	FBgn0283741	prage	chrX	+	1842627	1842883	1842627	1842855	1843444	1843578	693	0,0,0	0,1,0	0,2,3	0,0,0	77	49	1	1	NA,0.0,NA	NA,1.0,1.0	-1
694	FBgn0034530	Rcd6	chr2R	-	20632789	20633506	20633350	20633506	20630683	20631114	694	3,0,1	0,1,0	0,1,3	0,0,0	98	49	1	1	1.0,0.0,1.0	NA,1.0,1.0	-0.333
696	FBgn0034897	Sesn	chr2R	+	23713899	23714118	23713899	23714074	23714665	23714899	696	11,3,5	0,0,0	2,8,4	0,1,0	93	49	1	1	1.0,1.0,1.0	1.0,0.808,1.0	0.064
698	FBgn0034504	CG8929	chr2R	+	20327269	20328134	20327269	20327393	20328326	20329021	698	352249245	40,19,30	221204159	11,14,18	98	49	0.0796147	0.441124	0.815,0.868,0.803	0.909,0.879,0.815	-0.039
702	FBgn0285926	Imp	chrX	-	10806441	10806856	10806468	10806856	10805265	10805469	702	1,0,3	0,1,0	2,1,1	0,0,2	76	49	0.518065	1	1.0,0.0,1.0	1.0,1.0,0.244	-0.081
703	FBgn0285926	Imp	chrX	-	10806441	10806856	10806662	10806856	10805265	10805469	703	13,6,12	0,0,1	14,7,14	0,1,0	98	49	1	1	1.0,1.0,0.857	1.0,0.778,1.0	0.026
704	FBgn0285926	Imp	chrX	-	10806468	10806856	10806662	10806856	10805265	10805469	704	13,7,12	0,0,1	14,6,16	0,1,0	98	49	1	1	1.0,1.0,0.857	1.0,0.75,1.0	0.036
705	FBgn0012051	CalpA	chr2R	+	19425112	19425238	19425112	19425146	19426033	19426218	705	9,1,4	0,0,0	15,18,19	0,2,0	98	49	1	1	1.0,1.0,1.0	1.0,0.818,1.0	0.061
706	FBgn0261439	SdhA	chr2R	-	19395864	19395971	19395910	19395971	19395686	19395777	706	1,1,2	3,3,2	1,2,0	6,0,7	95	49	0.895276	1	0.147,0.147,0.34	0.079,1.0,0.0	-0.148
709	FBgn0034420	CG10737	chr2R	+	19172711	19172921	19172711	19172888	19173431	19173643	709	1,2,2	7,0,2	1,5,1	2,7,1	82	49	0.744299	1	0.079,1.0,0.374	0.23,0.299,0.374	0.183
710	FBgn0034420	CG10737	chr2R	+	19174881	19175248	19174881	19175086	19176187	19176347	710	9,10,8	0,0,0	7,9,16	0,0,1	98	49	1	1	1.0,1.0,1.0	1.0,1.0,0.889	0.037
711	FBgn0034420	CG10737	chr2R	+	19174881	19175308	19174881	19175086	19176187	19176347	711	6,8,2	0,0,0	8,9,16	0,0,1	98	49	1	1	1.0,1.0,1.0	1.0,1.0,0.889	0.037
712	FBgn0034420	CG10737	chr2R	+	19174881	19175308	19174881	19175248	19176187	19176347	712	1,1,3	4,3,6	2,2,4	1,1,4	98	49	0.0728223	0.418037	0.111,0.143,0.2	0.5,0.5,0.333	-0.293
713	FBgn0034420	CG10737	chr2R	+	19174881	19175248	19174881	19175086	19176247	19176347	713	5,8,2	0,0,1	6,10,12	0,0,0	98	49	1	1	1.0,1.0,0.5	1.0,1.0,1.0	-0.167
714	FBgn0034420	CG10737	chr2R	+	19174881	19175308	19174881	19175086	19176247	19176347	714	5,8,2	0,0,1	6,8,12	0,0,0	98	49	1	1	1.0,1.0,0.5	1.0,1.0,1.0	-0.167
715	FBgn0034420	CG10737	chr2R	+	19174881	19175308	19174881	19175248	19176247	19176347	715	0,1,3	0,1,0	0,1,0	0,2,0	98	49	1	1	NA,0.333,1.0	NA,0.2,NA	0.466
716	FBgn0000578	ena	chr2R	+	19141631	19141846	19141631	19141770	19142206	19142354	716	14,3,8	1,0,2	11,7,6	0,0,0	98	49	0.716064	1	0.875,1.0,0.667	1.0,1.0,1.0	-0.153
717	FBgn0000578	ena	chr2R	+	19155220	19156367	19155220	19155914	19158733	19159055	717	2,0,0	0,2,0	2,2,2	0,0,2	98	49	1	1	1.0,0.0,NA	1.0,1.0,0.333	-0.278
718	FBgn0261710	nocte	chrX	-	10473168	10473587	10473327	10473587	10471879	10472143	718	9,9,9	4,0,1	17,15,16	1,1,0	98	49	1	1	0.529,1.0,0.818	0.895,0.882,1.0	-0.143
719	FBgn0261710	nocte	chrX	-	10473168	10473587	10473425	10473587	10471879	10472143	719	12,9,7	1,0,0	14,7,18	0,0,0	98	49	1	1	0.857,1.0,1.0	1.0,1.0,1.0	-0.048
720	FBgn0261710	nocte	chrX	-	10473327	10473587	10473425	10473587	10471879	10472143	720	14,5,7	1,0,0	6,3,8	0,0,0	98	49	1	1	0.875,1.0,1.0	1.0,1.0,1.0	-0.042
723	FBgn0265356	tn	chr2R	+	18997127	18998909	18997127	18998387	19001091	19001789	723	0,0,2	0,0,0	0,0,0	0,0,1	98	49	1	1	NA,NA,1.0	NA,NA,0.0	1
726	FBgn0034408	sano	chr2R	+	18947316	18947820	18947316	18947586	18954977	18956126	726	2,0,0	1,0,0	0,1,2	0,0,0	98	49	1	1	0.5,NA,NA	NA,1.0,1.0	-0.5
727	FBgn0010551	Phb2	chr2R	+	18819466	18819524	18819466	18819501	18819620	18819765	727	2,3,2	0,0,0	4,1,5	1,0,0	72	49	1	1	1.0,1.0,1.0	0.731,1.0,1.0	0.09
728	FBgn0004797	mdy	chr2L	+	16816659	16816792	16816659	16816719	16820111	16820475	728	0,1,1	0,0,0	0,1,1	0,1,0	98	49	1	1	NA,1.0,1.0	NA,0.333,1.0	0.334
731	FBgn0259682	Jabba	chr2R	-	18757443	18757522	18757447	18757522	18757073	18757388	731	2,0,1	0,0,1	0,0,0	2,2,2	53	49	1	1	1.0,NA,0.48	0.0,0.0,0.0	0.74
732	FBgn0262103	Sik3	chr2R	+	18688131	18688550	18688131	18688368	18692040	18692862	732	60,21,52	1,0,0	31,50,29	0,0,0	98	49	1	1	0.968,1.0,1.0	1.0,1.0,1.0	-0.011
733	FBgn0034371	Ntan1	chr2R	-	18658075	18658222	18658079	18658222	18642404	18642762	733	0,1,0	3,2,4	0,1,0	7,2,8	53	49	1	1	0.0,0.316,0.0	0.0,0.316,0.0	0
734	FBgn0028496	CG30116	chr2R	-	18497755	18498026	18497841	18498026	18496746	18496905	734	0,2,1	0,0,0	0,3,0	2,0,0	98	49	1	1	NA,1.0,1.0	0.0,1.0,NA	0.5
735	FBgn0034345	CG5174	chr2R	+	18422931	18423735	18422931	18423723	18424126	18424251	735	3,0,1	0,1,1	0,2,2	0,0,0	61	49	1	1	1.0,0.0,0.445	NA,1.0,1.0	-0.518
736	FBgn0034345	CG5174	chr2R	+	18424871	18425076	18424871	18425034	18425339	18426221	736	9,4,11	57,43,43	6,13,6	98,52,51	91	49	0.404781	1	0.078,0.048,0.121	0.032,0.119,0.06	0.012
737	FBgn0266098	rg	chrX	+	5085758	5086201	5085758	5085889	5089341	5090145	737	770470718	4,8,6	208387277	4,2,5	98	49	0.717172	1	0.99,0.967,0.984	0.963,0.99,0.965	0.008
738	FBgn0266098	rg	chrX	+	5225236	5225828	5225236	5225293	5225913	5225999	738	128,106,98	0,1,0	77,101,98	0,0,2	98	49	1	1	1.0,0.981,1.0	1.0,1.0,0.961	0.007
742	FBgn0034269	Hyccin	chr2R	-	17737089	17737269	17737095	17737269	17736331	17737033	742	2,2,0	0,0,1	2,2,1	0,0,3	55	49	0.359609	1	1.0,1.0,0.0	1.0,1.0,0.229	-0.076
744	FBgn0027835	Dp1	chr2R	+	18412026	18412356	18412026	18412056	18413001	18413077	744	11,9,8	2,10,11	11,4,9	2,7,5	98	49	0.732881	1	0.733,0.31,0.267	0.733,0.222,0.474	-0.04
746	FBgn0264607	CaMKII	chr4	-	1050693	1051378	1051342	1051378	1050454	1050609	746	53,61,77	1,0,0	40,73,50	0,0,0	98	49	1	1	0.964,1.0,1.0	1.0,1.0,1.0	-0.012
747	FBgn0264607	CaMKII	chr4	-	1051258	1051378	1051342	1051378	1050454	1050609	747	16,18,32	1,0,0	10,24,14	0,0,0	98	49	1	1	0.889,1.0,1.0	1.0,1.0,1.0	-0.037
750	FBgn0034246	Dcr-2	chr2R	-	17578553	17578728	17578556	17578728	17574978	17578495	750	8,5,1	0,0,0	1,1,4	2,0,0	52	49	0.575164	1	1.0,1.0,1.0	0.32,1.0,1.0	0.227
751	FBgn0032048	Dh31	chr2L	-	8493743	8493852	8493746	8493852	8492966	8493092	751	2,0,2	1,0,0	1,0,4	0,0,0	52	49	1	1	0.653,NA,1.0	1.0,NA,1.0	-0.173
753	FBgn0263197	Patronin	chr2R	-	17521705	17521900	17521831	17521900	17520645	17520928	753	67,48,39	18,10,9	80,45,69	7,15,12	98	49	0.344338	1	0.65,0.706,0.684	0.851,0.6,0.742	-0.051
754	FBgn0050104	NT5E-2	chr2R	+	17485001	17485131	17485001	17485029	17490936	17491163	754	1,0,3	0,1,0	0,0,0	1,0,1	98	49	1	1	1.0,0.0,1.0	0.0,NA,0.0	0.667
756	FBgn0265487	mbl	chr2R	+	17265517	17266211	17265517	17266053	17275409	17276063	756	279919383314	12,11,19	107716131147	1,6,4	98	49	1	1	0.991,0.989,0.989	0.998,0.993,0.993	-0.005
759	FBgn0034180	Ehbp1	chr2R	-	17009500	17010173	17010052	17010173	17008845	17008942	759	13,12,10	3,6,8	9,15,7	6,9,3	98	49	0.69087	1	0.684,0.5,0.385	0.429,0.455,0.538	0.049
760	FBgn0034180	Ehbp1	chr2R	-	17015658	17015894	17015662	17015894	17014948	17015202	760	26,18,29	16,16,21	11,7,14	7,8,13	53	49	0.593906	1	0.6,0.51,0.561	0.592,0.447,0.499	0.044
761	FBgn0034180	Ehbp1	chr2R	-	17015658	17015894	17015693	17015894	17014948	17015202	761	33,30,40	0,0,0	21,17,22	0,1,0	84	49	1	1	1.0,1.0,1.0	1.0,0.908,1.0	0.031
762	FBgn0034180	Ehbp1	chr2R	-	17015662	17015894	17015693	17015894	17014948	17015202	762	23,28,32	0,0,0	17,18,21	0,1,0	80	49	1	1	1.0,1.0,1.0	1.0,0.917,1.0	0.028
763	FBgn0034965	ppk29	chr2R	-	24053373	24053461	24053378	24053461	24053197	24053319	763	0,0,0	0,0,1	1,0,0	0,0,0	54	49	1	1	NA,NA,0.0	1.0,NA,NA	-1
766	FBgn0004656	fs(1)h	chrX	-	8051358	8051529	8051370	8051529	8050436	8050556	766	12,2,13	30,10,19	3,8,5	22,28,31	61	49	0.0315542	0.265197	0.243,0.138,0.355	0.099,0.187,0.115	0.112
767	FBgn0004656	fs(1)h	chrX	-	8054107	8055893	8054122	8055893	8051694	8053294	767	2,3,6	1,0,0	9,2,7	2,4,6	64	49	2.88582e-05	0.00227515	0.605,1.0,1.0	0.775,0.277,0.472	0.36
768	FBgn0004656	fs(1)h	chrX	-	8056316	8056701	8056609	8056701	8055966	8056137	768	15,5,9	1,3,2	5,4,7	4,3,4	98	49	0.0349821	0.276896	0.882,0.455,0.692	0.385,0.4,0.467	0.259
769	FBgn0004656	fs(1)h	chrX	-	8060876	8060974	8060902	8060974	8055966	8056137	769	0,2,3	0,0,0	3,1,2	0,0,1	75	49	1	1	NA,1.0,1.0	1.0,1.0,0.566	0.145
770	FBgn0004656	fs(1)h	chrX	-	8060876	8060974	8060902	8060974	8059866	8060158	770	21,19,26	12,7,12	22,34,21	0,5,4	75	49	0.000348936	0.0127319	0.533,0.639,0.586	1.0,0.816,0.774	-0.277
771	FBgn0004656	fs(1)h	chrX	-	8061263	8061436	8061375	8061436	8059866	8060158	771	21,18,39	4,1,6	9,30,11	3,0,0	98	49	0.0235796	0.213788	0.724,0.9,0.765	0.6,1.0,1.0	-0.07
772	FBgn0267002	unc-104	chr2R	-	16756555	16756745	16756564	16756745	16756057	16756450	772	25,9,20	34,40,33	25,25,40	67,66,67	58	49	0.787055	1	0.383,0.16,0.339	0.24,0.242,0.335	0.022
777	FBgn0031187	Usp2	chrX	+	22463538	22465558	22463538	22465522	22466164	22466375	777	3,3,4	5,5,8	6,2,0	10,1,3	85	49	0.768966	1	0.257,0.257,0.224	0.257,0.536,0.0	-0.018
778	FBgn0265177	CG44242	chr2R	+	16196383	16196602	16196383	16196572	16196691	16196928	778	1,1,2	6,0,1	0,3,4	0,1,3	79	49	1	1	0.094,1.0,0.554	NA,0.65,0.453	-0.002
782	FBgn0031170	ABCA	chrX	-	21293155	21293530	21293341	21293530	21292713	21292930	782	7,3,14	5,0,4	9,5,11	2,1,2	98	49	0.617283	1	0.412,1.0,0.636	0.692,0.714,0.733	-0.03
783	FBgn0031170	ABCA	chrX	-	21306094	21306665	21306334	21306665	21305529	21305743	783	17,10,37	0,1,0	22,17,14	0,1,0	98	49	1	1	1.0,0.833,1.0	1.0,0.895,1.0	-0.021
787	FBgn0034070	SP2353	chr2R	+	16031929	16032434	16031929	16032176	16038051	16038457	787	61,47,63	15,18,12	82,70,95	5,4,16	98	49	0.00118635	0.027731	0.67,0.566,0.724	0.891,0.897,0.748	-0.192
790	FBgn0034049	bdg	chr2R	-	15931523	15931935	15931736	15931935	15926744	15927624	790	0,0,1	0,0,0	1,0,0	0,0,2	98	49	1	1	NA,NA,1.0	1.0,NA,0.0	0.5
791	FBgn0002521	pho	chr4	-	1181367	1181628	1181589	1181628	1181047	1181281	791	72,38,73	13,9,16	17,42,18	0,3,0	98	49	9.09303e-06	0.0011336	0.735,0.679,0.695	1.0,0.875,1.0	-0.255
792	FBgn0023441	fus	chr2R	-	15664823	15665094	15664890	15665094	15664323	15664434	792	1,1,0	0,0,1	0,5,0	0,2,0	98	49	1	1	1.0,1.0,0.0	NA,0.556,NA	0.111
795	FBgn0263980	Stacl	chr2R	+	15415124	15416831	15415124	15415229	15419350	15419551	795	2,4,0	2,3,0	4,4,1	8,6,3	98	49	1	1	0.333,0.4,NA	0.2,0.25,0.143	0.169
796	FBgn0263980	Stacl	chr2R	+	15415124	15416838	15415124	15415229	15419350	15419551	796	2,4,0	2,3,0	4,4,1	8,6,3	98	49	1	1	0.333,0.4,NA	0.2,0.25,0.143	0.169
798	FBgn0263980	Stacl	chr2R	+	15465330	15465506	15465330	15465491	15465649	15465745	798	9,4,1	11,18,7	7,6,1	4,9,4	64	49	0.222034	0.812135	0.385,0.145,0.099	0.573,0.338,0.161	-0.148
799	FBgn0004861	ph-p	chrX	-	2136016	2136622	2136455	2136622	2129978	2131726	799	12,12,10	0,0,0	10,11,4	0,1,0	98	49	1	1	1.0,1.0,1.0	1.0,0.846,1.0	0.051
801	FBgn0038156	side-IV	chr3R	+	13450589	13450928	13450589	13450724	13452217	13452430	801	1,1,2	0,0,2	5,1,0	0,0,0	98	49	1	1	1.0,1.0,0.333	1.0,1.0,NA	-0.222
806	FBgn0033015	d4	chr2R	+	5294796	5295063	5294796	5295057	5295115	5295965	806	2,1,0	0,2,0	2,0,0	0,0,0	55	49	1	1	1.0,0.308,NA	1.0,NA,NA	-0.346
809	FBgn0010909	msn	chr3L	-	2586265	2586540	2586402	2586540	2585604	2585738	809	13,13,19	8,5,18	7,11,19	8,9,9	98	49	0.82264	1	0.448,0.565,0.345	0.304,0.379,0.514	0.054
810	FBgn0010909	msn	chr3L	-	2586265	2586540	2586413	2586540	2585604	2585738	810	13,13,19	0,1,2	7,11,21	0,0,0	98	49	0.643832	1	1.0,0.867,0.826	1.0,1.0,1.0	-0.102
811	FBgn0010909	msn	chr3L	-	2586402	2586540	2586413	2586540	2585604	2585738	811	8,5,18	0,1,2	8,9,11	0,0,0	60	49	0.851906	1	1.0,0.803,0.88	1.0,1.0,1.0	-0.106
813	FBgn0030808	RhoGAP15B	chrX	+	16948853	16949577	16948853	16949451	16950984	16953268	813	0,1,0	0,0,0	0,5,3	0,1,0	98	49	1	1	NA,1.0,NA	NA,0.714,1.0	0.143
818	FBgn0086704	stops	chr3R	-	31168779	31169106	31168824	31169106	31168026	31168461	818	99,82,91	78,82,99	102,89,81	135105106	94	49	0.0444987	0.318296	0.398,0.343,0.324	0.283,0.306,0.285	0.064
819	FBgn0031016	kek5	chrX	+	19353180	19353653	19353180	19353583	19362966	19363021	819	2,4,2	0,1,0	3,12,3	0,0,1	98	49	1	1	1.0,0.667,1.0	1.0,1.0,0.6	0.022
822	FBgn0022029	l(2)k01209	chr2R	+	17420406	17421946	17420406	17420573	17423655	17423963	822	9,6,4	3,2,1	1,7,6	1,4,6	98	49	0.0677709	0.396036	0.6,0.6,0.667	0.333,0.467,0.333	0.245
823	FBgn0024277	trio	chr3L	-	1034497	1034875	1034762	1034875	1033649	1034065	823	78,100,81	92,56,105	64,98,90	65,71,86	98	49	0.707398	1	0.298,0.472,0.278	0.33,0.408,0.344	-0.011
825	FBgn0010280	Taf4	chr3L	+	16114311	16114843	16114311	16114720	16115668	16115830	825	36,26,40	7,7,11	34,29,33	7,6,6	98	49	0.522681	1	0.72,0.65,0.645	0.708,0.707,0.733	-0.044
826	FBgn0010280	Taf4	chr3L	+	16116031	16116619	16116031	16116241	16117544	16118108	826	38,31,36	27,26,28	27,36,31	25,15,16	98	49	0.327147	0.998456	0.413,0.373,0.391	0.351,0.545,0.492	-0.07
828	FBgn0000108	Appl	chrX	+	571426	572070	571426	572058	572136	572289	828	21,3,15	23,17,18	9,5,21	19,14,14	61	49	0.797644	1	0.423,0.124,0.401	0.276,0.223,0.546	-0.032
829	FBgn0000108	Appl	chrX	+	571426	572070	571426	572058	572148	572289	829	26,10,19	5,1,1	29,17,32	1,0,0	61	49	0.00159516	0.0320023	0.807,0.889,0.939	0.959,1.0,1.0	-0.108
830	FBgn0000108	Appl	chrX	+	575167	575362	575167	575350	575470	579044	830	12,9,16	44,30,41	12,18,16	59,38,34	61	49	0.709846	1	0.18,0.194,0.239	0.14,0.276,0.274	-0.026
831	FBgn0034975	enok	chr2R	+	24099209	24099640	24099209	24099371	24099874	24100743	831	12,4,16	5,1,5	12,4,11	5,8,4	98	49	0.195455	0.762987	0.545,0.667,0.615	0.545,0.2,0.579	0.168
832	FBgn0032202	REPTOR-BP	chr2L	+	10264763	10264889	10264763	10264885	10264946	10265229	832	6,2,3	0,2,5	1,1,0	1,5,2	53	49	0.000211357	0.00951518	1.0,0.48,0.357	0.48,0.156,0.0	0.4
833	FBgn0027608	CG2082	chr3R	-	5776924	5777125	5776951	5777125	5762704	5762755	833	4,6,6	0,2,0	48,20,18	0,0,5	76	49	0.302337	0.963796	1.0,0.659,1.0	1.0,1.0,0.699	-0.013
834	FBgn0261985	Ptpmeg	chr3L	+	347458	347779	347458	347658	351366	351778	834	66,55,85	0,0,0	83,104,63	0,0,1	98	49	1	1	1.0,1.0,1.0	1.0,1.0,0.969	0.01
836	FBgn0264707	RhoGEF3	chr3L	+	300894	301108	300894	301104	301162	301681	836	1,4,1	0,1,0	2,0,2	0,0,0	53	49	1	1	1.0,0.787,1.0	1.0,NA,1.0	-0.071
837	FBgn0260936	scny	chr3L	+	5774413	5775013	5774413	5774846	5775188	5775845	837	14,15,15	1,1,0	12,15,8	7,1,2	98	49	1	1	0.875,0.882,1.0	0.462,0.882,0.667	0.249
838	FBgn0035106	rno	chr3L	-	199462	199762	199626	199762	198761	199087	838	10,10,14	1,0,0	13,19,9	2,1,0	98	49	0.950265	1	0.833,1.0,1.0	0.765,0.905,1.0	0.054
839	FBgn0035106	rno	chr3L	-	199462	199762	199678	199762	198761	199087	839	18,10,17	24,15,19	12,23,13	8,10,14	98	49	0.0556048	0.357016	0.273,0.25,0.309	0.429,0.535,0.317	-0.15
840	FBgn0035106	rno	chr3L	-	199626	199762	199678	199762	198761	199087	840	11,4,5	24,15,19	5,6,6	8,10,14	98	49	0.350713	1	0.186,0.118,0.116	0.238,0.231,0.176	-0.075
841	FBgn0027786	Mtch	chr3L	+	184625	184681	184625	184669	184774	185074	841	0,0,1	0,1,0	1,0,0	0,0,0	61	49	1	1	NA,0.0,1.0	1.0,NA,NA	-0.5
845	FBgn0005632	faf	chr3R	+	31787146	31787738	31787146	31787723	31787801	31788197	845	73,49,76	3,6,4	54,84,64	0,5,8	64	49	0.759337	1	0.949,0.862,0.936	1.0,0.928,0.86	-0.014
848	FBgn0019990	Gcn2	chr3R	+	31396401	31396913	31396401	31396907	31396985	31397613	848	0,0,0	2,4,2	1,0,1	10,5,4	55	49	1	1	0.0,0.0,0.0	0.082,0.0,0.182	-0.088
850	FBgn0027598	cindr	chr3R	+	30808616	30809363	30808616	30809283	30816874	30817124	850	69,66,65	51,34,34	41,45,46	34,51,47	98	49	0.00619318	0.0805652	0.404,0.493,0.489	0.376,0.306,0.329	0.125
852	FBgn0024807	DIP1	chrX	-	21628360	21630148	21629973	21630148	21626312	21626890	852	181136191	0,0,0	136,107,69	0,0,2	98	49	1	1	1.0,1.0,1.0	1.0,1.0,0.945	0.018
854	FBgn0024807	DIP1	chrX	-	21628843	21629792	21628847	21629792	21628360	21628754	854	2,3,1	1,0,3	4,6,7	6,5,6	53	49	0.274912	0.924197	0.649,1.0,0.236	0.381,0.526,0.519	0.153
858	FBgn0262975	cnc	chr3R	-	23221761	23221961	23221845	23221961	23220416	23220643	858	36,15,19	6,0,13	29,59,62	5,16,5	98	49	0.828562	1	0.75,1.0,0.422	0.744,0.648,0.861	-0.027
859	FBgn0262975	cnc	chr3R	-	23226440	23226711	23226444	23226711	23222796	23223120	859	86,56,98	1,2,2	49103100	0,3,0	53	49	0.501462	1	0.988,0.963,0.978	1.0,0.969,1.0	-0.013
860	FBgn0262975	cnc	chr3R	-	23226440	23226711	23226453	23226711	23222796	23223120	860	95,58,102	6,6,5	53108102	8,6,3	62	49	0.823443	1	0.926,0.884,0.942	0.84,0.934,0.964	0.005
861	FBgn0262975	cnc	chr3R	-	23226444	23226711	23226453	23226711	23222796	23223120	861	10,4,6	6,6,5	4,8,2	8,6,3	58	49	0.459482	1	0.585,0.36,0.503	0.297,0.53,0.36	0.087
862	FBgn0032243	Klp31E	chr2L	+	10414016	10414141	10414016	10414121	10414593	10414657	862	5,1,5	1,0,0	2,9,9	0,1,0	69	49	1	1	0.78,1.0,1.0	1.0,0.865,1.0	-0.028
863	FBgn0028397	Tob	chrX	-	16081785	16081962	16081791	16081962	16081041	16081282	863	7,13,18	0,2,0	2,7,7	1,0,0	55	49	1	1	1.0,0.853,1.0	0.641,1.0,1.0	0.071
865	FBgn0243516	Vrp1	chr2R	-	22110187	22110360	22110205	22110360	22109586	22110023	865	3,0,1	6,8,5	11,2,6	22,15,24	67	49	0.095344	0.500472	0.268,0.0,0.128	0.268,0.089,0.155	-0.039
866	FBgn0243516	Vrp1	chr2R	-	22116150	22116342	22116164	22116342	22112209	22112588	866	1,1,0	0,0,0	1,0,0	0,1,0	63	49	1	1	1.0,1.0,NA	1.0,0.0,NA	0.5
867	FBgn0033426	CG1814	chr2R	+	9579449	9579836	9579449	9579787	9579962	9580366	867	17,18,18	2,5,2	13,14,17	2,2,2	98	49	0.910132	1	0.81,0.643,0.818	0.765,0.778,0.81	-0.027
869	FBgn0003301	rut	chrX	-	14793125	14794152	14793473	14794152	14790180	14790878	869	99111116	1,0,0	148,64,77	0,1,2	98	49	1	1	0.98,1.0,1.0	1.0,0.97,0.951	0.02
870	FBgn0003301	rut	chrX	-	14793125	14794152	14793473	14794152	14791247	14792428	870	204191203	1,2,0	232118156	2,1,3	98	49	0.602883	1	0.99,0.979,1.0	0.983,0.983,0.963	0.013
872	FBgn0039747	AdoR	chr3R	-	30136485	30136981	30136491	30136981	30134855	30136419	872	0,0,2	3,0,3	1,2,0	8,3,0	55	49	1	1	0.0,NA,0.373	0.1,0.373,NA	-0.05
878	FBgn0041605	cpx	chr3R	+	4280384	4280822	4280384	4280469	4282673	4282834	878	193196165	23,16,24	183,69,125	10,13,6	98	49	0.180022	0.735827	0.808,0.86,0.775	0.901,0.726,0.912	-0.032
879	FBgn0041605	cpx	chr3R	+	4281837	4281930	4281837	4281915	4282673	4282834	879	92,68,75	32,16,39	63,60,46	12,8,11	64	49	0.00754134	0.0956089	0.688,0.765,0.596	0.801,0.852,0.762	-0.122
880	FBgn0041605	cpx	chr3R	+	4281837	4282003	4281837	4281915	4282673	4282834	880	334283331	32,16,39	191178131	12,8,11	98	49	0.0643313	0.384959	0.839,0.898,0.809	0.888,0.918,0.856	-0.039
881	FBgn0041605	cpx	chr3R	+	4281837	4282003	4281837	4281930	4282673	4282834	881	296263306	53,48,50	175161120	47,43,35	98	49	0.00424504	0.0604818	0.736,0.733,0.754	0.651,0.652,0.632	0.096
882	FBgn0041605	cpx	chr3R	+	4282163	4282482	4282163	4282314	4282673	4282834	882	318303330	267261281	254230171	225161170	98	49	1	1	0.373,0.367,0.37	0.361,0.417,0.335	-0.001
883	FBgn0041605	cpx	chr3R	+	4291737	4292269	4291737	4292072	4295119	4295286	883	352290314	1,1,0	364218258	3,3,4	98	49	0.253614	0.874208	0.994,0.993,1.0	0.984,0.973,0.97	0.02
885	FBgn0040322	GNBP2	chr3L	-	18675218	18675413	18675337	18675413	18674544	18674977	885	4,4,3	0,0,0	1,1,3	0,0,1	98	49	1	1	1.0,1.0,1.0	1.0,1.0,0.6	0.133
888	FBgn0039109	CG10365	chr3R	+	23723330	23723729	23723330	23723658	23728666	23729159	888	2,1,0	0,0,0	1,2,0	0,2,2	98	49	1	1	1.0,1.0,NA	1.0,0.333,0.0	0.556
889	FBgn0036391	CG17364	chr3L	-	13981986	13982852	13982645	13982852	13979347	13979640	889	2,4,2	0,1,0	1,0,0	0,0,0	98	49	1	1	1.0,0.667,1.0	1.0,NA,NA	-0.111
890	FBgn0036391	CG17364	chr3L	-	13992828	13993400	13992975	13993400	13985120	13986168	890	3,2,4	1,0,1	0,2,1	2,5,0	98	49	4.20479e-05	0.00273494	0.6,1.0,0.667	0.0,0.167,1.0	0.367
892	FBgn0053547	Rim	chr3R	-	17876331	17877198	17877066	17877198	17872747	17875545	892	82,82,76	2,1,3	81,61,73	0,4,7	98	49	0.144514	0.636159	0.953,0.976,0.927	1.0,0.884,0.839	0.044
893	FBgn0053547	Rim	chr3R	-	17875783	17877198	17876331	17877198	17875040	17875545	893	545393525	2,1,1	474273230	0,3,3	98	49	0.910824	1	0.993,0.995,0.996	1.0,0.978,0.975	0.01
894	FBgn0053547	Rim	chr3R	-	17875783	17877198	17877066	17877198	17875040	17875545	894	535404489	2,1,3	476263244	0,4,7	98	49	0.233374	0.835085	0.993,0.995,0.988	1.0,0.97,0.946	0.02
895	FBgn0039816	CG11317	chr3R	-	31092045	31092543	31092054	31092543	31091685	31091773	895	0,0,4	11,5,6	2,0,3	5,10,0	58	49	0.217855	0.803804	0.0,0.0,0.36	0.253,0.0,1.0	-0.298
896	FBgn0261618	larp	chr3R	-	28335253	28335541	28335257	28335541	28333708	28334707	896	4,6,11	7,8,4	8,8,4	7,6,7	53	49	0.869196	1	0.346,0.409,0.718	0.514,0.552,0.346	0.02
897	FBgn0013750	Arf51F	chr2R	+	15322500	15322741	15322500	15322712	15323123	15323141	897	2,1,6	0,0,1	6,4,3	0,0,0	78	49	1	1	1.0,1.0,0.79	1.0,1.0,1.0	-0.07
898	FBgn0013750	Arf51F	chr2R	+	15322500	15322741	15322500	15322712	15323448	15323565	898	5,2,8	2,0,3	11,10,7	3,1,0	78	49	0.111945	0.563871	0.611,1.0,0.626	0.697,0.863,1.0	-0.108
899	FBgn0278608	Dsp1	chrX	+	16333611	16333718	16333611	16333643	16334300	16334413	899	2,2,0	0,1,2	0,3,0	2,0,0	98	49	1	1	1.0,0.5,0.0	0.0,1.0,NA	0
900	FBgn0278608	Dsp1	chrX	+	16333611	16333763	16333611	16333643	16334300	16334413	900	3,2,2	0,1,2	1,5,1	2,0,0	98	49	0.56275	1	1.0,0.5,0.333	0.2,1.0,1.0	-0.122
901	FBgn0278608	Dsp1	chrX	+	16333611	16334239	16333611	16333643	16334300	16334413	901	7,2,8	0,1,2	1,9,1	2,0,0	98	49	0.657078	1	1.0,0.5,0.667	0.2,1.0,1.0	-0.011
908	FBgn0035542	DOR	chr3L	+	4418781	4419262	4418781	4419172	4419428	4419663	908	9,15,6	2,3,1	6,14,14	1,3,1	98	49	0.521731	1	0.692,0.714,0.75	0.75,0.7,0.875	-0.056
909	FBgn0002945	nkd	chr3L	-	19007430	19008254	19007441	19008254	19003740	19005991	909	0,2,0	0,0,1	0,0,0	0,1,0	60	49	1	1	NA,1.0,0.0	NA,0.0,NA	0.5
910	FBgn0033244	CG8726	chr2R	-	7969573	7970176	7969868	7970176	7968128	7969476	910	20,21,38	0,0,0	26,25,24	0,0,1	98	49	1	1	1.0,1.0,1.0	1.0,1.0,0.923	0.026
911	FBgn0261553	CG42671	chr3L	+	11215778	11215814	11215778	11215810	11216585	11217282	911	0,1,1	1,0,2	0,1,0	1,1,0	53	49	1	1	0.0,1.0,0.316	0.0,0.48,NA	0.199
912	FBgn0261553	CG42671	chr3L	+	11215778	11215951	11215778	11215810	11216585	11217282	912	33,19,36	1,0,2	30,27,29	1,1,0	98	49	1	1	0.943,1.0,0.9	0.937,0.931,1.0	-0.008
913	FBgn0261553	CG42671	chr3L	+	11215778	11215987	11215778	11215810	11216585	11217282	913	32,19,35	1,0,2	28,29,28	1,1,0	98	49	1	1	0.941,1.0,0.897	0.933,0.935,1.0	-0.01
914	FBgn0261553	CG42671	chr3L	+	11215778	11215951	11215778	11215814	11216585	11217282	914	33,19,37	0,1,1	30,27,29	0,1,0	98	49	1	1	1.0,0.905,0.949	1.0,0.931,1.0	-0.026
915	FBgn0261553	CG42671	chr3L	+	11215778	11215987	11215778	11215814	11216585	11217282	915	32,19,36	0,1,1	28,29,29	0,1,0	98	49	1	1	1.0,0.905,0.947	1.0,0.935,1.0	-0.028
916	FBgn0261553	CG42671	chr3L	+	11215778	11215987	11215778	11215951	11216585	11217282	916	10,1,11	1,0,2	2,7,8	2,0,1	85	49	0.509412	1	0.852,1.0,0.76	0.366,1.0,0.822	0.141
917	FBgn0035720	CG10077	chr3L	-	6955752	6955904	6955765	6955904	6955380	6955496	917	5,3,15	42,42,36	6,6,4	9,22,6	62	49	0.0691994	0.401249	0.086,0.053,0.248	0.345,0.177,0.345	-0.16
918	FBgn0015558	tty	chrX	-	21338173	21339020	21338771	21339020	21336774	21337059	918	0,0,0	0,0,3	1,1,1	1,1,3	98	49	1	1	NA,NA,0.0	0.333,0.333,0.143	-0.27
921	FBgn0035101	p130CAS	chr3L	+	171740	171979	171740	171868	172060	174517	921	9,5,6	6,1,2	1,6,2	1,2,5	98	49	0.193877	0.761258	0.429,0.714,0.6	0.333,0.6,0.167	0.214
922	FBgn0039467	CG14253	chr3R	+	26980517	26980888	26980517	26980702	26981513	26981751	922	1,1,5	0,0,0	0,2,3	0,2,0	98	49	1	1	1.0,1.0,1.0	NA,0.333,1.0	0.334
923	FBgn0039467	CG14253	chr3R	+	26980517	26980876	26980517	26980702	26981532	26981751	923	1,1,5	1,0,0	0,2,3	0,0,0	98	49	1	1	0.333,1.0,1.0	NA,1.0,1.0	-0.222
924	FBgn0039467	CG14253	chr3R	+	26980517	26981101	26980517	26980702	26981532	26981751	924	1,1,5	1,0,0	0,2,3	0,0,0	98	49	1	1	0.333,1.0,1.0	NA,1.0,1.0	-0.222
926	FBgn0031882	Rab30	chr2L	-	7032236	7032606	7032310	7032606	7030492	7032177	926	3,0,2	0,1,0	2,4,2	5,0,2	98	49	0.00164007	0.0320023	1.0,0.0,1.0	0.167,1.0,0.333	0.167
927	FBgn0031882	Rab30	chr2L	-	7032236	7032606	7032321	7032606	7030492	7032177	927	3,0,2	0,4,0	2,4,2	0,0,0	98	49	0.0292053	0.251099	1.0,0.0,1.0	1.0,1.0,1.0	-0.333
928	FBgn0031882	Rab30	chr2L	-	7032310	7032606	7032321	7032606	7030492	7032177	928	0,1,0	0,4,0	5,0,2	0,0,0	60	49	1	1	NA,0.17,NA	1.0,NA,1.0	-0.83
929	FBgn0004903	Rb97D	chr3R	-	26874066	26874790	26874070	26874790	26873859	26873998	929	4,11,7	5,3,3	3,9,8	1,2,6	53	49	0.726247	1	0.425,0.772,0.683	0.735,0.806,0.552	-0.071
930	FBgn0261383	IntS6	chrX	-	5746771	5747254	5747101	5747254	5738662	5743912	930	14,14,10	1,0,0	17,9,11	0,1,2	98	49	0.768283	1	0.875,1.0,1.0	1.0,0.818,0.733	0.108
931	FBgn0261383	IntS6	chrX	-	5746771	5747254	5747101	5747254	5744355	5744699	931	15,13,13	10,4,8	23,15,11	10,6,6	98	49	0.659108	1	0.429,0.619,0.448	0.535,0.556,0.478	-0.024
933	FBgn0039431	plum	chr3R	-	26534723	26535217	26534953	26535217	26532112	26532422	933	9,6,16	0,0,0	8,25,20	0,0,2	98	49	1	1	1.0,1.0,1.0	1.0,1.0,0.833	0.056
935	FBgn0039431	plum	chr3R	-	26534723	26535217	26535158	26535217	26532112	26532422	935	16,13,10	3,0,0	17,67,60	2,0,3	98	49	0.542533	1	0.727,1.0,1.0	0.81,1.0,0.909	0.003
937	FBgn0039431	plum	chr3R	-	26534953	26535217	26535158	26535217	26532112	26532422	937	14,13,10	3,0,0	17,67,61	2,0,3	98	49	0.555912	1	0.7,1.0,1.0	0.81,1.0,0.91	-0.007
938	FBgn0039431	plum	chr3R	-	26535007	26535217	26535158	26535217	26532112	26532422	938	14,13,10	3,0,0	17,67,59	2,0,3	98	49	0.549493	1	0.7,1.0,1.0	0.81,1.0,0.908	-0.006
940	FBgn0039955	CG41099	chr3R	+	3846728	3846911	3846728	3846894	3849498	3850235	940	33,21,22	10,8,18	37,22,13	1,4,9	66	49	0.0621916	0.384879	0.71,0.661,0.476	0.965,0.803,0.517	-0.146
941	FBgn0039955	CG41099	chr3R	+	3846728	3846911	3846728	3846894	3849502	3850235	941	4,5,4	4,3,3	6,3,4	4,0,6	66	49	0.676838	1	0.426,0.553,0.497	0.527,1.0,0.331	-0.127
943	FBgn0262593	Shab	chr3L	+	2895119	2895284	2895119	2895182	2897243	2897429	943	8,8,17	17,17,23	8,11,14	18,14,15	98	49	0.574725	1	0.19,0.19,0.27	0.182,0.282,0.318	-0.044
951	FBgn0032587	CG5953	chr2L	-	16532458	16532877	16532720	16532877	16527389	16528439	951	0,3,1	15,4,12	2,10,6	6,26,8	98	49	0.00461729	0.063958	0.0,0.273,0.04	0.143,0.161,0.273	-0.088
952	FBgn0003353	sei	chr2R	+	24049202	24049283	24049202	24049247	24049422	24050297	952	14,10,12	2,1,3	17,12,8	2,1,1	85	49	0.61979	1	0.801,0.852,0.698	0.831,0.874,0.822	-0.059
953	FBgn0039647	jus	chr3R	-	29176545	29176742	29176554	29176742	29174933	29175428	953	4,5,2	2,0,1	8,7,13	3,0,4	58	49	0.1333	0.628784	0.628,1.0,0.628	0.693,1.0,0.733	-0.057
955	FBgn0051092	LpR2	chr3R	-	25700996	25701455	25701308	25701455	25699223	25700026	955	4,3,2	3,1,0	0,1,3	1,5,5	98	49	0.00494413	0.067857	0.4,0.6,1.0	0.0,0.091,0.231	0.559
967	FBgn0039266	CG11791	chr3R	+	25049615	25050368	25049615	25049946	25051180	25051556	967	11,4,10	0,0,0	9,10,15	0,3,2	98	49	0.0103464	0.11298	1.0,1.0,1.0	1.0,0.625,0.789	0.195
968	FBgn0031589	Naprt	chr2L	-	4193309	4193481	4193324	4193481	4190558	4190824	968	6,17,8	0,1,0	9,7,9	0,0,0	64	49	1	1	1.0,0.929,1.0	1.0,1.0,1.0	-0.024
970	FBgn0031589	Naprt	chr2L	-	4197146	4197380	4197251	4197380	4196474	4196779	970	43,28,42	4,0,3	21,126,58	0,0,0	98	49	0.00274231	0.0468574	0.843,1.0,0.875	1.0,1.0,1.0	-0.094
971	FBgn0031589	Naprt	chr2L	-	4197872	4198071	4197964	4198071	4196474	4196779	971	25,16,25	7,1,26	7,18,4	0,6,3	98	49	0.661919	1	0.641,0.889,0.325	1.0,0.6,0.4	-0.048
972	FBgn0028504	CG12182	chr3L	-	2599124	2599579	2599264	2599579	2597193	2599070	972	2,0,5	0,0,4	0,0,0	1,1,0	98	49	1	1	1.0,NA,0.385	0.0,0.0,NA	0.693
974	FBgn0266696	Svil	chr3L	+	2434625	2436228	2434625	2435132	2439498	2439830	974	205166203	106,84,67	83,85,117	49,50,49	98	49	0.355027	1	0.492,0.497,0.602	0.459,0.459,0.544	0.043
975	FBgn0025632	CG4313	chrX	+	2041867	2042147	2041867	2042077	2042216	2042352	975	12,5,9	14,8,10	18,51,14	6,10,15	98	49	0.0103082	0.11298	0.3,0.238,0.31	0.6,0.718,0.318	-0.263
978	FBgn0052333	CG32333	chr3L	+	1275955	1276294	1275955	1276178	1283649	1283812	978	9,8,13	39,27,32	6,7,3	18,24,18	98	49	0.538427	1	0.103,0.129,0.169	0.143,0.127,0.077	0.018
981	FBgn0001624	dlg1	chrX	+	11395853	11396571	11395853	11396103	11397824	11397912	981	339268302	14,17,9	209217215	33,52,75	98	49	4.21885e-15	6.3114e-12	0.924,0.887,0.944	0.76,0.676,0.589	0.243
982	FBgn0001624	dlg1	chrX	+	11395853	11396571	11395853	11396103	11400787	11400832	982	337267302	191148198	208215215	215202196	98	49	1.79703e-05	0.00179224	0.469,0.474,0.433	0.326,0.347,0.354	0.116
983	FBgn0264574	Glut1	chr3L	+	914073	914609	914073	914218	915638	915809	983	2,1,3	9,7,7	5,6,0	8,7,9	98	49	0.314132	0.97701	0.1,0.067,0.176	0.238,0.3,0.0	-0.065
985	FBgn0264574	Glut1	chr3L	+	980053	980221	980053	980191	980950	981207	985	5,0,0	2,0,2	0,0,1	2,3,1	79	49	1	1	0.608,NA,0.0	0.0,0.0,0.383	0.176
987	FBgn0039229	Saf-B	chr3R	+	24818802	24820767	24818802	24818849	24821096	24821246	987	27,30,38	5,0,2	25,21,17	0,1,5	98	49	0.913401	1	0.73,1.0,0.905	1.0,0.913,0.63	0.031
988	FBgn0260486	Ziz	chr2L	-	7473297	7473889	7473419	7473889	7472512	7473199	988	18,13,17	0,0,0	16,11,7	0,2,0	98	49	1	1	1.0,1.0,1.0	1.0,0.733,1.0	0.089
989	FBgn0260486	Ziz	chr2L	-	7473297	7473889	7473656	7473889	7472512	7473199	989	17,12,16	3,1,0	5,8,12	0,0,1	98	49	0.180018	0.735827	0.739,0.857,1.0	1.0,1.0,0.857	-0.087
990	FBgn0260486	Ziz	chr2L	-	7473419	7473889	7473656	7473889	7472512	7473199	990	17,11,15	3,1,0	5,9,12	0,0,1	98	49	0.170592	0.708905	0.739,0.846,1.0	1.0,1.0,0.857	-0.091
991	FBgn0261562	CG42676	chr3L	+	1803432	1803733	1803432	1803567	1803794	1804355	991	1,0,3	2,0,0	0,1,1	5,4,1	98	49	1	1	0.2,NA,1.0	0.0,0.111,0.333	0.452
993	FBgn0051072	Lerp	chr3R	-	26843654	26843916	26843747	26843916	26843444	26843575	993	11,7,9	1,0,0	10,17,27	0,1,5	98	49	0.00501193	0.0681622	0.846,1.0,1.0	1.0,0.895,0.73	0.074
994	FBgn0051072	Lerp	chr3R	-	26863050	26863130	26863074	26863130	26862636	26862710	994	8,5,7	10,5,4	3,11,11	1,5,8	73	49	0.251275	0.870156	0.349,0.402,0.54	0.668,0.596,0.48	-0.151
995	FBgn0013765	cnn	chr2R	-	13448996	13449400	13449218	13449400	13447131	13447328	995	3,1,8	0,4,3	4,7,8	0,2,0	98	49	0.00164536	0.0320023	1.0,0.111,0.571	1.0,0.636,1.0	-0.318
1000	FBgn0029723	Proc-R	chrX	+	4707915	4708168	4707915	4707973	4708823	4709010	1000	0,0,2	0,0,0	0,1,0	1,0,0	98	49	1	1	NA,NA,1.0	0.0,1.0,NA	0.5
1003	FBgn0039140	Miro	chr3R	-	24035263	24035326	24035287	24035326	24034361	24035029	1003	0,3,1	0,0,0	5,0,2	1,1,0	73	49	1	1	NA,1.0,1.0	0.77,0.0,1.0	0.41
1005	FBgn0016754	sba	chr3R	-	23896208	23897191	23897062	23897191	23894173	23895497	1005	47,26,53	0,0,0	34,42,21	0,1,0	98	49	1	1	1.0,1.0,1.0	1.0,0.955,1.0	0.015
1006	FBgn0016754	sba	chr3R	-	23896849	23897191	23897062	23897191	23894173	23895497	1006	46,26,53	0,0,0	34,40,19	0,1,0	98	49	1	1	1.0,1.0,1.0	1.0,0.952,1.0	0.016
1008	FBgn0039450	Yif1	chr3R	+	26717870	26718026	26717870	26717999	26718327	26718866	1008	0,0,1	2,0,2	0,0,0	0,0,2	76	49	1	1	0.0,NA,0.244	NA,NA,0.0	0.122
1012	FBgn0024811	Crk	chr4	+	210557	210680	210557	210675	211589	211794	1012	8,5,19	0,0,0	8,13,16	2,0,0	54	49	1	1	1.0,1.0,1.0	0.784,1.0,1.0	0.072
1013	FBgn0264561	Glg1	chr3L	-	21504541	21504939	21504553	21504939	21503990	21504359	1013	1,2,0	5,8,13	2,3,2	7,13,13	61	49	0.0485654	0.333274	0.138,0.167,0.0	0.187,0.156,0.11	-0.049
1014	FBgn0036318	Wbp2	chr3L	+	12852426	12852528	12852426	12852521	12852615	12852716	1014	10,4,5	5,0,4	8,6,6	3,4,9	56	49	0.280849	0.934985	0.636,1.0,0.522	0.7,0.568,0.368	0.174
1017	FBgn0263108	BtbVII	chr3L	+	3150214	3150857	3150214	3150842	3150927	3151172	1017	4,7,2	41,32,28	7,7,2	36,25,42	64	49	0.616697	1	0.07,0.143,0.052	0.13,0.177,0.035	-0.026
1018	FBgn0263108	BtbVII	chr3L	+	3150927	3151184	3150927	3151172	3151263	3151372	1018	2,2,1	20,25,19	3,2,5	24,33,27	61	49	0.252479	0.872306	0.074,0.06,0.041	0.091,0.046,0.129	-0.03
1022	FBgn0010548	Aldh-III	chr2R	-	7467473	7467633	7467482	7467633	7466878	7467316	1022	2,0,2	1,0,1	2,3,1	0,0,0	58	49	1	1	0.628,NA,0.628	1.0,1.0,1.0	-0.372
1023	FBgn0010548	Aldh-III	chr2R	-	7473915	7474130	7474004	7474130	7473721	7473843	1023	34,17,28	0,0,1	10,24,21	0,3,0	98	49	0.771352	1	1.0,1.0,0.933	1.0,0.8,1.0	0.044
1024	FBgn0010548	Aldh-III	chr2R	-	7474571	7474659	7474625	7474659	7473721	7473843	1024	2,0,2	0,0,1	0,0,0	0,1,0	98	49	1	1	1.0,NA,0.5	NA,0.0,NA	0.75
1027	FBgn0051224	CG31224	chr3R	-	18658525	18659309	18658759	18659309	18656164	18657185	1027	5,11,9	4,1,4	12,11,13	5,1,0	98	49	0.143295	0.636159	0.385,0.846,0.529	0.545,0.846,1.0	-0.21
1028	FBgn0051224	CG31224	chr3R	-	18658525	18659309	18659253	18659309	18656164	18657185	1028	3,3,1	2,5,1	2,0,2	7,2,8	98	49	0.0471966	0.329935	0.429,0.231,0.333	0.125,0.0,0.111	0.252
1029	FBgn0051224	CG31224	chr3R	-	18658759	18659309	18659253	18659309	18656164	18657185	1029	4,2,5	2,5,1	5,1,0	7,2,8	98	49	0.0307384	0.2598	0.5,0.167,0.714	0.263,0.2,0.0	0.306
1031	FBgn0040773	COX7C	chr2R	+	10049752	10049904	10049752	10049899	10049959	10050066	1031	5,2,3	1,0,0	3,4,3	2,2,1	54	49	0.00161607	0.0320023	0.819,1.0,1.0	0.576,0.645,0.731	0.289
1032	FBgn0032036	CG13384	chr2L	+	8384454	8384516	8384454	8384493	8384699	8384895	1032	1,0,0	0,0,0	0,0,0	2,1,0	72	49	1	1	1.0,NA,NA	0.0,0.0,NA	1
1033	FBgn0032036	CG13384	chr2L	+	8384454	8384540	8384454	8384493	8384699	8384895	1033	18,12,26	0,0,0	16,16,20	2,1,0	96	49	0.853916	1	1.0,1.0,1.0	0.803,0.891,1.0	0.102
1034	FBgn0032036	CG13384	chr2L	+	8384454	8384566	8384454	8384493	8384699	8384895	1034	1,4,3	0,0,0	1,1,0	2,1,0	98	49	1	1	1.0,1.0,1.0	0.2,0.333,NA	0.734
1037	FBgn0032036	CG13384	chr2L	+	8384454	8384566	8384454	8384540	8384699	8384895	1037	0,2,3	17,10,26	0,0,0	15,15,20	75	49	0.309365	0.970253	0.0,0.116,0.07	0.0,0.0,0.0	0.062
1038	FBgn0032036	CG13384	chr2L	+	8384699	8385097	8384699	8384895	8386216	8386385	1038	18,17,27	1,0,0	30,32,21	2,1,0	98	49	0.485876	1	0.9,1.0,1.0	0.882,0.941,1.0	0.026
1039	FBgn0039054	Cow	chr3R	-	23075005	23075401	23075014	23075401	23073863	23074001	1039	32,40,22	49,39,43	30,30,26	36,38,51	58	49	0.908742	1	0.356,0.464,0.302	0.413,0.4,0.301	0.003
1040	FBgn0026620	tacc	chr3R	-	4745796	4746414	4745841	4746414	4744463	4744665	1040	4,0,1	0,0,0	0,0,0	0,1,0	94	49	1	1	1.0,NA,1.0	NA,0.0,NA	1
1043	FBgn0037130	Syn1	chr3L	-	21769917	21770534	21770445	21770534	21760957	21761265	1043	38,20,26	0,0,1	15,22,23	0,0,0	98	49	1	1	1.0,1.0,0.929	1.0,1.0,1.0	-0.024
1044	FBgn0038167	Lkb1	chr3R	+	13676688	13676944	13676688	13676932	13677015	13678212	1044	1,0,0	0,0,0	1,3,2	0,1,0	61	49	1	1	1.0,NA,NA	1.0,0.707,1.0	0.098
1045	FBgn0003435	sm	chr2R	-	19564440	19564512	19564461	19564512	19538029	19538211	1045	12,17,14	6,2,2	8,7,8	6,7,2	70	49	0.055037	0.357016	0.583,0.856,0.831	0.483,0.412,0.737	0.213
1046	FBgn0003435	sm	chr2R	-	19573987	19574066	19574002	19574066	19538029	19538211	1046	24,9,17	10,10,13	23,18,10	13,17,26	64	49	0.246369	0.860895	0.648,0.408,0.5	0.575,0.448,0.227	0.102
1047	FBgn0003435	sm	chr2R	-	19573987	19574066	19574002	19574066	19538029	19538391	1047	13,3,9	2,0,0	9,14,5	0,0,0	64	49	1	1	0.833,1.0,1.0	1.0,1.0,1.0	-0.056
1048	FBgn0003435	sm	chr2R	-	19564440	19564512	19564461	19564512	19546011	19546059	1048	14,17,14	2,2,0	8,6,9	1,2,3	70	49	0.0902253	0.478642	0.831,0.856,1.0	0.848,0.677,0.677	0.162
1049	FBgn0003435	sm	chr2R	-	19573987	19574066	19574002	19574066	19546011	19546059	1049	22,9,14	14,10,19	14,14,12	23,21,9	64	49	0.40799	1	0.546,0.408,0.361	0.318,0.338,0.505	0.051
1050	FBgn0003435	sm	chr2R	-	19573987	19574066	19574002	19574066	19564461	19564512	1050	16,6,14	8,6,0	14,19,7	3,3,9	64	49	0.855534	1	0.605,0.434,1.0	0.781,0.829,0.373	0.019
1051	FBgn0003435	sm	chr2R	-	19573987	19574066	19574002	19574066	19567058	19567160	1051	12,4,8	0,0,2	11,8,7	1,3,1	64	49	0.0276117	0.240157	1.0,1.0,0.754	0.894,0.671,0.843	0.115
1052	FBgn0003435	sm	chr2R	-	19630852	19631508	19631036	19631508	19628480	19629070	1052	34,14,29	147,97,129	12,22,20	51,84,76	98	49	0.359806	1	0.104,0.067,0.101	0.105,0.116,0.116	-0.022
1054	FBgn0266409	CG45049	chr3R	+	22726966	22727491	22726966	22727101	22728842	22729133	1054	31,33,34	0,0,0	7,19,10	0,2,0	98	49	1	1	1.0,1.0,1.0	1.0,0.826,1.0	0.058
1056	FBgn0030749	AnxB11	chrX	-	16421780	16422242	16422166	16422242	16420049	16420118	1056	0,0,1	2,0,0	4,2,0	2,0,2	98	49	1	1	0.0,NA,1.0	0.5,1.0,0.0	0
1057	FBgn0033233	Kdm4A	chr2R	-	7923668	7924532	7923686	7924532	7922774	7923612	1057	8,4,8	0,0,0	14,22,18	1,0,0	67	49	1	1	1.0,1.0,1.0	0.911,1.0,1.0	0.03
1058	FBgn0020278	loco	chr3R	-	22626286	22626634	22626313	22626634	22622123	22622906	1058	0,0,0	1,0,0	1,1,4	0,0,0	76	49	1	1	0.0,NA,NA	1.0,1.0,1.0	-1
1059	FBgn0260742	CG12213	chr3R	-	11966454	11966739	11966487	11966739	11965544	11966286	1059	6,0,1	0,3,2	0,2,4	0,0,1	82	49	1	1	1.0,0.0,0.23	NA,1.0,0.705	-0.443
1062	FBgn0028370	kek3	chr2L	+	15552722	15552873	15552722	15552809	15554509	15555030	1062	0,0,0	0,2,0	0,1,1	0,0,0	98	49	1	1	NA,0.0,NA	NA,1.0,1.0	-1
1066	FBgn0266756	btsz	chr3R	-	14809266	14810286	14809590	14810286	14808626	14808811	1066	23,17,26	0,3,2	28,23,21	1,2,3	98	49	0.843836	1	1.0,0.739,0.867	0.933,0.852,0.778	0.014
1069	FBgn0004638	drk	chr2R	-	13502690	13502841	13502759	13502841	13501812	13502091	1069	7,5,6	2,0,0	4,6,2	0,0,0	98	49	1	1	0.636,1.0,1.0	1.0,1.0,1.0	-0.121
1070	FBgn0004638	drk	chr2R	-	13502690	13502841	13502788	13502841	13501812	13502091	1070	7,5,6	0,1,2	4,6,2	0,2,0	98	49	0.880965	1	1.0,0.714,0.6	1.0,0.6,1.0	-0.095
1071	FBgn0004638	drk	chr2R	-	13502759	13502841	13502788	13502841	13501812	13502091	1071	2,0,0	0,1,2	0,0,0	0,2,0	78	49	1	1	1.0,0.0,0.0	NA,0.0,NA	0.333
1075	FBgn0052016	4E-T	chr4	-	958288	958392	958313	958392	958005	958123	1075	1,8,4	0,0,0	5,1,1	0,1,0	74	49	1	1	1.0,1.0,1.0	1.0,0.398,1.0	0.201
1076	FBgn0000464	Lar	chr2L	+	19643330	19643376	19643330	19643372	19644267	19644399	1076	2,0,0	3,4,1	0,0,1	3,3,4	53	49	1	1	0.381,0.0,0.0	0.0,0.0,0.188	0.064
1086	FBgn0052581	CG32581	chrX	-	15798970	15799162	15799053	15799162	15797666	15798271	1086	23,26,19	0,0,0	7,11,10	0,1,1	98	49	1	1	1.0,1.0,1.0	1.0,0.846,0.833	0.107
1087	FBgn0086129	snama	chr2R	+	24086603	24086830	24086603	24086702	24087531	24087716	1087	4,7,3	1,1,5	3,4,10	0,2,2	98	49	0.232225	0.835085	0.667,0.778,0.231	1.0,0.5,0.714	-0.179
1088	FBgn0261530	nbs	chr3L	-	9722217	9723039	9722223	9723039	9720625	9722160	1088	0,0,1	4,5,1	1,0,0	7,1,0	55	49	1	1	0.0,0.0,0.471	0.113,0.0,NA	0.101
1089	FBgn0051163	SKIP	chr3R	+	22285471	22285701	22285471	22285590	22287796	22287960	1089	1,1,1	0,0,0	3,1,2	0,0,1	98	49	1	1	1.0,1.0,1.0	1.0,1.0,0.5	0.167
1090	FBgn0000083	AnxB9	chr3R	+	21065240	21065310	21065240	21065285	21067445	21067499	1090	3,0,0	11,2,5	4,11,7	23,19,26	74	49	0.00854489	0.101454	0.153,0.0,0.0	0.103,0.277,0.151	-0.126
1091	FBgn0000083	AnxB9	chr3R	+	21065240	21065401	21065240	21065285	21067445	21067499	1091	2,4,4	11,2,5	12,21,14	23,19,26	98	49	0.519341	1	0.083,0.5,0.286	0.207,0.356,0.212	0.031
1092	FBgn0000083	AnxB9	chr3R	+	21065240	21065401	21065240	21065310	21067445	21067499	1092	2,4,4	3,0,0	12,22,14	4,11,7	98	49	0.0381381	0.292381	0.25,1.0,1.0	0.6,0.5,0.5	0.217
1093	FBgn0011672	Mvl	chr3R	-	21060281	21060653	21060584	21060653	21058260	21058468	1093	23,19,24	0,0,0	21,17,12	0,0,1	98	49	1	1	1.0,1.0,1.0	1.0,1.0,0.857	0.048
1094	FBgn0032955	CG2201	chr2L	-	21618495	21618774	21618708	21618774	21618003	21618110	1094	84,53,104	1,3,9	220204197	8,2,10	98	49	0.31173	0.975624	0.977,0.898,0.852	0.932,0.981,0.908	-0.031
1098	FBgn0013995	Calx	chr3R	+	20978182	20979120	20978182	20978248	20991574	20991680	1098	611401531	0,0,0	460307224	1,0,0	98	49	1	1	1.0,1.0,1.0	0.996,1.0,1.0	0.001
1099	FBgn0013995	Calx	chr3R	+	20978182	20979120	20978182	20978248	20992240	20994423	1099	134210041177	13,7,9	1100696622	17,9,13	98	49	0.00936093	0.106924	0.981,0.986,0.985	0.97,0.975,0.96	0.016
1100	FBgn0013995	Calx	chr3R	+	21008721	21010150	21008721	21008736	21011266	21011415	1100	204199154	21,9,19	193145139	9,15,30	98	49	0.406198	1	0.829,0.917,0.802	0.915,0.829,0.698	0.035
1101	FBgn0051619	nolo	chr2L	+	21684105	21684339	21684105	21684146	21684545	21684911	1101	0,2,4	3,0,4	0,0,0	2,3,1	98	49	0.0172862	0.16902	0.0,1.0,0.333	0.0,0.0,0.0	0.444
1102	FBgn0011290	Taf12	chr3R	-	11678943	11679690	11679566	11679690	11678385	11678872	1102	15,20,20	2,0,0	23,14,17	0,0,0	98	49	1	1	0.789,1.0,1.0	1.0,1.0,1.0	-0.07
1104	FBgn0034002	CG8079	chr2R	+	15221898	15222425	15221898	15221980	15222496	15222982	1104	9,1,9	0,0,0	4,12,3	0,0,2	98	49	0.683187	1	1.0,1.0,1.0	1.0,1.0,0.429	0.19
1106	FBgn0003861	trp	chr3R	-	29918805	29919027	29918825	29919027	29918554	29918731	1106	354317319	730669606	591508436	1164822954	69	49	0.549618	1	0.256,0.252,0.272	0.265,0.305,0.245	-0.012
1107	FBgn0015279	Pi3K92E	chr3R	-	20634126	20634732	20634545	20634732	20631777	20633713	1107	2,0,5	8,11,5	3,5,8	6,13,13	98	49	0.185125	0.744483	0.111,0.0,0.333	0.2,0.161,0.235	-0.051
1108	FBgn0015279	Pi3K92E	chr3R	-	20634126	20634732	20634618	20634732	20631777	20633713	1108	7,10,11	0,2,3	10,21,25	3,0,3	98	49	0.709766	1	1.0,0.714,0.647	0.625,1.0,0.806	-0.023
1109	FBgn0015279	Pi3K92E	chr3R	-	20634545	20634732	20634618	20634732	20631777	20633713	1109	14,21,13	0,2,3	13,29,30	3,0,3	98	49	0.868659	1	1.0,0.84,0.684	0.684,1.0,0.833	0.002
1110	FBgn0026199	myo	chr4	-	695213	696055	695696	696055	693380	694416	1110	7,2,16	1,8,2	7,8,8	0,4,1	98	49	0.216912	0.803804	0.778,0.111,0.8	1.0,0.5,0.8	-0.204
1111	FBgn0023097	bon	chr3R	+	20606280	20607673	20606280	20607667	20607994	20608078	1111	0,1,0	2,2,7	0,0,0	3,11,5	55	49	1	1	0.0,0.308,0.0	0.0,0.0,0.0	0.103
1112	FBgn0023097	bon	chr3R	+	20608149	20608553	20608149	20608535	20608631	20608761	1112	3,1,9	0,0,0	2,6,9	0,2,2	67	49	0.0888742	0.474842	1.0,1.0,1.0	1.0,0.687,0.767	0.182
1113	FBgn0259145	CG42260	chr2R	-	22746875	22747025	22746887	22747025	22745044	22745212	1113	0,0,0	1,0,0	0,3,1	0,2,0	61	49	1	1	0.0,NA,NA	NA,0.546,1.0	-0.773
1116	FBgn0016917	Stat92E	chr3R	-	20538452	20538715	20538544	20538715	20537193	20537463	1116	35,35,31	8,8,7	28,21,26	3,3,3	98	49	0.0762034	0.428573	0.686,0.686,0.689	0.824,0.778,0.812	-0.118
1117	FBgn0039904	Hcf	chr4	+	359937	360284	359937	359980	360586	361006	1117	36,31,46	6,1,4	38,28,29	1,2,1	98	49	0.0604607	0.380038	0.75,0.939,0.852	0.95,0.875,0.935	-0.073
1118	FBgn0039904	Hcf	chr4	+	359937	360358	359937	359980	360586	361006	1118	27,14,24	6,1,4	12,13,16	1,2,1	98	49	0.138163	0.632505	0.692,0.875,0.75	0.857,0.765,0.889	-0.065
1119	FBgn0039904	Hcf	chr4	+	359937	360358	359937	360284	360586	361006	1119	14,14,25	20,26,29	14,15,6	32,22,17	98	49	0.189986	0.759052	0.259,0.212,0.301	0.179,0.254,0.15	0.063
1120	FBgn0039904	Hcf	chr4	+	363493	363645	363493	363639	363867	364941	1120	6,6,2	30,22,19	3,10,9	42,28,29	55	49	0.686195	1	0.151,0.195,0.086	0.06,0.241,0.217	-0.029
1122	FBgn0038475	Keap1	chr3R	-	17079422	17079945	17079872	17079945	17076576	17076893	1122	2,4,3	2,3,0	6,5,5	2,4,2	98	49	0.855579	1	0.333,0.4,1.0	0.6,0.385,0.556	0.064
1124	FBgn0028582	lqf	chr3L	+	7528779	7529198	7528779	7529186	7532671	7532828	1124	4,0,5	187101229	2,0,1	84,56,38	61	49	0.901204	1	0.017,0.0,0.017	0.019,0.0,0.021	-0.002
1125	FBgn0028582	lqf	chr3L	+	7528779	7529198	7528779	7529186	7533354	7533443	1125	2,0,1	31,24,38	4,0,1	42,24,21	61	49	0.270153	0.912301	0.049,0.0,0.021	0.071,0.0,0.037	-0.013
1126	FBgn0261794	kcc	chr2R	+	23909677	23909833	23909677	23909809	23911676	23911868	1126	23,16,28	12,4,5	11,27,17	7,17,4	73	49	0.255108	0.875628	0.563,0.729,0.79	0.513,0.516,0.74	0.104
1133	FBgn0262527	nsl1	chr3R	+	15793781	15794029	15793781	15793953	15794828	15795579	1133	7,6,11	19,21,23	4,5,5	14,16,20	98	49	0.33819	1	0.156,0.125,0.193	0.125,0.135,0.111	0.034
1134	FBgn0262527	nsl1	chr3R	+	15793781	15794049	15793781	15793953	15794828	15795579	1134	8,8,12	19,21,23	8,9,6	14,16,20	98	49	0.939745	1	0.174,0.16,0.207	0.222,0.22,0.13	-0.01
1135	FBgn0262527	nsl1	chr3R	+	15793781	15794053	15793781	15793953	15794828	15795579	1135	27,20,19	19,21,23	12,21,10	14,16,20	98	49	0.480304	1	0.415,0.323,0.292	0.3,0.396,0.2	0.045
1136	FBgn0262527	nsl1	chr3R	+	15793781	15794200	15793781	15793953	15794828	15795579	1136	11,9,15	19,21,23	4,8,7	14,16,20	98	49	0.217363	0.803804	0.224,0.176,0.246	0.125,0.2,0.149	0.057
1137	FBgn0262527	nsl1	chr3R	+	15793781	15794049	15793781	15794029	15794828	15795579	1137	1,2,2	0,0,1	5,4,1	1,0,0	69	49	1	1	1.0,1.0,0.587	0.78,1.0,1.0	-0.064
1138	FBgn0262527	nsl1	chr3R	+	15793781	15794053	15793781	15794029	15794828	15795579	1138	20,14,9	0,0,1	9,16,5	1,0,0	73	49	1	1	1.0,1.0,0.858	0.858,1.0,1.0	0
1139	FBgn0262527	nsl1	chr3R	+	15793781	15794200	15793781	15794029	15794828	15795579	1139	10,16,27	0,0,1	18,14,22	1,0,0	98	49	1	1	1.0,1.0,0.931	0.9,1.0,1.0	0.01
1140	FBgn0262527	nsl1	chr3R	+	15793781	15794053	15793781	15794049	15794828	15795579	1140	19,14,8	0,2,1	9,15,5	5,3,1	53	49	0.00355787	0.0537634	1.0,0.866,0.881	0.625,0.822,0.822	0.159
1141	FBgn0262527	nsl1	chr3R	+	15793781	15794200	15793781	15794049	15794828	15795579	1141	12,19,28	0,2,1	24,15,25	5,3,1	98	49	0.00914366	0.106038	1.0,0.826,0.933	0.706,0.714,0.926	0.138
1142	FBgn0262527	nsl1	chr3R	+	15793781	15794200	15793781	15794053	15794828	15795579	1142	11,22,26	18,14,6	24,16,26	9,15,4	98	49	0.385684	1	0.234,0.44,0.684	0.571,0.348,0.765	-0.109
1148	FBgn0262527	nsl1	chr3R	+	15798086	15798477	15798086	15798467	15798720	15799036	1148	3,2,4	0,0,1	7,3,5	2,0,3	59	49	0.00826996	0.0997731	1.0,1.0,0.769	0.744,1.0,0.581	0.148
1149	FBgn0262527	nsl1	chr3R	+	15798086	15798410	15798086	15798404	15798723	15799036	1149	0,1,0	0,2,0	0,0,0	0,1,0	55	49	1	1	NA,0.308,NA	NA,0.0,NA	0.308
1150	FBgn0262527	nsl1	chr3R	+	15798086	15798467	15798086	15798404	15798723	15799036	1150	10,8,8	0,2,0	9,6,13	0,1,0	98	49	1	1	1.0,0.667,1.0	1.0,0.75,1.0	-0.028
1151	FBgn0262527	nsl1	chr3R	+	15798086	15798477	15798086	15798404	15798723	15799036	1151	11,10,13	0,2,0	15,8,18	0,1,0	98	49	1	1	1.0,0.714,1.0	1.0,0.8,1.0	-0.029
1156	FBgn0038738	CG4572	chr3R	-	19864275	19864393	19864324	19864393	19862516	19864191	1156	0,2,0	0,0,2	0,0,0	0,0,1	98	49	1	1	NA,1.0,0.0	NA,NA,0.0	0.5
1157	FBgn0028497	CG3530	chr2R	-	23392980	23393480	23393363	23393480	23391740	23391903	1157	5,7,8	26,19,16	19,17,28	43,64,49	98	49	0.323807	0.996108	0.088,0.156,0.2	0.181,0.117,0.222	-0.025
1158	FBgn0024963	GluClalpha	chr3R	+	19764248	19764428	19764248	19764413	19765632	19765751	1158	0,1,0	0,0,0	0,1,1	0,1,0	64	49	1	1	NA,1.0,NA	NA,0.434,1.0	0.283
1159	FBgn0024963	GluClalpha	chr3R	+	19764248	19764428	19764248	19764413	19765644	19765751	1159	0,5,1	5,2,1	1,2,3	2,4,2	64	49	0.784985	1	0.0,0.657,0.434	0.277,0.277,0.535	0.001
1161	FBgn0030089	AP-1gamma	chrX	+	9109549	9109756	9109549	9109694	9110821	9111005	1161	47,41,44	9,1,4	42,46,24	5,0,0	98	49	0.0420155	0.305122	0.723,0.953,0.846	0.808,1.0,1.0	-0.095
1162	FBgn0030089	AP-1gamma	chrX	+	9109549	9109987	9109549	9109694	9110821	9111005	1162	65,60,81	9,1,4	69,66,50	5,0,0	98	49	0.0219359	0.201326	0.783,0.968,0.91	0.873,1.0,1.0	-0.071
1163	FBgn0030089	AP-1gamma	chrX	+	9109549	9109987	9109549	9109756	9110821	9111005	1163	24,23,43	5,0,0	28,22,29	1,1,1	98	49	0.381121	1	0.706,1.0,1.0	0.933,0.917,0.935	-0.026
1164	FBgn0038947	Sar1	chr3R	+	22356684	22356798	22356684	22356749	22357530	22357671	1164	0,2,0	5,1,0	2,2,0	6,3,11	98	49	1	1	0.0,0.5,NA	0.143,0.25,0.0	0.119
1165	FBgn0038947	Sar1	chr3R	+	22356684	22357047	22356684	22356749	22357530	22357671	1165	4,3,6	5,1,0	12,7,1	6,3,11	98	49	0.140627	0.632505	0.286,0.6,1.0	0.5,0.538,0.043	0.268
1166	FBgn0038947	Sar1	chr3R	+	22356684	22357047	22356684	22356798	22357530	22357671	1166	18,10,20	0,2,0	25,12,4	2,0,0	98	49	1	1	1.0,0.714,1.0	0.862,1.0,1.0	-0.049
1167	FBgn0003165	pum	chr3R	-	9237614	9237682	9237616	9237682	9233528	9234664	1167	133,81,168	9,5,3	87,112,53	1,1,0	51	49	0.0012879	0.0296415	0.934,0.94,0.982	0.988,0.991,1.0	-0.041
1168	FBgn0260003	Dys	chr3R	+	19463532	19463681	19463532	19463639	19464499	19464846	1168	4,7,2	0,0,0	3,9,3	2,0,4	91	49	0.000124124	0.00663175	1.0,1.0,1.0	0.447,1.0,0.288	0.422
1170	FBgn0035247	metl	chr3L	-	1638908	1639235	1639041	1639235	1637941	1638854	1170	0,0,2	2,0,0	5,2,2	1,2,0	98	49	1	1	0.0,NA,1.0	0.714,0.333,1.0	-0.182
1171	FBgn0038693	unc79	chr3R	-	19236829	19237585	19237507	19237585	19235315	19235583	1171	2,5,2	3,3,0	2,1,3	1,1,2	98	49	0.790543	1	0.25,0.455,1.0	0.5,0.333,0.429	0.148
1172	FBgn0027621	Pfrx	chrX	+	19505912	19506237	19505912	19506078	19506482	19509350	1172	76,65,58	1,0,2	71,60,53	0,0,0	98	49	0.540116	1	0.974,1.0,0.935	1.0,1.0,1.0	-0.03
1173	FBgn0027621	Pfrx	chrX	+	19505912	19506241	19505912	19506078	19506482	19509350	1173	74,65,57	1,0,2	71,58,52	0,0,0	98	49	0.530552	1	0.974,1.0,0.934	1.0,1.0,1.0	-0.031
1174	FBgn0027621	Pfrx	chrX	+	19505912	19506241	19505912	19506237	19506482	19509350	1174	1,1,1	2,0,1	2,2,0	0,2,1	53	49	0.734544	1	0.316,1.0,0.48	1.0,0.48,0.0	0.105
1175	FBgn0051475	CG31475	chr3R	+	19180658	19181116	19180658	19180876	19189350	19190576	1175	0,2,0	1,0,0	0,0,0	0,1,0	98	49	1	1	0.0,1.0,NA	NA,0.0,NA	0.5
1176	FBgn0263995	cpo	chr3R	+	17931870	17932452	17931870	17932164	17937521	17937580	1176	2,0,0	1,0,0	0,0,0	0,0,6	98	49	1	1	0.5,NA,NA	NA,NA,0.0	0.5
1177	FBgn0263995	cpo	chr3R	+	17944105	17944286	17944105	17944213	17947193	17947598	1177	14,9,15	0,5,4	2,26,20	0,0,7	98	49	0.295677	0.961594	1.0,0.474,0.652	1.0,1.0,0.588	-0.154
1179	FBgn0067864	Patj	chr3L	+	1798802	1798953	1798802	1798923	1799009	1800699	1179	15,7,6	0,0,0	10,3,10	1,0,1	79	49	1	1	1.0,1.0,1.0	0.861,1.0,0.861	0.093
1181	FBgn0039714	Zip99C	chr3R	-	29868532	29868895	29868714	29868895	29865056	29865399	1181	3,4,12	0,1,0	2,9,6	2,0,0	98	49	0.572566	1	1.0,0.667,1.0	0.333,1.0,1.0	0.111
1182	FBgn0039714	Zip99C	chr3R	-	29868643	29868895	29868714	29868895	29865056	29865399	1182	2,1,6	0,1,0	2,4,2	2,0,0	98	49	0.572505	1	1.0,0.333,1.0	0.333,1.0,1.0	0
1186	FBgn0051140	CG31140	chr3R	+	23963179	23963223	23963179	23963211	23965799	23966702	1186	3,0,0	1,1,7	0,0,0	2,0,1	61	49	1	1	0.707,0.0,0.0	0.0,NA,0.0	0.236
1190	FBgn0051140	CG31140	chr3R	+	23977935	23978211	23977935	23978115	23978949	23979235	1190	15,16,18	11,22,15	18,19,17	28,12,9	98	49	0.714091	1	0.405,0.267,0.375	0.243,0.442,0.486	-0.041
1191	FBgn0261550	CG42668	chr3R	+	20309343	20309666	20309343	20309630	20309903	20310638	1191	0,0,0	0,0,2	1,1,1	1,0,0	85	49	1	1	NA,NA,0.0	0.366,1.0,1.0	-0.789
1192	FBgn0261550	CG42668	chr3R	+	20320214	20320874	20320214	20320451	20321475	20321636	1192	62,49,53	1,4,1	78,68,63	7,2,3	98	49	0.203509	0.768811	0.969,0.86,0.964	0.848,0.944,0.913	0.029
1193	FBgn0028704	Nckx30C	chr2L	-	9732915	9733532	9732954	9733532	9727027	9727256	1193	7,3,4	4,6,2	5,9,7	3,3,2	88	49	0.139367	0.632505	0.494,0.218,0.527	0.481,0.626,0.661	-0.176
1194	FBgn0028704	Nckx30C	chr2L	-	9746406	9746495	9746433	9746495	9742374	9744226	1194	0,0,1	0,0,0	1,0,0	0,0,1	76	49	1	1	NA,NA,1.0	1.0,NA,0.0	0.5
1195	FBgn0028704	Nckx30C	chr2L	-	9746406	9746495	9746433	9746495	9742374	9744230	1195	2,2,0	3,7,1	0,2,2	1,5,3	76	49	0.896734	1	0.301,0.156,0.0	0.0,0.205,0.301	-0.016
1197	FBgn0036624	RAF2	chr3L	+	16386326	16386570	16386326	16386494	16386625	16386956	1197	1,7,9	0,0,1	9,1,4	0,0,0	98	49	1	1	1.0,1.0,0.818	1.0,1.0,1.0	-0.061
1198	FBgn0036624	RAF2	chr3L	+	16386326	16386570	16386326	16386494	16386631	16386956	1198	3,7,9	0,0,4	5,2,4	0,0,0	98	49	0.129721	0.618034	1.0,1.0,0.529	1.0,1.0,1.0	-0.157
1200	FBgn0013576	mtd	chr3R	-	5296146	5296635	5296164	5296635	5295856	5295963	1200	91,83,67	5,2,5	108116114	14,10,19	67	49	0.00132338	0.0299965	0.93,0.968,0.907	0.849,0.895,0.814	0.082
1201	FBgn0013576	mtd	chr3R	-	5323438	5323847	5323664	5323847	5322987	5323125	1201	92,79,95	5,1,2	93,106,52	4,8,4	98	49	0.0495248	0.335245	0.902,0.975,0.96	0.921,0.869,0.867	0.06
1202	FBgn0013576	mtd	chr3R	-	5323438	5323847	5323691	5323847	5322987	5323125	1202	95,71,89	0,0,1	93,109,55	1,2,4	98	49	0.0485637	0.333274	1.0,1.0,0.978	0.979,0.965,0.873	0.054
1203	FBgn0013576	mtd	chr3R	-	5323438	5323847	5323738	5323847	5322987	5323125	1203	86,61,82	0,0,1	80,103,43	2,0,4	98	49	0.134321	0.629552	1.0,1.0,0.976	0.952,1.0,0.843	0.06
1204	FBgn0013576	mtd	chr3R	-	5323664	5323847	5323691	5323847	5322987	5323125	1204	27,14,23	0,0,1	25,32,19	1,2,4	76	49	0.00313043	0.0503562	1.0,1.0,0.937	0.942,0.912,0.754	0.11
1205	FBgn0013576	mtd	chr3R	-	5323664	5323847	5323738	5323847	5322987	5323125	1205	45,28,43	0,0,1	46,53,26	2,0,4	98	49	0.0213578	0.200951	1.0,1.0,0.956	0.92,1.0,0.765	0.09
1206	FBgn0013576	mtd	chr3R	-	5323691	5323847	5323738	5323847	5322987	5323125	1206	18,14,21	0,0,1	22,23,11	2,0,4	96	49	0.00410635	0.0594539	1.0,1.0,0.915	0.849,1.0,0.584	0.161
1207	FBgn0013576	mtd	chr3R	-	5349467	5350010	5349986	5350010	5334404	5335060	1207	176117252	1,0,1	130126113	0,0,0	98	49	1	1	0.989,1.0,0.992	1.0,1.0,1.0	-0.006
1208	FBgn0040324	Ephrin	chr4	+	571754	571966	571754	571863	573612	574428	1208	10,3,22	3,8,5	9,11,14	3,4,0	98	49	0.107031	0.54648	0.625,0.158,0.687	0.6,0.579,1.0	-0.236
1209	FBgn0040324	Ephrin	chr4	+	571754	572171	571754	571863	573612	574428	1209	15,4,30	3,8,5	10,18,13	3,4,0	98	49	0.13778	0.632505	0.714,0.2,0.75	0.625,0.692,1.0	-0.218
1210	FBgn0040324	Ephrin	chr4	+	571754	572171	571754	571966	573612	574428	1210	31,15,42	3,2,6	23,23,9	3,2,5	98	49	0.565452	1	0.838,0.789,0.778	0.793,0.852,0.474	0.095
1215	FBgn0003261	Rm62	chr3R	-	6002062	6003911	6003672	6003911	6001557	6001736	1215	74,79,80	18,21,13	44,54,44	34,33,34	98	49	8.05202e-08	3.23126e-05	0.673,0.653,0.755	0.393,0.45,0.393	0.282
1216	FBgn0003261	Rm62	chr3R	-	6008550	6008579	6008555	6008579	6008036	6008306	1216	22,19,30	0,1,1	20,24,15	0,2,0	54	49	1	1	1.0,0.945,0.965	1.0,0.916,1.0	-0.002
1217	FBgn0014396	tim	chr2L	-	3507188	3507218	3507195	3507218	3506557	3506756	1217	7,4,6	14,7,13	8,7,4	22,8,9	56	49	0.908007	1	0.304,0.333,0.288	0.241,0.434,0.28	-0.01
1218	FBgn0014396	tim	chr2L	-	3507765	3508119	3508053	3508119	3506557	3506756	1218	11,4,7	1,1,0	10,11,13	0,0,1	98	49	1	1	0.846,0.667,1.0	1.0,1.0,0.867	-0.118
1219	FBgn0027492	wdb	chr3R	-	27581588	27582241	27581680	27582241	27568278	27568591	1219	31,33,21	0,0,0	24,29,23	1,0,0	98	49	1	1	1.0,1.0,1.0	0.923,1.0,1.0	0.026
1220	FBgn0027492	wdb	chr3R	-	27581588	27582241	27582001	27582241	27568278	27568591	1220	62,61,56	6,9,15	63,87,68	6,8,8	98	49	0.12168	0.589106	0.838,0.772,0.651	0.84,0.845,0.81	-0.078
1221	FBgn0027492	wdb	chr3R	-	27581680	27582241	27582001	27582241	27568278	27568591	1221	62,61,55	6,9,15	64,87,68	6,8,8	98	49	0.116327	0.5705	0.838,0.772,0.647	0.842,0.845,0.81	-0.08
1222	FBgn0003429	slo	chr3R	+	24664896	24665424	24664896	24665085	24669540	24669879	1222	91,74,67	195180162	91,58,62	143193213	98	49	0.478922	1	0.189,0.171,0.171	0.241,0.131,0.127	0.011
1225	FBgn0032666	CG5758	chr2L	+	18119994	18120204	18119994	18120072	18123348	18123908	1225	62,51,68	32,25,34	11,26,27	5,20,4	98	49	0.567572	1	0.492,0.505,0.5	0.524,0.394,0.771	-0.064
1226	FBgn0032666	CG5758	chr2L	+	18122527	18122920	18122527	18122588	18123348	18123908	1226	31,47,41	4,12,8	26,13,21	2,2,7	98	49	0.653888	1	0.795,0.662,0.719	0.867,0.765,0.6	-0.019
1229	FBgn0038610	CG7675	chr3R	-	18381031	18381178	18381079	18381178	18380212	18380354	1229	1,1,1	0,0,0	0,3,1	2,0,0	97	49	0.219627	0.8053	1.0,1.0,1.0	0.0,1.0,1.0	0.333
1230	FBgn0026409	Mpcp2	chr3L	+	14537725	14537848	14537725	14537834	14538003	14538421	1230	0,0,3	0,1,0	2,3,2	0,2,0	63	49	1	1	NA,0.0,1.0	1.0,0.538,1.0	-0.346
1232	FBgn0038603	PKD	chr3R	-	18310726	18310907	18310800	18310907	18308981	18309536	1232	2,1,0	0,2,1	2,0,0	0,0,3	98	49	1	1	1.0,0.2,0.0	1.0,NA,0.0	-0.1
1234	FBgn0030893	RhoGAP16F	chrX	+	18094589	18094815	18094589	18094754	18095084	18096453	1234	0,0,0	1,0,0	2,0,0	0,0,0	98	49	1	1	0.0,NA,NA	1.0,NA,NA	-1
1235	FBgn0038143	CG9813	chr3R	-	13379433	13379775	13379619	13379775	13379002	13379110	1235	174141170	49,27,47	193146109	29,32,22	98	49	0.0870282	0.468896	0.64,0.723,0.644	0.769,0.695,0.712	-0.056
1236	FBgn0038143	CG9813	chr3R	-	13379433	13379775	13379684	13379775	13379002	13379110	1236	131105150	4,7,6	129,100,55	12,8,15	98	49	0.00142767	0.031825	0.942,0.882,0.926	0.843,0.862,0.647	0.133
1237	FBgn0038143	CG9813	chr3R	-	13379433	13379775	13379689	13379775	13379002	13379110	1237	117100145	26,24,11	119,94,51	25,17,20	98	49	0.203401	0.768811	0.692,0.676,0.868	0.704,0.734,0.56	0.079
1238	FBgn0038143	CG9813	chr3R	-	13379619	13379775	13379684	13379775	13379002	13379110	1238	91,45,109	4,7,6	63,54,31	12,8,15	98	49	0.000999618	0.0253462	0.919,0.763,0.901	0.724,0.771,0.508	0.193
1239	FBgn0038143	CG9813	chr3R	-	13379619	13379775	13379689	13379775	13379002	13379110	1239	91,45,109	26,24,11	63,54,31	25,17,20	98	49	0.149013	0.648035	0.636,0.484,0.832	0.558,0.614,0.437	0.114
1240	FBgn0038143	CG9813	chr3R	-	13379684	13379775	13379689	13379775	13379002	13379110	1240	4,7,6	26,24,11	12,8,15	25,17,20	54	49	0.0520962	0.347928	0.122,0.209,0.331	0.303,0.299,0.405	-0.115
1242	FBgn0033224	Nop17l	chr2R	-	7805100	7805566	7805421	7805566	7803511	7804938	1242	16,8,12	16,7,12	5,14,13	0,5,9	98	49	0.0676082	0.396036	0.333,0.364,0.333	1.0,0.583,0.419	-0.324
1243	FBgn0038063	Octbeta2R	chr3R	-	12595394	12595725	12595560	12595725	12560400	12561804	1243	8,3,0	3,0,9	2,10,2	0,1,0	98	49	3.06353e-05	0.00229152	0.571,1.0,0.0	1.0,0.833,1.0	-0.421
1244	FBgn0015754	Lis-1	chr2R	+	16178825	16178952	16178825	16178877	16181980	16182090	1244	17,12,32	0,0,0	21,25,26	0,2,0	98	49	1	1	1.0,1.0,1.0	1.0,0.862,1.0	0.046
1245	FBgn0004838	Hrb27C	chr2L	+	6921638	6921798	6921638	6921673	6922730	6922826	1245	9,10,19	0,0,0	10,13,7	0,0,2	98	49	1	1	1.0,1.0,1.0	1.0,1.0,0.636	0.121
1252	FBgn0035028	Start1	chr2R	+	24574558	24574900	24574558	24574733	24574958	24575089	1252	24,21,24	2,0,0	29,20,19	1,0,0	98	49	1	1	0.857,1.0,1.0	0.935,1.0,1.0	-0.026
1253	FBgn0033484	CG2269	chr2R	+	10087565	10087768	10087565	10087604	10090542	10090799	1253	9,7,7	1,1,0	2,9,7	0,1,1	98	49	1	1	0.818,0.778,1.0	1.0,0.818,0.778	0
1258	FBgn0261053	Cad86C	chr3R	+	10827078	10827996	10827078	10827340	10837856	10838650	1258	1,0,0	1,0,0	1,0,2	0,0,0	98	49	1	1	0.333,NA,NA	1.0,NA,1.0	-0.667
1259	FBgn0001235	hth	chr3R	-	10548606	10548654	10548651	10548654	10533910	10534006	1259	0,4,2	6,0,0	4,2,2	0,1,4	94	49	0.345799	1	0.0,1.0,1.0	1.0,0.51,0.207	0.094
1261	FBgn0016126	CaMKI	chr4	+	445503	447035	445503	445648	447100	447235	1261	696594941	0,0,0	394373274	0,4,0	98	49	1	1	1.0,1.0,1.0	1.0,0.979,1.0	0.007
1263	FBgn0004369	Ptp99A	chr3R	+	29471650	29471899	29471650	29471854	29473159	29473440	1263	3,0,3	26,20,16	1,1,1	33,26,24	94	49	0.139983	0.632505	0.057,0.0,0.089	0.016,0.02,0.021	0.03
1264	FBgn0259222	CG42322	chr3R	+	20740107	20740337	20740107	20740324	20746774	20747303	1264	28,14,16	3,2,1	21,13,20	6,4,2	62	49	0.113097	0.565863	0.881,0.847,0.927	0.734,0.72,0.888	0.104
1265	FBgn0259222	CG42322	chr3R	+	20740107	20740365	20740107	20740324	20746774	20747303	1265	31,13,26	3,2,1	21,25,31	6,4,2	90	49	0.159118	0.682065	0.849,0.78,0.934	0.656,0.773,0.894	0.08
1266	FBgn0259222	CG42322	chr3R	+	20740107	20740365	20740107	20740337	20746774	20747303	1266	30,10,20	27,11,10	17,20,23	17,8,12	77	49	0.45916	1	0.414,0.366,0.56	0.389,0.614,0.549	-0.071
1267	FBgn0016038	Vsp37A	chrX	+	621529	621797	621529	621789	621841	622146	1267	7,3,15	0,0,0	11,9,6	1,0,0	57	49	1	1	1.0,1.0,1.0	0.904,1.0,1.0	0.032
1268	FBgn0261617	nej	chrX	-	9685502	9685667	9685549	9685667	9682551	9684151	1268	29,16,22	2,4,3	14,10,19	4,0,6	96	49	0.498151	1	0.881,0.671,0.789	0.641,1.0,0.618	0.027
1269	FBgn0039883	RhoGAP100F	chr3R	+	31834037	31834311	31834037	31834305	31834374	31835477	1269	6,11,11	2,1,1	7,9,18	0,5,2	55	49	0.413867	1	0.728,0.907,0.907	1.0,0.616,0.889	0.012
1270	FBgn0039883	RhoGAP100F	chr3R	+	31834037	31834314	31834037	31834305	31834374	31835477	1270	2,2,5	2,1,1	3,4,2	0,5,2	58	49	0.546567	1	0.458,0.628,0.809	1.0,0.403,0.458	0.011
1271	FBgn0039883	RhoGAP100F	chr3R	+	31834037	31834314	31834037	31834311	31834374	31835477	1271	1,0,2	5,9,8	2,2,0	6,7,16	52	49	0.627191	1	0.159,0.0,0.191	0.239,0.212,0.0	-0.034
1272	FBgn0039883	RhoGAP100F	chr3R	+	31837773	31838027	31837773	31837904	31839879	31840003	1272	19,21,19	3,0,4	11,14,21	3,3,4	98	49	0.217686	0.803804	0.76,1.0,0.704	0.647,0.7,0.724	0.131
1273	FBgn0039594	snu	chr3R	+	28693339	28693627	28693339	28693621	28693953	28694402	1273	15,16,11	92,79,64	22,11,11	60,124,84	55	49	0.876059	1	0.127,0.153,0.133	0.246,0.073,0.104	-0.003
1275	FBgn0039536	unc80	chr3R	+	27666063	27666245	27666063	27666194	27666426	27666539	1275	7,3,6	0,0,0	4,8,8	3,3,2	98	49	6.94583e-08	3.23126e-05	1.0,1.0,1.0	0.4,0.571,0.667	0.454
1276	FBgn0039536	unc80	chr3R	+	27668810	27668916	27668810	27668913	27668972	27669590	1276	0,0,0	7,4,2	1,1,0	5,1,3	52	49	1	1	0.0,0.0,0.0	0.159,0.485,0.0	-0.215
1278	FBgn0261238	Alh	chr3R	-	7096291	7096820	7096515	7096820	7095579	7095843	1278	11,6,5	2,2,3	19,16,16	1,2,7	98	49	0.436263	1	0.733,0.6,0.455	0.905,0.8,0.533	-0.15
1279	FBgn0261238	Alh	chr3R	-	7096384	7096820	7096515	7096820	7095579	7095843	1279	11,6,3	2,2,3	19,14,14	1,2,7	98	49	0.387355	1	0.733,0.6,0.333	0.905,0.778,0.5	-0.172
1280	FBgn0261238	Alh	chr3R	-	7119434	7120882	7119461	7120882	7118957	7119048	1280	4,11,9	22,20,19	11,7,14	21,31,21	76	49	0.693253	1	0.105,0.262,0.234	0.252,0.127,0.301	-0.026
1283	FBgn0036302	sowah	chr3L	-	12539621	12540146	12540056	12540146	12538549	12538576	1283	10,15,14	0,0,1	23,36,25	2,0,1	98	49	0.776954	1	1.0,1.0,0.875	0.852,1.0,0.926	0.032
1285	FBgn0037702	CG8176	chr3R	+	9517110	9517500	9517110	9517457	9521052	9521350	1285	14,17,13	2,0,2	15,3,1	0,0,0	92	49	0.187687	0.752761	0.789,1.0,0.776	1.0,1.0,1.0	-0.145
1286	FBgn0037702	CG8176	chr3R	+	9522294	9522891	9522294	9522714	9523535	9523796	1286	95,59,75	0,2,0	100,46,64	1,0,0	98	49	1	1	1.0,0.937,1.0	0.98,1.0,1.0	-0.014
1287	FBgn0004244	Rdl	chr3L	-	9151247	9151873	9151253	9151873	9145837	9151112	1287	0,1,0	2,2,3	0,2,0	1,3,5	55	49	1	1	0.0,0.308,0.0	0.0,0.373,0.0	-0.022
1289	FBgn0037070	CG11309	chr3L	-	21304289	21304467	21304387	21304467	21303909	21304091	1289	32,16,30	0,2,3	23,34,30	0,2,1	98	49	0.357212	1	1.0,0.8,0.833	1.0,0.895,0.937	-0.066
1290	FBgn0033739	Dyb	chr2R	+	12437344	12437571	12437344	12437409	12447758	12448100	1290	361289278	0,1,1	113,134,57	0,0,0	98	49	1	1	1.0,0.993,0.993	1.0,1.0,1.0	-0.005
1291	FBgn0033739	Dyb	chr2R	+	12437344	12437890	12437344	12437409	12447758	12448100	1291	423358331	0,1,1	156168100	0,0,0	98	49	1	1	1.0,0.994,0.994	1.0,1.0,1.0	-0.004
1292	FBgn0033739	Dyb	chr2R	+	12437344	12437890	12437344	12437571	12447758	12448100	1292	393366375	0,1,0	176218171	0,0,0	98	49	1	1	1.0,0.995,1.0	1.0,1.0,1.0	-0.002
1294	FBgn0037521	CG2993	chr3R	-	7806590	7806770	7806653	7806770	7804664	7805638	1294	8,5,11	0,0,0	2,14,9	0,0,1	98	49	1	1	1.0,1.0,1.0	1.0,1.0,0.818	0.061
1295	FBgn0034400	CG15099	chr2R	-	18846497	18846619	18846572	18846619	18845710	18845959	1295	13,11,9	1,0,0	15,16,16	0,0,0	98	49	1	1	0.867,1.0,1.0	1.0,1.0,1.0	-0.044
1297	FBgn0039920	CG11360	chr4	+	671141	671616	671141	671166	680439	681135	1297	10,8,11	14,3,16	19,21,7	1,7,7	98	49	0.0410703	0.301182	0.263,0.571,0.256	0.905,0.6,0.333	-0.249
1298	FBgn0037217	CG14636	chr3R	-	4215122	4215314	4215145	4215314	4204492	4205785	1298	3,2,5	8,6,6	14,2,4	17,14,14	72	49	0.875656	1	0.203,0.185,0.362	0.359,0.089,0.163	0.046
1299	FBgn0038251	Hexim	chr3R	+	14659437	14659615	14659437	14659582	14659743	14660310	1299	1,0,0	3,0,0	0,2,0	0,2,0	82	49	1	1	0.166,NA,NA	NA,0.374,NA	-0.208
1301	FBgn0259212	cno	chr3R	-	5216932	5217456	5216937	5217456	5203223	5203434	1301	192156181	7,14,30	122125166	14,20,16	54	49	0.312454	0.975849	0.961,0.91,0.846	0.888,0.85,0.904	0.025
1302	FBgn0011224	heph	chr3R	-	31865750	31866036	31865762	31866036	31865131	31865325	1302	15,11,5	6,0,2	8,6,13	2,0,22	61	49	0.432673	1	0.668,1.0,0.668	0.763,1.0,0.322	0.084
1305	FBgn0011224	heph	chr3R	-	31936689	31937392	31937269	31937392	31933453	31933887	1305	14,12,11	0,0,0	21,16,32	1,0,0	98	49	1	1	1.0,1.0,1.0	0.913,1.0,1.0	0.029
1306	FBgn0011224	heph	chr3R	-	31936689	31937392	31937269	31937392	31935665	31935775	1306	19,14,16	1,0,2	24,20,33	4,4,0	98	49	0.0347578	0.276896	0.905,1.0,0.8	0.75,0.714,1.0	0.08
1309	FBgn0011224	heph	chr3R	-	31985233	31985768	31985711	31985768	31979522	31979619	1309	18,26,25	0,2,0	32,70,33	0,0,0	98	49	1	1	1.0,0.867,1.0	1.0,1.0,1.0	-0.044
1311	FBgn0011224	heph	chr3R	-	31985492	31985768	31985711	31985768	31979522	31979619	1311	6,9,15	0,2,0	14,26,17	0,0,0	98	49	1	1	1.0,0.692,1.0	1.0,1.0,1.0	-0.103
1312	FBgn0011224	heph	chr3R	-	31985510	31985768	31985711	31985768	31979522	31979619	1312	6,9,15	0,2,0	14,26,17	0,0,0	98	49	1	1	1.0,0.692,1.0	1.0,1.0,1.0	-0.103
1313	FBgn0016075	vkg	chr2L	-	5027297	5027445	5027351	5027445	5027036	5027221	1313	0,0,0	0,0,1	0,0,1	1,0,0	98	49	1	1	NA,NA,0.0	0.0,NA,1.0	-0.5
1315	FBgn0030674	HUWE1	chrX	+	15713900	15714393	15713900	15714381	15714716	15714956	1315	14,10,1	35,33,24	14,16,7	31,39,39	61	49	0.382766	1	0.243,0.196,0.032	0.266,0.248,0.126	-0.056
1318	FBgn0030674	HUWE1	chrX	+	15721545	15723157	15721545	15723124	15723232	15724378	1318	7,6,15	1,1,0	7,10,14	1,7,2	82	49	0.000588864	0.0179784	0.807,0.782,1.0	0.807,0.461,0.807	0.171
1319	FBgn0051352	Unc-115a	chr3R	-	9699510	9699920	9699525	9699920	9699050	9699361	1319	1,2,2	1,1,0	3,0,1	0,2,0	64	49	0.281246	0.934985	0.434,0.605,1.0	1.0,0.0,1.0	0.013
1320	FBgn0051793	CG31793	chr2L	+	19003366	19003879	19003366	19003736	19003947	19004202	1320	14,8,7	4,1,1	4,0,3	0,0,1	98	49	1	1	0.636,0.8,0.778	1.0,NA,0.6	-0.062
1321	FBgn0037623	CG9801	chr3R	-	8747343	8747675	8747525	8747675	8738777	8739091	1321	26,29,23	0,0,0	20,22,20	1,1,0	98	49	1	1	1.0,1.0,1.0	0.909,0.917,1.0	0.058
1322	FBgn0261823	Asx	chr2R	+	14503957	14504570	14503957	14504369	14505167	14505482	1322	9,5,16	36,31,27	6,16,12	31,37,26	98	49	0.667721	1	0.111,0.075,0.229	0.088,0.178,0.187	-0.013
1323	FBgn0261823	Asx	chr2R	+	14510222	14510494	14510222	14510463	14511004	14512493	1323	2,6,3	12,4,14	2,8,5	8,18,9	80	49	0.785817	1	0.093,0.479,0.116	0.133,0.214,0.254	0.029
1324	FBgn0051157	CG31157	chr3R	+	13047730	13047926	13047730	13047921	13048004	13048259	1324	1,0,5	0,2,0	7,6,15	0,4,2	54	49	0.336775	1	1.0,0.0,1.0	1.0,0.576,0.872	-0.149
1325	FBgn0002413	dco	chr3R	-	31060374	31061210	31061076	31061210	31058539	31058627	1325	68,41,96	1,1,0	50,39,45	1,2,3	98	49	1	1	0.971,0.953,1.0	0.962,0.907,0.882	0.058
1326	FBgn0002413	dco	chr3R	-	31061069	31061210	31061076	31061210	31060374	31060464	1326	1,0,2	20,8,25	0,1,0	3,12,9	56	49	0.397699	1	0.042,0.0,0.065	0.0,0.068,0.0	0.013
1327	FBgn0262871	lute	chr3R	+	17379943	17380135	17379943	17380051	17384605	17384946	1327	2,0,0	1,1,2	1,3,1	1,1,2	98	49	0.0225562	0.205757	0.5,0.0,0.0	0.333,0.6,0.2	-0.211
1329	FBgn0000541	E(bx)	chr3L	-	246382	246912	246427	246912	245927	246323	1329	24,24,29	1,1,6	35,42,34	3,4,0	94	49	0.338742	1	0.926,0.926,0.716	0.859,0.846,1.0	-0.046
1330	FBgn0000541	E(bx)	chr3L	-	246382	246912	246794	246912	245927	246323	1330	41,32,52	35,36,48	65,97,72	24,18,39	98	49	9.06322e-05	0.00521484	0.369,0.308,0.351	0.575,0.729,0.48	-0.252
1331	FBgn0000541	E(bx)	chr3L	-	246382	246912	246885	246912	245927	246323	1331	17,15,24	1,0,0	32,52,40	3,3,2	98	49	0.00239261	0.0426112	0.895,1.0,1.0	0.842,0.897,0.909	0.082
1332	FBgn0000541	E(bx)	chr3L	-	246427	246912	246794	246912	245927	246323	1332	29,19,42	35,36,48	42,67,42	24,18,39	98	49	0.00236072	0.0426112	0.293,0.209,0.304	0.467,0.65,0.35	-0.22
1333	FBgn0000541	E(bx)	chr3L	-	246427	246912	246885	246912	245927	246323	1333	5,2,14	1,0,0	9,22,10	3,3,2	98	49	0.000267747	0.0104223	0.714,1.0,1.0	0.6,0.786,0.714	0.205
1334	FBgn0000541	E(bx)	chr3L	-	246794	246912	246885	246912	245927	246323	1334	35,36,48	1,0,0	24,18,39	3,3,2	98	49	0.000236053	0.00954421	0.946,1.0,1.0	0.8,0.75,0.907	0.163
1335	FBgn0259214	PMCA	chr4	-	358549	358657	358631	358657	355309	355481	1335	380284456	19,7,12	242389303	3,10,13	98	49	0.399567	1	0.909,0.953,0.95	0.976,0.951,0.921	-0.012
1345	FBgn0032946	nrv3	chr2L	+	21380132	21380478	21380132	21380361	21382018	21382330	1345	272172303	243157274	212155146	168179100	98	49	0.746213	1	0.359,0.354,0.356	0.387,0.302,0.422	-0.014
1346	FBgn0032946	nrv3	chr2L	+	21380132	21380478	21380132	21380361	21382041	21382330	1346	191134225	0,0,0	154113112	0,0,1	98	49	1	1	1.0,1.0,1.0	1.0,1.0,0.982	0.006
1347	FBgn0085436	Not1	chr2R	-	9570213	9572783	9570219	9572783	9568984	9570156	1347	38,31,23	3,7,5	34,34,39	4,3,7	55	49	0.604438	1	0.919,0.798,0.804	0.883,0.91,0.832	-0.035
1348	FBgn0267791	HnRNP-K	chr2R	+	20605681	20605876	20605681	20605851	20606443	20606854	1348	5,7,2	41,28,43	3,2,2	45,25,18	74	49	0.233685	0.835085	0.075,0.142,0.03	0.042,0.05,0.069	0.029
1349	FBgn0083962	CG34126	chr2L	+	4987158	4987318	4987158	4987240	4987906	4988048	1349	134118115	3,4,2	84,137,98	1,0,0	98	49	0.0154388	0.152957	0.957,0.937,0.966	0.977,1.0,1.0	-0.039
1351	FBgn0266418	wake	chr3R	+	22666760	22667078	22666760	22667038	22667979	22668042	1351	2,0,0	1,0,0	0,1,1	0,0,0	89	49	1	1	0.524,NA,NA	NA,1.0,1.0	-0.476
1352	FBgn0266418	wake	chr3R	+	22666760	22667078	22666760	22667042	22667979	22668042	1352	2,0,0	0,2,0	0,1,1	0,0,0	85	49	1	1	1.0,0.0,NA	NA,1.0,1.0	-0.5
1353	FBgn0264785	Hph	chr3R	+	5264938	5265637	5264938	5265202	5266752	5267032	1353	308279342	34,22,20	161103133	14,7,10	98	49	0.728643	1	0.819,0.864,0.895	0.852,0.88,0.869	-0.008
1358	FBgn0038881	CG16791	chr3R	-	21334526	21334768	21334703	21334768	21324103	21324217	1358	228118192	12,15,13	78,77,58	2,3,5	98	49	0.0783229	0.437206	0.905,0.797,0.881	0.951,0.928,0.853	-0.05
1359	FBgn0038881	CG16791	chr3R	-	21334526	21334768	21334703	21334768	21324103	21324226	1359	243131209	0,2,1	80,87,64	0,1,2	98	49	0.853614	1	1.0,0.97,0.991	1.0,0.978,0.941	0.014
1360	FBgn0260005	wtrw	chr3R	+	7891330	7891571	7891330	7891484	7894368	7894630	1360	3,0,3	0,0,0	2,5,0	0,0,3	98	49	1	1	1.0,NA,1.0	1.0,1.0,0.0	0.333
1361	FBgn0086675	fne	chrX	+	12917476	12918013	12917476	12917814	12918576	12919709	1361	0,2,1	3,4,0	0,4,0	1,0,0	98	49	1	1	0.0,0.2,1.0	0.0,1.0,NA	-0.1
1362	FBgn0086675	fne	chrX	+	12939014	12939249	12939014	12939242	12941719	12942856	1362	0,2,1	4,0,1	0,0,0	0,7,7	56	49	1	1	0.0,1.0,0.467	NA,0.0,0.0	0.489
1363	FBgn0086675	fne	chrX	+	12941719	12942856	12941719	12942847	12943085	12943130	1363	1,2,3	1,3,1	4,4,7	2,4,1	58	49	0.483817	1	0.458,0.36,0.717	0.628,0.458,0.855	-0.135
1365	FBgn0028697	RpL15	chr3L	+	27267255	27267459	27267255	27267283	27267591	27267918	1365	17,7,12	7,4,10	18,13,3	5,9,13	98	49	0.445894	1	0.548,0.467,0.375	0.643,0.419,0.103	0.075
1368	FBgn0031077	THADA	chrX	-	19865079	19865262	19865084	19865262	19864727	19865009	1368	0,0,0	0,3,0	0,1,0	1,0,0	54	49	1	1	NA,0.0,NA	0.0,1.0,NA	-0.5
1371	FBgn0004652	fru	chr3R	-	18513450	18515343	18515051	18515343	18435642	18435790	1371	1,0,1	0,1,0	0,0,0	0,1,1	98	49	1	1	1.0,0.0,1.0	NA,0.0,0.0	0.667
1372	FBgn0000319	Chc	chrX	-	15835227	15835490	15835286	15835490	15834122	15834371	1372	23,18,22	2,5,3	33,18,26	5,2,1	98	49	0.376546	1	0.852,0.643,0.786	0.767,0.818,0.929	-0.078
1373	FBgn0000319	Chc	chrX	-	15835227	15835490	15835324	15835490	15834122	15834371	1373	36,29,30	20,12,31	37,31,33	24,19,23	98	49	0.95372	1	0.474,0.547,0.326	0.435,0.449,0.418	0.015
1374	FBgn0000319	Chc	chrX	-	15835227	15835490	15835337	15835490	15834122	15834371	1374	39,34,35	0,0,2	38,32,34	0,0,0	98	49	1	1	1.0,1.0,0.897	1.0,1.0,1.0	-0.034
1376	FBgn0000319	Chc	chrX	-	15835286	15835490	15835324	15835490	15834122	15834371	1376	16,16,11	20,12,31	9,15,9	24,19,23	87	49	0.318078	0.985184	0.311,0.429,0.167	0.174,0.308,0.181	0.081
1377	FBgn0000319	Chc	chrX	-	15835286	15835490	15835337	15835490	15834122	15834371	1377	19,21,16	0,0,2	10,17,11	0,0,0	98	49	1	1	1.0,1.0,0.8	1.0,1.0,1.0	-0.067
1379	FBgn0000319	Chc	chrX	-	15835324	15835490	15835337	15835490	15834122	15834371	1379	23,17,36	0,0,2	25,21,25	0,0,0	62	49	1	1	1.0,1.0,0.934	1.0,1.0,1.0	-0.022
1382	FBgn0017550	Rga	chr3R	-	5609631	5609881	5609649	5609881	5608449	5609019	1382	1,2,0	4,5,0	5,4,3	2,1,2	67	49	1	1	0.155,0.226,NA	0.646,0.745,0.523	-0.448
1383	FBgn0036571	Strump	chr3L	+	16122001	16122305	16122001	16122093	16122361	16122464	1383	26,4,5	0,0,0	6,20,10	0,1,0	98	49	1	1	1.0,1.0,1.0	1.0,0.909,1.0	0.03
1390	FBgn0038318	CG6236	chr3R	-	15328127	15328269	15328154	15328269	15327926	15328062	1390	3,2,1	3,1,1	0,1,0	1,4,3	76	49	0.000189616	0.00886455	0.392,0.563,0.392	0.0,0.139,0.0	0.403
1391	FBgn0027561	CG18659	chr2R	-	9124743	9126066	9125550	9126066	9123303	9124145	1391	25,21,16	8,2,2	25,24,31	11,4,5	98	49	0.46875	1	0.61,0.84,0.8	0.532,0.75,0.756	0.071
1392	FBgn0086372	lap	chr3R	+	7192720	7193012	7192720	7192970	7193592	7193688	1392	14,11,15	9,7,8	10,10,2	5,1,8	91	49	0.926271	1	0.456,0.458,0.502	0.519,0.843,0.119	-0.022
1393	FBgn0003867	tsl	chr3R	-	21781987	21782536	21782483	21782536	21779551	21779783	1393	6,5,2	2,1,1	1,5,7	3,1,5	98	49	0.178579	0.73394	0.6,0.714,0.5	0.143,0.714,0.412	0.182
1396	FBgn0039026	CG7029	chr3R	+	22784466	22785423	22784466	22785405	22787005	22788517	1396	10,5,7	1,1,4	30,17,26	3,6,6	67	49	0.9479	1	0.88,0.785,0.561	0.88,0.674,0.76	-0.029
1397	FBgn0023130	a6	chrX	-	1695531	1695889	1695539	1695889	1693614	1695474	1397	0,0,1	23,17,19	0,0,0	25,16,25	57	49	1	1	0.0,0.0,0.043	0.0,0.0,0.0	0.014
1399	FBgn0032305	CG6700	chr2L	-	10842380	10842597	10842384	10842597	10840866	10842273	1399	13,11,14	1,4,1	1,8,11	3,0,1	53	49	0.905575	1	0.923,0.718,0.928	0.236,1.0,0.91	0.141
1401	FBgn0028577	hfp	chr3L	-	1501169	1501406	1501345	1501406	1500244	1500388	1401	74,77,101	2,1,2	52,63,39	1,1,0	98	49	1	1	0.949,0.975,0.962	0.963,0.969,1.0	-0.015
1402	FBgn0028577	hfp	chr3L	-	1501169	1501406	1501350	1501406	1500244	1500388	1402	77,80,102	1,0,2	52,68,45	2,7,1	98	49	0.00145436	0.031825	0.975,1.0,0.962	0.929,0.829,0.957	0.074
1403	FBgn0028577	hfp	chr3L	-	1501345	1501406	1501350	1501406	1500244	1500388	1403	5,5,6	1,0,2	2,6,6	2,7,1	54	49	0.00820451	0.0997731	0.819,1.0,0.731	0.476,0.438,0.845	0.264
1404	FBgn0086768	Pcmt	chr3R	-	5553225	5553675	5553270	5553675	5552822	5553045	1404	0,0,0	10,7,7	1,0,2	39,17,36	94	49	1	1	0.0,0.0,0.0	0.013,0.0,0.028	-0.014
1407	FBgn0250839	CG2016	chr3R	-	4960667	4960973	4960893	4960973	4959903	4960022	1407	68,64,54	33,23,23	143132142	53,35,21	98	49	0.0268412	0.235526	0.507,0.582,0.54	0.574,0.653,0.772	-0.123
1408	FBgn0250839	CG2016	chr3R	-	4960893	4961351	4961311	4961351	4959903	4960022	1408	73,38,66	0,0,0	108,95,76	0,1,0	98	49	1	1	1.0,1.0,1.0	1.0,0.979,1.0	0.007
1410	FBgn0015218	eIF4E1	chr3L	-	9402209	9402460	9402279	9402460	9401039	9401606	1410	7,8,13	5,0,0	16,15,7	4,0,2	98	49	0.551081	1	0.412,1.0,1.0	0.667,1.0,0.636	0.036
1414	FBgn0001169	H	chr3R	+	20621937	20622498	20621937	20622127	20622583	20623298	1414	35,21,20	4,6,5	12,14,5	1,0,0	98	49	2.13618e-05	0.00199733	0.814,0.636,0.667	0.857,1.0,1.0	-0.247
1417	FBgn0053208	Mical	chr3R	-	10015174	10015595	10015183	10015595	10014989	10015105	1417	66,58,65	9,3,10	93,105,77	3,11,8	58	49	0.282726	0.936157	0.861,0.942,0.846	0.963,0.89,0.89	-0.031
1419	FBgn0250753	kra	chr3R	-	5600037	5600571	5600287	5600571	5599115	5599364	1419	52,37,52	0,2,2	75,55,50	0,0,1	98	49	0.565698	1	1.0,0.902,0.929	1.0,1.0,0.962	-0.044
1420	FBgn0039902	Zip102B	chr4	-	313698	313913	313747	313913	313356	313642	1420	3,1,6	3,1,1	5,10,7	0,8,2	98	49	0.534428	1	0.333,0.333,0.75	1.0,0.385,0.636	-0.202
1422	FBgn0037288	CG14661	chr3R	-	4955037	4955252	4955100	4955252	4954335	4954430	1422	0,0,2	6,4,5	2,0,0	0,2,7	98	49	0.40695	1	0.0,0.0,0.167	1.0,0.0,0.0	-0.278
1423	FBgn0029864	CG15894	chrX	+	6317420	6317741	6317420	6317555	6320488	6320998	1423	2,3,4	1,0,0	6,1,14	0,0,0	98	49	1	1	0.5,1.0,1.0	1.0,1.0,1.0	-0.167
1427	FBgn0033609	Fbl6	chr2R	-	11289067	11289772	11289669	11289772	11287644	11288560	1427	8,9,7	4,2,1	7,4,7	3,3,5	98	49	0.144509	0.636159	0.5,0.692,0.778	0.538,0.4,0.412	0.207
1428	FBgn0033609	Fbl6	chr2R	-	11289392	11289772	11289669	11289772	11287644	11288560	1428	8,9,7	4,2,1	7,4,7	3,3,5	98	49	0.144509	0.636159	0.5,0.692,0.778	0.538,0.4,0.412	0.207
1429	FBgn0035145	MED14	chr3L	+	594353	594851	594353	594845	594915	595283	1429	0,0,0	2,1,3	0,1,0	6,14,15	55	49	1	1	0.0,0.0,0.0	0.0,0.06,0.0	-0.02
1430	FBgn0037234	CG9795	chr3R	+	4319682	4319890	4319682	4319856	4321844	4322047	1430	11,13,21	0,2,0	16,14,15	3,1,2	83	49	0.0100832	0.112571	1.0,0.793,1.0	0.759,0.892,0.816	0.109
1431	FBgn0037234	CG9795	chr3R	+	4324872	4325489	4324872	4325461	4325696	4326093	1431	29,17,21	0,1,0	22,16,12	1,0,2	77	49	0.824517	1	1.0,0.915,1.0	0.933,1.0,0.792	0.063
1436	FBgn0004636	Rap1	chr3L	-	1861929	1862239	1862060	1862239	1859114	1861676	1436	7,7,6	14,1,7	8,16,17	3,7,10	98	49	0.30597	0.966254	0.2,0.778,0.3	0.571,0.533,0.459	-0.095
1437	FBgn0026630	nes	chr3L	-	19260532	19260679	19260548	19260679	19260114	19260230	1437	1,0,1	1,0,0	1,0,1	0,0,0	65	49	1	1	0.43,NA,1.0	1.0,NA,1.0	-0.285
1438	FBgn0026630	nes	chr3L	-	19260532	19260679	19260645	19260679	19260114	19260230	1438	1,1,2	2,0,0	1,1,2	3,1,0	98	49	0.013061	0.133831	0.2,1.0,1.0	0.143,0.333,1.0	0.241
1439	FBgn0026630	nes	chr3L	-	19260548	19260679	19260645	19260679	19260114	19260230	1439	1,1,1	2,0,0	0,1,1	3,1,0	98	49	0.000114401	0.00633868	0.2,1.0,1.0	0.0,0.333,1.0	0.289
1440	FBgn0038197	foxo	chr3R	+	14056944	14057428	14056944	14057024	14057740	14058107	1440	3,2,2	4,2,6	0,1,4	0,4,5	98	49	1	1	0.273,0.333,0.143	NA,0.111,0.286	0.051
1443	FBgn0003567	su(Hw)	chr3R	-	14308275	14308589	14308523	14308589	14307097	14307970	1443	4,1,5	2,5,4	6,5,3	3,1,6	98	49	0.403047	1	0.5,0.091,0.385	0.5,0.714,0.2	-0.146
1444	FBgn0000179	bi	chrX	+	4427134	4427539	4427134	4427352	4428197	4429498	1444	65,55,52	5,9,10	35,43,33	13,12,13	98	49	0.0029804	0.0495409	0.867,0.753,0.722	0.574,0.642,0.559	0.189
1445	FBgn0000179	bi	chrX	+	4450876	4451039	4450876	4451030	4478147	4478294	1445	2,4,0	1,0,2	0,5,2	4,3,5	58	49	0.168437	0.70386	0.628,1.0,0.0	0.0,0.585,0.253	0.263
1447	FBgn0038874	ETHR	chr3R	+	21247010	21247439	21247010	21247432	21258188	21259023	1447	4,6,3	5,4,3	14,2,2	5,2,2	56	49	0.301237	0.963796	0.412,0.568,0.467	0.71,0.467,0.467	-0.066
1450	FBgn0085427	CG34398	chr2L	+	8931081	8931316	8931081	8931147	8932900	8933382	1450	0,1,2	0,0,1	2,6,6	1,1,0	98	49	1	1	NA,1.0,0.5	0.5,0.75,1.0	0
1451	FBgn0085427	CG34398	chr2L	+	8931081	8932323	8931081	8931147	8932900	8933382	1451	0,0,1	0,0,1	2,4,4	1,1,0	98	49	1	1	NA,NA,0.333	0.5,0.667,1.0	-0.389
1452	FBgn0085427	CG34398	chr2L	+	8931081	8932323	8931081	8931316	8932900	8933382	1452	2,0,1	0,1,1	0,1,0	0,2,2	98	49	1	1	1.0,0.0,0.333	NA,0.2,0.0	0.344
1455	FBgn0031673	CG31650	chr2L	-	5042960	5043158	5042983	5043158	5042490	5042887	1455	2,2,2	2,0,0	1,0,2	0,0,0	72	49	1	1	0.405,1.0,1.0	1.0,NA,1.0	-0.198
1458	FBgn0031673	CG31650	chr2L	-	5042960	5043158	5042983	5043158	5042490	5042890	1458	3,6,8	0,0,0	4,5,5	0,0,6	72	49	0.0151777	0.151372	1.0,1.0,1.0	1.0,1.0,0.362	0.213
1459	FBgn0031673	CG31650	chr2L	-	5042960	5043158	5043077	5043158	5042490	5042890	1459	8,18,11	0,0,2	6,8,7	0,1,0	98	49	1	1	1.0,1.0,0.733	1.0,0.8,1.0	-0.022
1460	FBgn0031673	CG31650	chr2L	-	5042983	5043158	5043077	5043158	5042490	5042890	1460	5,12,4	0,0,2	2,3,8	0,1,0	98	49	0.780646	1	1.0,1.0,0.5	1.0,0.6,1.0	-0.033
1461	FBgn0037387	CG1213	chr3R	+	5843879	5844080	5843879	5843979	5844530	5844703	1461	0,0,1	2,4,7	0,0,0	0,4,0	98	49	1	1	0.0,0.0,0.067	NA,0.0,NA	0.022
1462	FBgn0026080	Tip60	chrX	-	4115296	4116544	4115319	4116544	4115001	4115214	1462	0,0,0	0,1,2	2,0,1	2,1,4	72	49	1	1	NA,0.0,0.0	0.405,0.0,0.145	-0.183
1464	FBgn0022238	lolal	chr2R	-	18157845	18158018	18157941	18158018	18155891	18156165	1464	4,3,9	1,0,0	2,2,5	0,0,0	98	49	1	1	0.667,1.0,1.0	1.0,1.0,1.0	-0.111
1466	FBgn0031635	tank	chr2L	-	4837844	4837999	4837848	4837999	4837601	4837639	1466	2,2,4	0,0,4	3,2,0	0,0,0	53	49	1	1	1.0,1.0,0.48	1.0,1.0,NA	-0.173
1467	FBgn0085412	CG34383	chr3R	+	13761307	13761777	13761307	13761767	13762700	13764667	1467	38,41,40	14,9,17	7,19,13	2,2,4	59	49	0.120844	0.586956	0.693,0.791,0.661	0.744,0.888,0.73	-0.072
1468	FBgn0023172	RhoGEF2	chr2R	+	17027189	17027339	17027189	17027328	17028672	17029021	1468	82,47,85	13,5,9	23,62,22	10,5,0	60	49	0.904841	1	0.837,0.885,0.885	0.653,0.91,1.0	0.015
1469	FBgn0250823	gish	chr3R	+	16280888	16281024	16280888	16281011	16282080	16282408	1469	216151182	32,31,27	451170120	80,24,21	62	49	0.917871	1	0.842,0.794,0.842	0.817,0.848,0.819	-0.002
1471	FBgn0263289	scrib	chr3R	+	26536349	26536419	26536349	26536397	26537370	26537784	1471	0,4,3	18,4,6	2,1,2	13,10,10	71	49	0.613214	1	0.0,0.408,0.257	0.096,0.065,0.121	0.128
1472	FBgn0263289	scrib	chr3R	+	26536349	26536501	26536349	26536397	26537370	26537784	1472	22,39,27	18,4,6	27,39,36	13,10,10	98	49	0.780203	1	0.379,0.83,0.692	0.509,0.661,0.643	0.029
1473	FBgn0263289	scrib	chr3R	+	26536349	26536531	26536349	26536397	26537370	26537784	1473	25,43,38	18,4,6	25,46,49	13,10,10	98	49	0.711765	1	0.41,0.843,0.76	0.49,0.697,0.71	0.039
1474	FBgn0263289	scrib	chr3R	+	26536349	26536592	26536349	26536397	26537370	26537784	1474	28,43,41	18,4,6	28,49,50	13,10,10	98	49	0.710388	1	0.437,0.843,0.774	0.519,0.71,0.714	0.037
1475	FBgn0263289	scrib	chr3R	+	26536349	26536601	26536349	26536397	26537370	26537784	1475	52,52,48	18,4,6	35,67,61	13,10,10	98	49	0.588333	1	0.591,0.867,0.8	0.574,0.77,0.753	0.054
1476	FBgn0263289	scrib	chr3R	+	26536349	26536501	26536349	26536419	26537370	26537784	1476	22,38,30	0,3,3	28,39,36	2,1,2	98	49	0.577709	1	1.0,0.864,0.833	0.875,0.951,0.9	-0.01
1477	FBgn0263289	scrib	chr3R	+	26536349	26536531	26536349	26536419	26537370	26537784	1477	25,42,41	0,3,3	26,46,49	2,1,2	98	49	0.800934	1	1.0,0.875,0.872	0.867,0.958,0.925	-0.001
1478	FBgn0263289	scrib	chr3R	+	26536349	26536592	26536349	26536419	26537370	26537784	1478	28,42,44	0,3,3	29,49,50	2,1,2	98	49	0.703058	1	1.0,0.875,0.88	0.879,0.961,0.926	-0.004
1479	FBgn0263289	scrib	chr3R	+	26536349	26536601	26536349	26536419	26537370	26537784	1479	52,51,51	0,3,3	36,67,61	2,1,2	98	49	0.749236	1	1.0,0.895,0.895	0.9,0.971,0.938	-0.006
1480	FBgn0263289	scrib	chr3R	+	26536349	26536531	26536349	26536501	26537370	26537784	1480	7,10,14	4,6,3	7,13,17	9,6,4	79	49	0.656185	1	0.52,0.508,0.743	0.325,0.573,0.725	0.049
1481	FBgn0263289	scrib	chr3R	+	26536349	26536592	26536349	26536501	26537370	26537784	1481	10,10,17	4,6,3	10,16,18	9,6,4	98	49	0.66925	1	0.556,0.455,0.739	0.357,0.571,0.692	0.043
1482	FBgn0263289	scrib	chr3R	+	26536349	26536601	26536349	26536501	26537370	26537784	1482	34,19,24	4,6,3	17,34,29	9,6,4	98	49	0.412448	1	0.81,0.613,0.8	0.486,0.739,0.784	0.071
1483	FBgn0263289	scrib	chr3R	+	26536349	26536592	26536349	26536531	26537370	26537784	1483	4,0,5	1,0,2	5,4,3	2,1,2	98	49	1	1	0.667,NA,0.556	0.556,0.667,0.429	0.061
1484	FBgn0263289	scrib	chr3R	+	26536349	26536601	26536349	26536531	26537370	26537784	1484	28,9,12	1,0,2	12,22,14	2,1,2	98	49	0.132784	0.628623	0.933,1.0,0.75	0.75,0.917,0.778	0.079
1485	FBgn0263289	scrib	chr3R	+	26536349	26536601	26536349	26536592	26537370	26537784	1485	28,9,12	4,0,5	12,22,14	5,4,3	58	49	0.466395	1	0.855,1.0,0.67	0.67,0.823,0.798	0.078
1492	FBgn0085446	CG34417	chrX	+	6588066	6588250	6588066	6588218	6588303	6589173	1492	0,1,0	0,6,0	0,1,1	6,4,6	81	49	1	1	NA,0.092,NA	0.0,0.131,0.092	0.018
1494	FBgn0263236	SP1029	chr3R	-	29250189	29250451	29250361	29250451	29247921	29248414	1494	0,0,0	2,2,0	0,4,0	5,4,2	98	49	1	1	0.0,0.0,NA	0.0,0.333,0.0	-0.111
1495	FBgn0286516	aqz	chr3R	-	8820311	8820682	8820542	8820682	8814684	8819263	1495	313201352	0,0,0	215270181	0,0,1	98	49	1	1	1.0,1.0,1.0	1.0,1.0,0.989	0.004
1496	FBgn0034598	CG4266	chr2R	-	21166889	21167042	21166898	21167042	21166729	21166834	1496	4,5,5	0,0,0	7,12,5	0,0,2	58	49	1	1	1.0,1.0,1.0	1.0,1.0,0.679	0.107
[truncated: 581 more rows]

## Sheet: MXE
ID	GeneID	geneSymbol	chr	strand	1stExonStart_0base	1stExonEnd	2ndExonStart_0base	2ndExonEnd	upstreamES	upstreamEE	downstreamES	downstreamEE	ID	IJC_SAMPLE_1	SJC_SAMPLE_1	IJC_SAMPLE_2	SJC_SAMPLE_2	IncFormLen	SkipFormLen	PValue	FDR	IncLevel1	IncLevel2	IncLevelDifference
[truncated: 903 more rows]

[truncated: 3 more sheets: RI, SE, Title]
