# Supplementary material for: Establishing the contribution of active histone methylation marks to the aging transcriptional landscape of Drosophila photoreceptors
Source: Sci Rep. 2023 Mar 29;13:5105. doi: 10.1038/s41598-023-32273-5 (PMC10060402; doi:10.1038/s41598-023-32273-5)
Supplement: Supplementary file 5 — Supplementary Table 4. [file 41598_2023_32273_MOESM5_ESM.xlsx]

## Sheet: Supp Table 4. qPCR primers
Supplemental Table 4. qPCR primers
Gene	F/R	Sequence (5'->3')
Lqf in	F	AGGTCAATGTCGCTGGTCTG
Lqf in	R	GGTCATTCGAGGTTGCCTCA
Lqf out	F	AGCCTATTCAAGCAAAAGTCCA
Lqf out	R	GGTCATTCGAGGTTGCCTCA
Gprk2 in	F	GAACCCACACATTTGTTGCGA
Gprk2 in	R	GACCGATTCGCTGATAGCTG
Gprk2 out	F	ACATCAAACAAACAGATTGAGGAA
Gprk2 out	R	GTTGAGCCAATTTGCGCTTG
CG40498 in	F	AAAAACTAGCACACATTTGGCA
CG40498 in	R	CGGAATGAATGCCCACTGAA
CG40498 out	F	TATGGAACGGCGGGCATTAC
CG40498 out	R	TTCCGTTGCCTTTTGATCGC
Mbl in	F	TGGATGTTAAAACGGTTGGTTCA
Mbl in	R	GGAATGCCAGACTTTTCGGC
Mbl out	F	CCTTCACCATGTGTTTTTGCG
Mbl out	R	GGAATGCCAGACTTTTCGGC
eIF1α	F	GCTGGGCAACGGTCGTCTGGAGGC
eIF1α	R	CGTCTTCAGGTTCCTGGCCTCGTCCGG
Rpl32	F	GCTAAGCTGTCGCACAAATG
Rpl32	R	CGTTGTGCACCAGGAACTT
Set2	F	GGTCAAGAGTTCCCAGAGTCC
Set2	R	CTCATCGCTGGTGATCCGAC
